# Supplementary material for: SNORD60-mediated 2′-O-methylation of KCP enhances ferroptosis sensitivity in hepatoblastoma
Source: Cell Death Discov. 2026 May 22;12:304. doi: 10.1038/s41420-026-03160-5 (PMC13369958; doi:10.1038/s41420-026-03160-5)
Supplement: Supplementary file 7 — Table S1 [file 41420_2026_3160_MOESM7_ESM.xlsx]

## Sheet: 1-1
	List of primers sequences used in this research
	Primers for qRT-PCR
	SNORD60-F	TGAATTGCTTTGACTTCTGACACC
	SNORD60-R	GCCTCAGTCTTGCTAAATAATCAGA
	SNORD60-HG-F	CTACGCACCACTTTGTCCCT
	SNORD60-HG-R	AATAAGGGAACCCAAGCCCG
	GAPDH-F	TGTTGCCATCAATGACCCCTT
	GAPDH-R	CTCCACGACGTACTCAGCG
	U3-F	CGAAAACCACGAGGAAGAGA
	U3-R	CACTCCCCAATACGGAGAGA
	KCP-F	GGACACCAGTATCAGAGCCA
	KCP-R	ACTCCCTCAGCAAACTCCTC
	SLC7A11-F	GGTCCATTACCAGCTTTTGTACG
	SLC7A11-R	AATGTAGCGTCCAAATGCCAG
	ATF4-F	GAAGCGATTTAACGAGCGCC
	ATF4-R	ATCTTGGTTCCTGCCACGTT
	preSLC7A11-F	CCTCAGCACCCTTTGACAAT
	preSLC7A11-R	AGGACGATGCATATCTGGGC
	DDX5-F	GCTCGCAGTACCAAAACAGG
	DDX5-R	CCTGGAACGACCTGAACCTC
	U6-RT	AAAATATGGAACGCTTCACGAATTTG
	U6-F	CTCGCTTCGGCAGCACA
	U6-R	AACGCTTCACGAATTTGCGT
	18S-F	CAGCCACCCGAGATTGAGCA
	18S-R	TAGTAGCGACGGGCGGTGTG
	Primers for PCR
	KCP-FU	GGAGGCTGCGTTTGGGAATA
	KCP-FD	CCCATTCAGTCGCTGCCAT
	KCP-R	GGCATCACAGAGGCAGGCAT

## Sheet: 1-2
	List of siRNA sequences used in this research
	siDDX5-1
	sense (5'-3')	GUGCAAACCACAACAUUCUTT
	antisense (5'-3')	AGAAUGUUGUGGUUUGCACTT
	siDDX5-2
	sense (5'-3')	GGCACAGCAUACACUUUCUTT
	antisense (5'-3')	AGAAAGUGUAUGCUGUGCCTT
	siKCP-1
	sense (5'-3')	GUACCAGGGACACCAGUAUTT
	antisense (5'-3')	AUACUGGUGUCCCUGGUACTT
	siKCP-2
	sense (5'-3')	CAGGAUGGAACUGUGACAUTT
	antisense (5'-3')	AUGUCACAGUUCCAUCCUGTT
	siATF4-1
	sense (5'-3')	CCACGUUGGAUGACACUUGTT
	antisense (5'-3')	CAAGUGUCAUCCAACGUGGTT
	siATF4-2
	sense (5'-3')	GGGUAUAGAUGACCUGGAATT
	antisense (5'-3')	UUCCAGGUCAUCUAUACCCTT
	List of shRNA sequences used in this research
	KCP shRNA	GCTCCAACCCTTGTCTACAGT

## Sheet: 1-3
	List of oligonucleotides sequences used in this research
	SNORD60 probe for ISH
	SNORD60	ATAATCAGACTGCACGTGCAGTTTTCATACGAGGTGT
	KCP probe for RNA-pull down
	KCP-WT	GGAAUAGCUGGCAGGUCUCAGAGGGGCUGUGGCCUGGCCGGCCCUGUUCUGCAGGCCGAGAGGUGGAUCCGUGCCGGGCAGCAGGUUACCGUGCCAGGCG
	KCP-Nm	GGAAUAGCUGGCAGGUCUCAGAmGGGGCUGUGGCCUGGCCGGCCCUGUUCUGCAGGCCGAGAGGUGGAUCCGUGCCGGGCAGCAGGUUACCGUGCCAGGCG
	RNA oligomers for CD spectroscopy
	KCP-rG4-WT	GGUCUCAGAGGGGCUGUGGCCUGGCCGG
	KCP-rG4-Nm	GGUCUCAGAmGGGGCUGUGGCCUGGCCGG
	KCP-rG4-MUT	GAUCUCAGAGAGGCUGUGACCUGGCCGA
