# Supplementary material for: SNORD60-mediated 2′-O-methylation of KCP enhances ferroptosis sensitivity in hepatoblastoma
Source: Cell Death Discov. 2026 May 22;12:304. doi: 10.1038/s41420-026-03160-5 (PMC13369958; doi:10.1038/s41420-026-03160-5)
Supplement: Supplementary file 8 — Table S2 [file 41420_2026_3160_MOESM8_ESM.xlsx]

## Sheet: Table S2
Table S2: The significantly differentially expressed genes in HepG2/LV-SNORD60 cells compared to HepG2/LV-NC cells were identified by RNA sequencing.
gene_id	BaseMean_DESeq2	BaseMean_control_NC	BaseMean_case_S60	FoldChange	log2FoldChange	p-value	q-value	Regulation	Expression_S60_1	Expression_S60_2	Expression_S60_3	Expression_NC_1	Expression_NC_2	Expression_NC_3	gene_Dbxref	coding_type	description	pathway	pathway_description	GO_ID	GO_term	wiki_ID	wiki_term	Reactome_ID	Reactome_term
AARS1	12926.5	17461.3	8391.71	0.480593	-1.05711	4.71e-10	4.8e-08	Down	61.9423	62.8662	67.4377	157.227	118.635	138.664	16	protein_coding	alanyl-tRNA synthetase 1	hsa00970	Aminoacyl-tRNA biosynthesis	GO:0000049,GO:0002161,GO:0002196,GO:0004813,GO:0005524,GO:0005737,GO:0005739,GO:0005829,GO:0006400,GO:0006418,GO:0006419,GO:0008033,GO:0008270,GO:0016020,GO:0016597,GO:0021680,GO:0043524,GO:0045182,GO:0050885,GO:0051402,GO:0070062,GO:0106074,GO:0140018	tRNA binding|aminoacyl-tRNA editing activity|Ser-tRNA(Ala) hydrolase activity|alanine-tRNA ligase activity|ATP binding|cytoplasm|mitochondrion|cytosol|tRNA modification|tRNA aminoacylation for protein translation|alanyl-tRNA aminoacylation|tRNA processing|zinc ion binding|membrane|amino acid binding|cerebellar Purkinje cell layer development|negative regulation of neuron apoptotic process|transla…	WP4754	IL-18 signaling pathway	R-HSA-379716,R-HSA-379724,R-HSA-392499,R-HSA-72766	Cytosolic tRNA aminoacylation|tRNA Aminoacylation|Metabolism of proteins|Translation
AASS	410.069	219.467	600.671	2.73614	1.45214	3.19e-05	0.00098351	Up	2.81496	3.39947	1.87441	0.649684	1.44311	0.960873	10157	protein_coding	aminoadipate-semialdehyde synthase	hsa00310	Lysine degradation	GO:0000122,GO:0003714,GO:0004753,GO:0004754,GO:0005634,GO:0005737,GO:0005739,GO:0005759,GO:0005829,GO:0006554,GO:0019878,GO:0033512,GO:0042393,GO:0043231,GO:0047130,GO:0047131	negative regulation of transcription by RNA polymerase II|transcription corepressor activity|saccharopine dehydrogenase activity|saccharopine dehydrogenase (NAD+, L-lysine-forming) activity|nucleus|cytoplasm|mitochondrion|mitochondrial matrix|cytosol|lysine catabolic process|lysine biosynthetic process via aminoadipic acid|L-lysine catabolic process to acetyl-CoA via saccharopine|histone binding|…			R-HSA-1430728,R-HSA-71064,R-HSA-71291	Metabolism|Lysine catabolism|Metabolism of amino acids and derivatives
ABALON	109.11	154.364	63.8569	0.413903	-1.27264	0.0016026	0.0214106	Down	0.579657	0.862867	1.1982	2.93704	1.32673	2.36035	103021294	non_coding	apoptotic BCL2L1-antisense long non-coding RNA
ABCA9	16.8294	0.323526	33.3352	94.9965	6.5698	3.62e-07	2.06e-05	Up	0.124626	0.120143	0.111149	0	0.00356556	0	10350	protein_coding	ATP binding cassette subfamily A member 9	hsa02010	ABC transporters	GO:0005319,GO:0005524,GO:0006869,GO:0016020,GO:0042626,GO:0043231,GO:0055085,GO:0140359	lipid transporter activity|ATP binding|lipid transport|membrane|ATPase-coupled transmembrane transporter activity|intracellular membrane-bounded organelle|transmembrane transport|ABC-type transporter activity			R-HSA-1369062,R-HSA-382551,R-HSA-382556	ABC transporters in lipid homeostasis|Transport of small molecules|ABC-family proteins mediated transport
ABCD3	6634.99	4118.38	9151.6	2.22209	1.15192	0.000192724	0.00429342	Up	59.8923	60.1835	46.5494	16.6991	37.6924	23.1099	5825	protein_coding	ATP binding cassette subfamily D member 3	hsa02010,hsa04146	ABC transporters|Peroxisome	GO:0000038,GO:0005324,GO:0005515,GO:0005524,GO:0005739,GO:0005777,GO:0005778,GO:0005782,GO:0005829,GO:0006633,GO:0006635,GO:0006699,GO:0007031,GO:0009410,GO:0014070,GO:0015721,GO:0015910,GO:0016020,GO:0016887,GO:0042626,GO:0042760,GO:0042803,GO:0043231,GO:0043621,GO:0047617,GO:0140359,GO:1903512	very long-chain fatty acid metabolic process|long-chain fatty acid transporter activity|protein binding|ATP binding|mitochondrion|peroxisome|peroxisomal membrane|peroxisomal matrix|cytosol|fatty acid biosynthetic process|fatty acid beta-oxidation|bile acid biosynthetic process|peroxisome organization|response to xenobiotic stimulus|response to organic cyclic compound|bile acid and bile salt trans…	WP4549,WP5323,WP299,WP5329	Fragile X syndrome|Fatty Acids and Lipoproteins Transport in Hepatocytes|Nuclear receptors in lipid metabolism and toxicity|Cholesterol biosynthesis pathway in hepatocytes	R-HSA-1369062,R-HSA-162582,R-HSA-194315,R-HSA-382551,R-HSA-382556,R-HSA-8980692,R-HSA-9012999,R-HSA-9013106,R-HSA-9603798,R-HSA-9609507,R-HSA-9716542	ABC transporters in lipid homeostasis|Signal Transduction|Signaling by Rho GTPases|Transport of small molecules|ABC-family proteins mediated transport|RHOA GTPase cycle|RHO GTPase cycle|RHOC GTPase cycle|Class I peroxisomal membrane protein import|Protein localization|Signaling by Rho GTPases, Miro GTPases and RHOBTB3
ACADSB	5443.59	3231.92	7655.27	2.36859	1.24403	0.000251941	0.00527749	Up	38.381	38.8465	25.8915	8.77851	21.9463	14.2469	36	protein_coding	acyl-CoA dehydrogenase short/branched chain	hsa00071,hsa00280	Fatty acid degradation|Valine, leucine and isoleucine degradation	GO:0003853,GO:0003995,GO:0005739,GO:0005759,GO:0006550,GO:0006631,GO:0016937,GO:0042802,GO:0050660,GO:0102035	2-methylacyl-CoA dehydrogenase activity|acyl-CoA dehydrogenase activity|mitochondrion|mitochondrial matrix|isoleucine catabolic process|fatty acid metabolic process|short-branched-chain-acyl-CoA dehydrogenase activity|identical protein binding|flavin adenine dinucleotide binding|isobutyryl-CoA:FAD oxidoreductase activity	WP4686,WP5241,WP3871	Leucine, isoleucine and valine metabolism|Mitochondrial beta-oxidation|Valproic acid pathway	R-HSA-1430728,R-HSA-70895,R-HSA-71291	Metabolism|Branched-chain amino acid catabolism|Metabolism of amino acids and derivatives
ACSBG1	25.654	42.4014	8.90658	0.210055	-2.25116	2.4e-05	0.000774426	Down	0.022705	0.0281652	0.0249167	0.135895	0.0795752	0.158097	23205	protein_coding	acyl-CoA synthetase bubblegum family member 1	hsa00061,hsa00071,hsa04920,hsa03320	Fatty acid biosynthesis|Fatty acid degradation|Adipocytokine signaling pathway|PPAR signaling pathway	GO:0000038,GO:0001552,GO:0001676,GO:0004467,GO:0005524,GO:0005737,GO:0005783,GO:0005829,GO:0005886,GO:0016405,GO:0031410,GO:0031957,GO:0035338,GO:0042552,GO:0042759,GO:0051384	very long-chain fatty acid metabolic process|ovarian follicle atresia|long-chain fatty acid metabolic process|long-chain fatty acid-CoA ligase activity|ATP binding|cytoplasm|endoplasmic reticulum|cytosol|plasma membrane|CoA-ligase activity|cytoplasmic vesicle|very long-chain fatty acid-CoA ligase activity|long-chain fatty-acyl-CoA biosynthetic process|myelination|long-chain fatty acid biosyntheti…	WP5061,WP3965,WP3942	Fatty acid transporters|Lipid metabolism pathway|PPAR signaling pathway	R-HSA-1430728,R-HSA-556833,R-HSA-75105,R-HSA-75876,R-HSA-8978868	Metabolism|Metabolism of lipids|Fatty acyl-CoA biosynthesis|Synthesis of very long-chain fatty acyl-CoAs|Fatty acid metabolism
ADA	845.998	1208.14	483.854	0.400532	-1.32001	4.01e-09	3.34e-07	Down	8.53228	7.85755	9.07658	27.068	16.9998	21.8583	100	protein_coding	adenosine deaminase	hsa00230,hsa05340	Purine metabolism|Primary immunodeficiency	GO:0000255,GO:0001666,GO:0001829,GO:0001889,GO:0001890,GO:0002314,GO:0002467,GO:0002636,GO:0002686,GO:0002901,GO:0002906,GO:0004000,GO:0005515,GO:0005764,GO:0005829,GO:0005886,GO:0006154,GO:0006157,GO:0006196,GO:0006805,GO:0006939,GO:0007155,GO:0008270,GO:0009897,GO:0009986,GO:0010035,GO:0010460,GO:0014074,GO:0016020,GO:0019239,GO:0019722,GO:0030890,GO:0032261,GO:0032263,GO:0033077,GO:0033089,GO:…	allantoin metabolic process|response to hypoxia|trophectodermal cell differentiation|liver development|placenta development|germinal center B cell differentiation|germinal center formation|positive regulation of germinal center formation|negative regulation of leukocyte migration|mature B cell apoptotic process|negative regulation of mature B cell apoptotic process|adenosine deaminase activity|pr…	WP4792,WP3591,WP3594,WP4224	Purine metabolism|Sleep regulation|Circadian rhythm genes|Purine metabolism and related disorders	R-HSA-1430728,R-HSA-15869,R-HSA-1643685,R-HSA-5668914,R-HSA-74217,R-HSA-8956321,R-HSA-9734207,R-HSA-9734735,R-HSA-9735804,R-HSA-9748784,R-HSA-9755088	Metabolism|Metabolism of nucleotides|Disease|Diseases of metabolism|Purine salvage|Nucleotide salvage|Nucleotide salvage defects|Defective ADA disrupts (deoxy)adenosine deamination|Diseases of nucleotide metabolism|Drug ADME|Ribavirin ADME
ADAMTS9	9.74748	0	19.495	108.197	6.75752	2.92e-06	0.000130995	Up	0.0516736	0.112817	0.0369647	0	0	0	56999	protein_coding	ADAM metallopeptidase with thrombospondin type 1 motif 9			GO:0003179,GO:0003229,GO:0004222,GO:0005615,GO:0005783,GO:0006508,GO:0008237,GO:0008270,GO:0009617,GO:0009986,GO:0010596,GO:0015031,GO:0016192,GO:0030198,GO:0030318,GO:0031012,GO:0035909,GO:0043231,GO:0045636,GO:0062023,GO:0090673,GO:1903671	heart valve morphogenesis|ventricular cardiac muscle tissue development|metalloendopeptidase activity|extracellular space|endoplasmic reticulum|proteolysis|metallopeptidase activity|zinc ion binding|response to bacterium|cell surface|negative regulation of endothelial cell migration|protein transport|vesicle-mediated transport|extracellular matrix organization|melanocyte differentiation|extracell…	WP3888	VEGFA-VEGFR2 signaling	R-HSA-1474228,R-HSA-1474244,R-HSA-1643685,R-HSA-3781865,R-HSA-3906995,R-HSA-392499,R-HSA-5083635,R-HSA-5173105,R-HSA-5173214,R-HSA-5668914,R-HSA-597592	Degradation of the extracellular matrix|Extracellular matrix organization|Disease|Diseases of glycosylation|Diseases associated with O-glycosylation of proteins|Metabolism of proteins|Defective B3GALTL causes PpS|O-linked glycosylation|O-glycosylation of TSR domain-containing proteins|Diseases of metabolism|Post-translational protein modification
ADCY1	48.172	24.4495	71.8944	2.94818	1.55982	0.00192118	0.0245733	Up	0.130337	0.151234	0.150613	0.0896114	0.022087	0.0411521	107	protein_coding	adenylate cyclase 1	hsa00230,hsa04015,hsa04371,hsa04020,hsa04072,hsa04024,hsa04022,hsa04114,hsa04540,hsa04611,hsa04062,hsa04911,hsa04923,hsa04912,hsa04913,hsa04915,hsa04914,hsa04921,hsa04926,hsa04935,hsa04918,hsa04928,hsa04916,hsa04925,hsa04927,hsa04261,hsa04270,hsa04970,hsa04971,hsa04972,hsa04976,hsa04724,hsa04727,hsa04725,hsa04720,hsa04723,hsa04750,hsa04211,hsa04213,hsa04713,hsa04714,hsa05200,hsa05207,hsa05166,hsa…	Purine metabolism|Rap1 signaling pathway|Apelin signaling pathway|Calcium signaling pathway|Phospholipase D signaling pathway|cAMP signaling pathway|cGMP-PKG signaling pathway|Oocyte meiosis|Gap junction|Platelet activation|Chemokine signaling pathway|Insulin secretion|Regulation of lipolysis in adipocytes|GnRH signaling pathway|Ovarian steroidogenesis|Estrogen signaling pathway|Progesterone-medi…	GO:0004016,GO:0005516,GO:0005524,GO:0005634,GO:0005737,GO:0005886,GO:0006171,GO:0007189,GO:0007409,GO:0007420,GO:0007616,GO:0007623,GO:0008294,GO:0009410,GO:0010226,GO:0019933,GO:0032793,GO:0042752,GO:0045121,GO:0046872,GO:0070062,GO:0071277,GO:0098685,GO:0098686,GO:0098793,GO:0098839,GO:0098978,GO:0099171,GO:0150076,GO:1900273,GO:1904322	adenylate cyclase activity|calmodulin binding|ATP binding|nucleus|cytoplasm|plasma membrane|cAMP biosynthetic process|adenylate cyclase-activating G protein-coupled receptor signaling pathway|axonogenesis|brain development|long-term memory|circadian rhythm|calcium- and calmodulin-responsive adenylate cyclase activity|response to xenobiotic stimulus|response to lithium ion|cAMP-mediated signaling|…	WP5083,WP35,WP4321,WP289,WP4589,WP2636,WP4222,WP3869,WP3929,WP3594,WP3676,WP4535,WP536	Neuroinflammation and glutamatergic signaling|G protein signaling pathways|Thermogenesis|Myometrial relaxation and contraction pathways|Major receptors targeted by epinephrine and norepinephrine|Common pathways underlying drug addiction|Phosphodiesterases in neuronal function|Cannabinoid receptor signaling|Chemokine signaling pathway|Circadian rhythm genes|BDNF-TrkB signaling|Envelope proteins an…	R-HSA-111885,R-HSA-111885,R-HSA-111931,R-HSA-111933,R-HSA-111996,R-HSA-111997,R-HSA-112040,R-HSA-112040,R-HSA-112043,R-HSA-112314,R-HSA-112314,R-HSA-112315,R-HSA-112315,R-HSA-112316,R-HSA-112316,R-HSA-1430728,R-HSA-1489509,R-HSA-162582,R-HSA-162582,R-HSA-163359,R-HSA-163615,R-HSA-163685,R-HSA-1643685,R-HSA-1643685,R-HSA-164378,R-HSA-170660,R-HSA-170670,R-HSA-170670,R-HSA-372790,R-HSA-372790,R-HSA…	Opioid Signalling|Opioid Signalling|PKA-mediated phosphorylation of CREB|Calmodulin induced events|Ca-dependent events|CaM pathway|G-protein mediated events|G-protein mediated events|PLC beta mediated events|Neurotransmitter receptors and postsynaptic signal transmission|Neurotransmitter receptors and postsynaptic signal transmission|Transmission across Chemical Synapses|Transmission across Chemi…
ADGRG1	1512.17	2310.74	713.599	0.308828	-1.69513	1.92e-27	1.13e-24	Down	2.8475	2.85491	3.25559	10.0074	9.61495	10.415	9289	protein_coding	adhesion G protein-coupled receptor G1			GO:0001525,GO:0004930,GO:0005515,GO:0005518,GO:0005886,GO:0007155,GO:0007166,GO:0007186,GO:0007189,GO:0007266,GO:0007267,GO:0007420,GO:0008201,GO:0008285,GO:0010573,GO:0016020,GO:0016477,GO:0021796,GO:0021801,GO:0021819,GO:0035025,GO:0045121,GO:0045785,GO:0050840,GO:0061351,GO:0061484,GO:0070062,GO:0070528,GO:0072520,GO:0097451,GO:2000179,GO:2001223	angiogenesis|G protein-coupled receptor activity|protein binding|collagen binding|plasma membrane|cell adhesion|cell surface receptor signaling pathway|G protein-coupled receptor signaling pathway|adenylate cyclase-activating G protein-coupled receptor signaling pathway|Rho protein signal transduction|cell-cell signaling|brain development|heparin binding|negative regulation of cell population pro…	WP117	GPCRs, other
ADGRL1	189.411	262.528	116.295	0.442891	-1.17498	2.01e-06	9.37e-05	Down	0.432417	0.356083	0.281209	0.884324	0.764666	0.851176	22859	protein_coding	adhesion G protein-coupled receptor L1			GO:0004930,GO:0005515,GO:0005886,GO:0007157,GO:0007166,GO:0007186,GO:0007189,GO:0014069,GO:0016020,GO:0016524,GO:0030246,GO:0030424,GO:0030426,GO:0035584,GO:0042734,GO:0043005,GO:0045202,GO:0050839,GO:0090129	G protein-coupled receptor activity|protein binding|plasma membrane|heterophilic cell-cell adhesion via plasma membrane cell adhesion molecules|cell surface receptor signaling pathway|G protein-coupled receptor signaling pathway|adenylate cyclase-activating G protein-coupled receptor signaling pathway|postsynaptic density|membrane|latrotoxin receptor activity|carbohydrate binding|axon|growth cone…	WP334	GPCRs, class B secretin-like
ADM2	258.296	429.143	87.4492	0.203798	-2.29479	2.68e-24	1.06e-21	Down	0.496356	0.620283	0.490162	3.07106	2.63855	2.46132	79924	protein_coding	adrenomedullin 2	hsa04080,hsa04270	Neuroactive ligand-receptor interaction|Vascular smooth muscle contraction	GO:0001525,GO:0003073,GO:0005179,GO:0005576,GO:0006468,GO:0007189,GO:0007586,GO:0007631,GO:0010460,GO:0010628,GO:0044877,GO:0045766,GO:0045776	angiogenesis|regulation of systemic arterial blood pressure|hormone activity|extracellular region|protein phosphorylation|adenylate cyclase-activating G protein-coupled receptor signaling pathway|digestion|feeding behavior|positive regulation of heart rate|positive regulation of gene expression|protein-containing complex binding|positive regulation of angiogenesis|negative regulation of blood pre…			R-HSA-162582,R-HSA-372790,R-HSA-373080,R-HSA-388396,R-HSA-418555,R-HSA-419812,R-HSA-500792	Signal Transduction|Signaling by GPCR|Class B/2 (Secretin family receptors)|GPCR downstream signalling|G alpha (s) signalling events|Calcitonin-like ligand receptors|GPCR ligand binding
ADPRM	147.909	197.833	97.9845	0.495221	-1.01386	0.000113749	0.00282951	Down	1.78061	1.51219	1.73694	3.07879	4.3204	3.11219	56985	protein_coding	ADP-ribose/CDP-alcohol diphosphatase%2C manganese dependent	hsa00564,hsa00230	Glycerophospholipid metabolism|Purine metabolism	GO:0005829,GO:0008663,GO:0030145,GO:0047631,GO:0047734	cytosol|2',3'-cyclic-nucleotide 2'-phosphodiesterase activity|manganese ion binding|ADP-ribose diphosphatase activity|CDP-glycerol diphosphatase activity			R-HSA-1430728,R-HSA-15869,R-HSA-2393930,R-HSA-74259,R-HSA-8956319	Metabolism|Metabolism of nucleotides|Phosphate bond hydrolysis by NUDT proteins|Purine catabolism|Nucleotide catabolism
AFP	12052.9	7036.37	17069.5	2.42587	1.2785	1.23e-06	6.03e-05	Up	199.708	196.071	158.398	62.0317	108.624	65.6597	174	protein_coding	alpha fetoprotein	hsa04390	Hippo signaling pathway	GO:0001542,GO:0005515,GO:0005615,GO:0005737,GO:0005788,GO:0006810,GO:0042448,GO:0060395	ovulation from ovarian follicle|protein binding|extracellular space|cytoplasm|endoplasmic reticulum lumen|transport|progesterone metabolic process|SMAD protein signal transduction			R-HSA-381426,R-HSA-392499,R-HSA-597592,R-HSA-8957275	Regulation of Insulin-like Growth Factor (IGF) transport and uptake by Insulin-like Growth Factor Binding Proteins (IGFBPs)|Metabolism of proteins|Post-translational protein modification|Post-translational protein phosphorylation
AGL	1599.92	986.867	2212.98	2.24228	1.16497	0.00306702	0.034217	Up	8.99657	8.15691	5.57013	1.82494	5.6939	2.94744	178	protein_coding	amylo-alpha-1%2C 6-glucosidase%2C 4-alpha-glucanotransferase	hsa00500	Starch and sucrose metabolism	GO:0004133,GO:0004134,GO:0004135,GO:0005515,GO:0005576,GO:0005634,GO:0005737,GO:0005829,GO:0005978,GO:0005980,GO:0007584,GO:0016234,GO:0016529,GO:0030247,GO:0031593,GO:0034774,GO:0043033,GO:0051384,GO:0102500,GO:1904813	glycogen debranching enzyme activity|4-alpha-glucanotransferase activity|amylo-alpha-1,6-glucosidase activity|protein binding|extracellular region|nucleus|cytoplasm|cytosol|glycogen biosynthetic process|glycogen catabolic process|response to nutrient|inclusion body|sarcoplasmic reticulum|polysaccharide binding|polyubiquitin modification-dependent protein binding|secretory granule lumen|isoamylase…	WP500	Glycogen synthesis and degradation	R-HSA-1430728,R-HSA-168249,R-HSA-168256,R-HSA-6798695,R-HSA-70221,R-HSA-71387,R-HSA-8982491	Metabolism|Innate Immune System|Immune System|Neutrophil degranulation|Glycogen breakdown (glycogenolysis)|Metabolism of carbohydrates|Glycogen metabolism
AKAP9	610.299	277.928	942.67	3.39133	1.76185	0.000204103	0.00447823	Up	2.22532	2.23384	1.12002	0.291782	1.04503	0.36246	10142	protein_coding	A-kinase anchoring protein 9			GO:0003677,GO:0005102,GO:0005515,GO:0005794,GO:0005795,GO:0005801,GO:0005813,GO:0005829,GO:0005856,GO:0007020,GO:0007165,GO:0007194,GO:0007268,GO:0008076,GO:0015459,GO:0031116,GO:0031503,GO:0033138,GO:0034237,GO:0034705,GO:0043025,GO:0043231,GO:0044307,GO:0044325,GO:0051602,GO:0051661,GO:0060090,GO:0060306,GO:0060307,GO:0071320,GO:0086091,GO:0097060,GO:0098909,GO:0098962,GO:0098978,GO:0099147,GO:…	DNA binding|signaling receptor binding|protein binding|Golgi apparatus|Golgi stack|cis-Golgi network|centrosome|cytosol|cytoskeleton|microtubule nucleation|signal transduction|negative regulation of adenylate cyclase activity|chemical synaptic transmission|voltage-gated potassium channel complex|potassium channel regulator activity|positive regulation of microtubule polymerization|protein-contain…	WP35,WP4008	G protein signaling pathways|NO/cGMP/PKG mediated neuroprotection	R-HSA-1640170,R-HSA-1643685,R-HSA-1852241,R-HSA-2565942,R-HSA-380259,R-HSA-380270,R-HSA-380284,R-HSA-380287,R-HSA-380320,R-HSA-397014,R-HSA-453274,R-HSA-5576890,R-HSA-5576891,R-HSA-5576893,R-HSA-5617833,R-HSA-5620912,R-HSA-5663202,R-HSA-6802952,R-HSA-6802957,R-HSA-68877,R-HSA-68886,R-HSA-69275,R-HSA-69278,R-HSA-8854518	Cell Cycle|Disease|Organelle biogenesis and maintenance|Regulation of PLK1 Activity at G2/M Transition|Loss of Nlp from mitotic centrosomes|Recruitment of mitotic centrosome proteins and complexes|Loss of proteins required for interphase microtubule organization from the centrosome|Centrosome maturation|Recruitment of NuMA to mitotic centrosomes|Muscle contraction|Mitotic G2-G2/M phases|Phase 3 -…
AKNA	564.658	754.092	375.224	0.497514	-1.00719	1.36e-08	1.04e-06	Down	1.16683	1.10196	1.0716	2.16719	2.20898	2.57078	80709	protein_coding	AT-hook transcription factor			GO:0001650,GO:0001837,GO:0003677,GO:0005515,GO:0005654,GO:0005813,GO:0005814,GO:0005829,GO:0005874,GO:0016020,GO:0021849,GO:0043231,GO:0045944,GO:0050727,GO:0060232,GO:0060234	fibrillar center|epithelial to mesenchymal transition|DNA binding|protein binding|nucleoplasm|centrosome|centriole|cytosol|microtubule|membrane|neuroblast division in subventricular zone|intracellular membrane-bounded organelle|positive regulation of transcription by RNA polymerase II|regulation of inflammatory response|delamination|neuroblast delamination
AKR1C1	64974.9	86782.4	43167.5	0.497423	-1.00745	1.64e-10	1.8e-08	Down	162.69	170.056	186.709	388.629	322.669	370.524	1645	protein_coding	aldo-keto reductase family 1 member C1	hsa00140,hsa00980,hsa05208	Steroid hormone biosynthesis|Metabolism of xenobiotics by cytochrome P450|Chemical carcinogenesis - reactive oxygen species	GO:0001523,GO:0004032,GO:0004033,GO:0005515,GO:0005829,GO:0006693,GO:0006805,GO:0007586,GO:0008206,GO:0015721,GO:0016655,GO:0018636,GO:0030283,GO:0030299,GO:0030855,GO:0031406,GO:0032052,GO:0033703,GO:0033764,GO:0035410,GO:0042448,GO:0042574,GO:0042632,GO:0044594,GO:0044597,GO:0044598,GO:0046683,GO:0047006,GO:0047023,GO:0047024,GO:0047042,GO:0047044,GO:0047045,GO:0047086,GO:0047115,GO:0047718,GO:…	retinoid metabolic process|alditol:NADP+ 1-oxidoreductase activity|aldo-keto reductase (NADP) activity|protein binding|cytosol|prostaglandin metabolic process|xenobiotic metabolic process|digestion|bile acid metabolic process|bile acid and bile salt transport|oxidoreductase activity, acting on NAD(P)H, quinone or similar compound as acceptor|phenanthrene 9,10-monooxygenase activity|testosterone d…	WP98,WP696,WP5280,WP702,WP5279,WP4313,WP5277	Prostaglandin synthesis and regulation|Benzo(a)pyrene metabolism|Glucocorticoid biosynthesis|Metapathway biotransformation Phase I and II|Mineralocorticoid biosynthesis|Ferroptosis|Steroid hormone precursor biosynthesis	R-HSA-1430728,R-HSA-192105,R-HSA-193368,R-HSA-193775,R-HSA-193807,R-HSA-194068,R-HSA-196854,R-HSA-2187338,R-HSA-556833,R-HSA-6806667,R-HSA-8957322,R-HSA-9709957,R-HSA-9748784,R-HSA-975634,R-HSA-9757110	Metabolism|Synthesis of bile acids and bile salts|Synthesis of bile acids and bile salts via 7alpha-hydroxycholesterol|Synthesis of bile acids and bile salts via 24-hydroxycholesterol|Synthesis of bile acids and bile salts via 27-hydroxycholesterol|Bile acid and bile salt metabolism|Metabolism of vitamins and cofactors|Visual phototransduction|Metabolism of lipids|Metabolism of fat-soluble vitami…
AKR1C4	112.216	203.321	21.1111	0.103875	-3.26708	1.73e-25	8.02e-23	Down	0.484738	0.41545	0.494344	5.43915	4.523	3.96204	1109	protein_coding	aldo-keto reductase family 1 member C4	hsa00120,hsa00140,hsa05208	Primary bile acid biosynthesis|Steroid hormone biosynthesis|Chemical carcinogenesis - reactive oxygen species	GO:0001523,GO:0001758,GO:0004032,GO:0004033,GO:0005737,GO:0005829,GO:0006693,GO:0006699,GO:0008209,GO:0009055,GO:0015125,GO:0015721,GO:0016655,GO:0022900,GO:0032052,GO:0035410,GO:0042448,GO:0044594,GO:0044597,GO:0044598,GO:0047023,GO:0047024,GO:0047035,GO:0047044,GO:0047045,GO:0047086,GO:0047743,GO:0070062,GO:0071395	retinoid metabolic process|retinal dehydrogenase activity|alditol:NADP+ 1-oxidoreductase activity|aldo-keto reductase (NADP) activity|cytoplasm|cytosol|prostaglandin metabolic process|bile acid biosynthetic process|androgen metabolic process|electron transfer activity|bile acid transmembrane transporter activity|bile acid and bile salt transport|oxidoreductase activity, acting on NAD(P)H, quinone…	WP696,WP4524,WP5280,WP702,WP5279,WP5329,WP4545,WP5176	Benzo(a)pyrene metabolism|Alternative pathway of fetal androgen synthesis|Glucocorticoid biosynthesis|Metapathway biotransformation Phase I and II|Mineralocorticoid biosynthesis|Cholesterol biosynthesis pathway in hepatocytes|Oxysterols derived from cholesterol|Disorders of bile acid synthesis and biliary transport	R-HSA-1430728,R-HSA-192105,R-HSA-193368,R-HSA-193775,R-HSA-193807,R-HSA-194068,R-HSA-196854,R-HSA-2187338,R-HSA-556833,R-HSA-6806667,R-HSA-8957322,R-HSA-9709957,R-HSA-975634	Metabolism|Synthesis of bile acids and bile salts|Synthesis of bile acids and bile salts via 7alpha-hydroxycholesterol|Synthesis of bile acids and bile salts via 24-hydroxycholesterol|Synthesis of bile acids and bile salts via 27-hydroxycholesterol|Bile acid and bile salt metabolism|Metabolism of vitamins and cofactors|Visual phototransduction|Metabolism of lipids|Metabolism of fat-soluble vitami…
AKR1D1	815.37	1145.71	485.025	0.423299	-1.24025	3.15e-11	3.85e-09	Down	5.0199	5.14678	4.06635	10.8702	12.7285	11.1983	6718	protein_coding	aldo-keto reductase family 1 member D1	hsa00120,hsa00140	Primary bile acid biosynthesis|Steroid hormone biosynthesis	GO:0004032,GO:0004033,GO:0005496,GO:0005829,GO:0006699,GO:0006707,GO:0007586,GO:0008207,GO:0008209,GO:0016229,GO:0030573,GO:0047086,GO:0047787	alditol:NADP+ 1-oxidoreductase activity|aldo-keto reductase (NADP) activity|steroid binding|cytosol|bile acid biosynthetic process|cholesterol catabolic process|digestion|C21-steroid hormone metabolic process|androgen metabolic process|steroid dehydrogenase activity|bile acid catabolic process|ketosteroid monooxygenase activity|delta4-3-oxosteroid 5beta-reductase activity	WP5280,WP702,WP5279,WP5329,WP5277,WP4545,WP5176	Glucocorticoid biosynthesis|Metapathway biotransformation Phase I and II|Mineralocorticoid biosynthesis|Cholesterol biosynthesis pathway in hepatocytes|Steroid hormone precursor biosynthesis|Oxysterols derived from cholesterol|Disorders of bile acid synthesis and biliary transport	R-HSA-1430728,R-HSA-192105,R-HSA-193368,R-HSA-193775,R-HSA-193807,R-HSA-194068,R-HSA-556833,R-HSA-8957322	Metabolism|Synthesis of bile acids and bile salts|Synthesis of bile acids and bile salts via 7alpha-hydroxycholesterol|Synthesis of bile acids and bile salts via 24-hydroxycholesterol|Synthesis of bile acids and bile salts via 27-hydroxycholesterol|Bile acid and bile salt metabolism|Metabolism of lipids|Metabolism of steroids
ALDH1A3	125.019	182.487	67.5501	0.370307	-1.43321	2.94e-08	2.15e-06	Down	0.439121	0.473345	0.620373	1.46618	1.43287	1.39101	220	protein_coding	aldehyde dehydrogenase 1 family member A3	hsa00830	Retinol metabolism	GO:0001758,GO:0002072,GO:0002138,GO:0004029,GO:0004030,GO:0005737,GO:0005829,GO:0006915,GO:0007626,GO:0021768,GO:0031076,GO:0042472,GO:0042572,GO:0042573,GO:0042574,GO:0042803,GO:0043065,GO:0048048,GO:0050885,GO:0051289,GO:0060013,GO:0060166,GO:0060324,GO:0070062,GO:0070324,GO:0070384,GO:0070403	retinal dehydrogenase activity|optic cup morphogenesis involved in camera-type eye development|retinoic acid biosynthetic process|aldehyde dehydrogenase (NAD+) activity|aldehyde dehydrogenase [NAD(P)+] activity|cytoplasm|cytosol|apoptotic process|locomotory behavior|nucleus accumbens development|embryonic camera-type eye development|inner ear morphogenesis|retinol metabolic process|retinoic acid …	WP3996,WP716	Ethanol effects on histone modifications|Vitamin A and carotenoid metabolism	R-HSA-162582,R-HSA-5362517,R-HSA-5365859,R-HSA-9006931	Signal Transduction|Signaling by Retinoic Acid|RA biosynthesis pathway|Signaling by Nuclear Receptors
ALDH1L1	32.6393	10.9277	54.351	4.98994	2.31902	0.00145115	0.0198521	Up	0.361431	0.281317	0.511569	0.158355	0.00709649	0.0761842	10840	protein_coding	aldehyde dehydrogenase 1 family member L1	hsa00670	One carbon pool by folate	GO:0004029,GO:0005829,GO:0006730,GO:0006740,GO:0009058,GO:0009258,GO:0016155,GO:0016742,GO:0070062	aldehyde dehydrogenase (NAD+) activity|cytosol|one-carbon metabolic process|NADPH regeneration|biosynthetic process|10-formyltetrahydrofolate catabolic process|formyltetrahydrofolate dehydrogenase activity|hydroxymethyl-, formyl- and related transferase activity|extracellular exosome	WP4259,WP1589,WP241	Disorders of folate metabolism and transport|Folate-alcohol and cancer pathway hypotheses|One-carbon metabolism	R-HSA-1430728,R-HSA-196757,R-HSA-196849,R-HSA-196854	Metabolism|Metabolism of folate and pterines|Metabolism of water-soluble vitamins and cofactors|Metabolism of vitamins and cofactors
ALDH3A1	2172.8	3012	1333.61	0.442783	-1.17533	3.2e-07	1.85e-05	Down	7.87126	8.3098	10.2377	24.5705	15.6911	21.5917	218	protein_coding	aldehyde dehydrogenase 3 family member A1	hsa00010,hsa00340,hsa00350,hsa00360,hsa00410,hsa00980,hsa00982	Glycolysis / Gluconeogenesis|Histidine metabolism|Tyrosine metabolism|Phenylalanine metabolism|beta-Alanine metabolism|Metabolism of xenobiotics by cytochrome P450|Drug metabolism - cytochrome P450	GO:0004028,GO:0004029,GO:0004030,GO:0005515,GO:0005615,GO:0005737,GO:0005783,GO:0005829,GO:0005886,GO:0006081,GO:0006629,GO:0006805,GO:0008106,GO:0018479	3-chloroallyl aldehyde dehydrogenase activity|aldehyde dehydrogenase (NAD+) activity|aldehyde dehydrogenase [NAD(P)+] activity|protein binding|extracellular space|cytoplasm|endoplasmic reticulum|cytosol|plasma membrane|cellular aldehyde metabolic process|lipid metabolic process|xenobiotic metabolic process|alcohol dehydrogenase (NADP+) activity|benzaldehyde dehydrogenase (NAD+) activity	WP2882,WP2873,WP2884	Nuclear receptors meta-pathway|Aryl hydrocarbon receptor pathway|NRF2 pathway	R-HSA-1430728,R-HSA-211859,R-HSA-211945	Metabolism|Biological oxidations|Phase I - Functionalization of compounds
ALDH8A1	125.507	197.925	53.0887	0.268247	-1.89837	3.34e-11	4.03e-09	Down	0.590784	0.421715	0.636959	2.15054	1.81627	2.4006	64577	protein_coding	aldehyde dehydrogenase 8 family member A1	hsa00380	Tryptophan metabolism	GO:0001758,GO:0005829,GO:0042573,GO:0042574,GO:0042904,GO:0047102,GO:0070062,GO:0097053	retinal dehydrogenase activity|cytosol|retinoic acid metabolic process|retinal metabolic process|9-cis-retinoic acid biosynthetic process|aminomuconate-semialdehyde dehydrogenase activity|extracellular exosome|L-kynurenine catabolic process	WP465	Tryptophan metabolism	R-HSA-162582,R-HSA-5362517,R-HSA-5365859,R-HSA-9006931	Signal Transduction|Signaling by Retinoic Acid|RA biosynthesis pathway|Signaling by Nuclear Receptors
ALPK1	23.4265	40.5959	6.25702	0.154174	-2.69737	1.32e-05	0.00046944	Down	0.00972919	0.0482757	0.0332172	0.150108	0.233817	0.228195	80216	protein_coding	alpha kinase 1			GO:0000922,GO:0002753,GO:0004674,GO:0005515,GO:0005524,GO:0005813,GO:0005829,GO:0005929,GO:0006468,GO:0043123,GO:0045087,GO:0048029,GO:0060271,GO:0106310	spindle pole|cytosolic pattern recognition receptor signaling pathway|protein serine/threonine kinase activity|protein binding|ATP binding|centrosome|cytosol|cilium|protein phosphorylation|positive regulation of I-kappaB kinase/NF-kappaB signaling|innate immune response|monosaccharide binding|cilium assembly|protein serine kinase activity			R-HSA-1280215,R-HSA-166016,R-HSA-166058,R-HSA-166166,R-HSA-168138,R-HSA-168142,R-HSA-168164,R-HSA-168176,R-HSA-168179,R-HSA-168181,R-HSA-168188,R-HSA-168249,R-HSA-168256,R-HSA-168898,R-HSA-181438,R-HSA-445989,R-HSA-446652,R-HSA-449147,R-HSA-9020702,R-HSA-937061,R-HSA-9645460,R-HSA-975138,R-HSA-975155,R-HSA-975871	Cytokine Signaling in Immune system|Toll Like Receptor 4 (TLR4) Cascade|MyD88:MAL(TIRAP) cascade initiated on plasma membrane|MyD88-independent TLR4 cascade |Toll Like Receptor 9 (TLR9) Cascade|Toll Like Receptor 10 (TLR10) Cascade|Toll Like Receptor 3 (TLR3) Cascade|Toll Like Receptor 5 (TLR5) Cascade|Toll Like Receptor TLR1:TLR2 Cascade|Toll Like Receptor 7/8 (TLR7/8) Cascade|Toll Like Receptor…
ALPK2	88.8831	58.749	119.017	2.02609	1.0187	0.000853002	0.0136305	Up	0.321369	0.49766	0.440951	0.210431	0.24047	0.193272	115701	protein_coding	alpha kinase 2			GO:0003007,GO:0003308,GO:0004674,GO:0005524,GO:0006468,GO:0010468,GO:0016323,GO:0030010,GO:0042981,GO:0055013,GO:0106310,GO:1905223	heart morphogenesis|negative regulation of Wnt signaling pathway involved in heart development|protein serine/threonine kinase activity|ATP binding|protein phosphorylation|regulation of gene expression|basolateral plasma membrane|establishment of cell polarity|regulation of apoptotic process|cardiac muscle cell development|protein serine kinase activity|epicardium morphogenesis
AMOT	84.2191	9.41395	159.024	16.8358	4.07346	6.84e-24	2.66e-21	Up	0.453446	0.6151	0.486877	0.0208267	0.0424661	0.0318807	154796	protein_coding	angiomotin	hsa04390,hsa04530	Hippo signaling pathway|Tight junction	GO:0001525,GO:0001570,GO:0001701,GO:0001702,GO:0001726,GO:0003365,GO:0005515,GO:0005654,GO:0005829,GO:0005884,GO:0005886,GO:0005923,GO:0006935,GO:0008104,GO:0009897,GO:0016525,GO:0030027,GO:0030036,GO:0030054,GO:0030139,GO:0030334,GO:0031410,GO:0034260,GO:0035329,GO:0038023,GO:0040019,GO:0042074,GO:0043532,GO:0043534,GO:0051056,GO:0090162	angiogenesis|vasculogenesis|in utero embryonic development|gastrulation with mouth forming second|ruffle|establishment of cell polarity involved in ameboidal cell migration|protein binding|nucleoplasm|cytosol|actin filament|plasma membrane|bicellular tight junction|chemotaxis|protein localization|external side of plasma membrane|negative regulation of angiogenesis|lamellipodium|actin cytoskeleton…	WP4541,WP5087,WP3888	Hippo-Merlin signaling dysregulation|Malignant pleural mesothelioma|VEGFA-VEGFR2 signaling	R-HSA-162582,R-HSA-2028269	Signal Transduction|Signaling by Hippo
ANAPC4	897.796	533.662	1261.93	2.36442	1.24149	0.000340281	0.00671692	Up	12.5435	10.8195	9.15177	3.04416	7.47607	3.69432	29945	protein_coding	anaphase promoting complex subunit 4	hsa04120,hsa04110,hsa04114,hsa04914,hsa05166	Ubiquitin mediated proteolysis|Cell cycle|Oocyte meiosis|Progesterone-mediated oocyte maturation|Human T-cell leukemia virus 1 infection	GO:0004842,GO:0005515,GO:0005634,GO:0005654,GO:0005680,GO:0005829,GO:0007049,GO:0007346,GO:0019903,GO:0030071,GO:0031145,GO:0034399,GO:0051301,GO:0051445,GO:0070979	ubiquitin-protein transferase activity|protein binding|nucleus|nucleoplasm|anaphase-promoting complex|cytosol|cell cycle|regulation of mitotic cell cycle|protein phosphatase binding|regulation of mitotic metaphase/anaphase transition|anaphase-promoting complex-dependent catabolic process|nuclear periphery|cell division|regulation of meiotic cell cycle|protein K11-linked ubiquitination	WP179	Cell cycle	R-HSA-1280218,R-HSA-141405,R-HSA-141430,R-HSA-1640170,R-HSA-1643685,R-HSA-168256,R-HSA-174048,R-HSA-174084,R-HSA-174143,R-HSA-174154,R-HSA-174178,R-HSA-174184,R-HSA-176407,R-HSA-176408,R-HSA-176409,R-HSA-176412,R-HSA-176814,R-HSA-179409,R-HSA-179419,R-HSA-212436,R-HSA-2262752,R-HSA-2467813,R-HSA-2555396,R-HSA-2559582,R-HSA-2559583,R-HSA-453276,R-HSA-68867,R-HSA-68882,R-HSA-68886,R-HSA-69002,R-HSA…	Adaptive Immune System|Inhibition of the proteolytic activity of APC/C required for the onset of anaphase by mitotic spindle checkpoint components|Inactivation of APC/C via direct inhibition of the APC/C complex|Cell Cycle|Disease|Immune System|APC/C:Cdc20 mediated degradation of Cyclin B|Autodegradation of Cdh1 by Cdh1:APC/C|APC/C-mediated degradation of cell cycle proteins|APC/C:Cdc20 mediated …
ANGPTL8	3278.28	5995.79	560.768	0.0935252	-3.4185	8.7e-74	3.72e-70	Down	16.3246	19.2491	15.0723	205.428	161.387	194.064	55908	protein_coding	angiopoietin like 8	hsa04979	Cholesterol metabolism	GO:0005179,GO:0005515,GO:0005576,GO:0007165,GO:0010954,GO:0019216,GO:0044255,GO:0044342,GO:0045444,GO:0048469,GO:0050746,GO:0070328	hormone activity|protein binding|extracellular region|signal transduction|positive regulation of protein processing|regulation of lipid metabolic process|cellular lipid metabolic process|type B pancreatic cell proliferation|fat cell differentiation|cell maturation|regulation of lipoprotein metabolic process|triglyceride homeostasis	WP5304,WP3915,WP5108	Cholesterol metabolism|Angiopoietin-like protein 8 regulatory pathway|Familial hyperlipidemia type 1	R-HSA-174824,R-HSA-382551,R-HSA-8963889,R-HSA-8963899	Plasma lipoprotein assembly, remodeling, and clearance|Transport of small molecules|Assembly of active LPL and LIPC lipase complexes|Plasma lipoprotein remodeling
ANK1	130.397	64.1828	196.611	3.0617	1.61433	3.76e-11	4.5e-09	Up	0.557464	0.498716	0.562545	0.172398	0.173241	0.201279	286	protein_coding	ankyrin 1	hsa05205	Proteoglycans in cancer	GO:0005198,GO:0005200,GO:0005515,GO:0005829,GO:0005856,GO:0005886,GO:0006887,GO:0006888,GO:0007010,GO:0007165,GO:0008093,GO:0009898,GO:0014731,GO:0016323,GO:0016529,GO:0019899,GO:0019903,GO:0030507,GO:0031430,GO:0043005,GO:0044325,GO:0045199,GO:0051117,GO:0072659	structural molecule activity|structural constituent of cytoskeleton|protein binding|cytosol|cytoskeleton|plasma membrane|exocytosis|endoplasmic reticulum to Golgi vesicle-mediated transport|cytoskeleton organization|signal transduction|cytoskeletal anchor activity|cytoplasmic side of plasma membrane|spectrin-associated cytoskeleton|basolateral plasma membrane|sarcoplasmic reticulum|enzyme binding…			R-HSA-1266738,R-HSA-1266738,R-HSA-199977,R-HSA-199991,R-HSA-373760,R-HSA-373760,R-HSA-392499,R-HSA-422475,R-HSA-422475,R-HSA-445095,R-HSA-445095,R-HSA-446203,R-HSA-447038,R-HSA-447041,R-HSA-447043,R-HSA-447043,R-HSA-5653656,R-HSA-597592,R-HSA-6807878,R-HSA-948021,R-HSA-9675108,R-HSA-9675108	Developmental Biology|Developmental Biology|ER to Golgi Anterograde Transport|Membrane Trafficking|L1CAM interactions|L1CAM interactions|Metabolism of proteins|Axon guidance|Axon guidance|Interaction between L1 and Ankyrins|Interaction between L1 and Ankyrins|Asparagine N-linked glycosylation|NrCAM interactions|CHL1 interactions|Neurofascin interactions|Neurofascin interactions|Vesicle-mediated t…
ANK2	119.604	75.269	163.94	2.1762	1.12181	0.00130986	0.0184199	Up	0.252641	0.237043	0.262876	0.0716855	0.170189	0.11522	287	protein_coding	ankyrin 2	hsa05205	Proteoglycans in cancer	GO:0002027,GO:0003283,GO:0005200,GO:0005515,GO:0005739,GO:0005764,GO:0005769,GO:0005829,GO:0005856,GO:0005886,GO:0006874,GO:0006897,GO:0007010,GO:0008093,GO:0008104,GO:0010628,GO:0010881,GO:0010882,GO:0014704,GO:0015031,GO:0016323,GO:0016324,GO:0019899,GO:0019901,GO:0030018,GO:0030315,GO:0030507,GO:0030674,GO:0030913,GO:0031430,GO:0031647,GO:0031672,GO:0033292,GO:0033365,GO:0034394,GO:0036309,GO:…	regulation of heart rate|atrial septum development|structural constituent of cytoskeleton|protein binding|mitochondrion|lysosome|early endosome|cytosol|cytoskeleton|plasma membrane|intracellular calcium ion homeostasis|endocytosis|cytoskeleton organization|cytoskeletal anchor activity|protein localization|positive regulation of gene expression|regulation of cardiac muscle contraction by regulatio…	WP5323	Fatty Acids and Lipoproteins Transport in Hepatocytes	R-HSA-1266738,R-HSA-1266738,R-HSA-199977,R-HSA-199991,R-HSA-373760,R-HSA-373760,R-HSA-392499,R-HSA-422475,R-HSA-422475,R-HSA-445095,R-HSA-445095,R-HSA-446203,R-HSA-5653656,R-HSA-597592,R-HSA-6807878,R-HSA-948021,R-HSA-9675108,R-HSA-9675108	Developmental Biology|Developmental Biology|ER to Golgi Anterograde Transport|Membrane Trafficking|L1CAM interactions|L1CAM interactions|Metabolism of proteins|Axon guidance|Axon guidance|Interaction between L1 and Ankyrins|Interaction between L1 and Ankyrins|Asparagine N-linked glycosylation|Vesicle-mediated transport|Post-translational protein modification|COPI-mediated anterograde transport|Tr…
ANKHD1	177.586	110.977	244.196	2.20042	1.13778	1.08e-06	5.41e-05	Up	0.797199	0.741685	0.741198	0.344603	0.424086	0.30433	54882	protein_coding	ankyrin repeat and KH domain containing 1			GO:0003723,GO:0005515,GO:0005737,GO:0045087	RNA binding|protein binding|cytoplasm|innate immune response
ANKRD10	4565.58	2610.3	6520.86	2.49806	1.32081	9.2e-05	0.00236535	Up	14.9052	14.7363	9.34957	3.28776	7.80105	5.03602	55608	protein_coding	ankyrin repeat domain 10			GO:0005515,GO:0005654	protein binding|nucleoplasm
ANKRD12	530.955	289.498	772.413	2.66763	1.41556	0.00280302	0.0322169	Up	1.93043	1.85692	1.11705	0.254505	1.13609	0.506806	23253	protein_coding	ankyrin repeat domain 12			GO:0005654,GO:0005829	nucleoplasm|cytosol
ANKRD26	647.133	311.762	982.503	3.15098	1.6558	0.000629256	0.0108889	Up	0.994067	0.905889	0.470724	0.112106	0.471131	0.193353	22852	protein_coding	ankyrin repeat domain 26			GO:0005515,GO:0005813,GO:0045599	protein binding|centrosome|negative regulation of fat cell differentiation			R-HSA-162582,R-HSA-194315,R-HSA-9012999,R-HSA-9696264,R-HSA-9696270,R-HSA-9696273,R-HSA-9716542	Signal Transduction|Signaling by Rho GTPases|RHO GTPase cycle|RND3 GTPase cycle|RND2 GTPase cycle|RND1 GTPase cycle|Signaling by Rho GTPases, Miro GTPases and RHOBTB3
ANLN	4040.95	2352.39	5729.51	2.43554	1.28424	0.00200072	0.0252607	Up	35.4927	35.5674	22.2361	6.19224	22.0051	11.3534	54443	protein_coding	anillin actin binding protein			GO:0000281,GO:0000915,GO:0000921,GO:0002244,GO:0003779,GO:0005654,GO:0005826,GO:0005829,GO:0005938,GO:0007096,GO:0015629,GO:0030496,GO:0031106,GO:0032059,GO:0045296,GO:0090521,GO:1904172	mitotic cytokinesis|actomyosin contractile ring assembly|septin ring assembly|hematopoietic progenitor cell differentiation|actin binding|nucleoplasm|actomyosin contractile ring|cytosol|cell cortex|regulation of exit from mitosis|actin cytoskeleton|midbody|septin ring organization|bleb|cadherin binding|podocyte cell migration|positive regulation of bleb assembly	WP2446,WP4758,WP5199	Retinoblastoma gene in cancer|Nephrotic syndrome|PtdIns(4,5)P2 in cytokinesis pathway	R-HSA-162582,R-HSA-194315,R-HSA-8980692,R-HSA-9012999,R-HSA-9013026,R-HSA-9013106,R-HSA-9716542	Signal Transduction|Signaling by Rho GTPases|RHOA GTPase cycle|RHO GTPase cycle|RHOB GTPase cycle|RHOC GTPase cycle|Signaling by Rho GTPases, Miro GTPases and RHOBTB3
ANTXR1	452.106	245.71	658.502	2.67893	1.42166	8.62e-05	0.00224255	Up	1.28942	1.68785	1.38941	0.272988	0.702061	0.706793	84168	protein_coding	ANTXR cell adhesion molecule 1	hsa04621	NOD-like receptor signaling pathway	GO:0001568,GO:0004888,GO:0005515,GO:0005518,GO:0005886,GO:0009897,GO:0009986,GO:0010008,GO:0022414,GO:0031258,GO:0031527,GO:0031532,GO:0034446,GO:0046872,GO:0051015,GO:1901202,GO:1901998,GO:1905050	blood vessel development|transmembrane signaling receptor activity|protein binding|collagen binding|plasma membrane|external side of plasma membrane|cell surface|endosome membrane|reproductive process|lamellipodium membrane|filopodium membrane|actin cytoskeleton reorganization|substrate adhesion-dependent cell spreading|metal ion binding|actin filament binding|negative regulation of extracellular…	WP5316	Primary ovarian insufficiency	R-HSA-1643685,R-HSA-5210891,R-HSA-5339562,R-HSA-5663205	Disease|Uptake and function of anthrax toxins|Uptake and actions of bacterial toxins|Infectious disease
ANXA2R	38.5803	53.0585	24.1021	0.453937	-1.13944	0.00404001	0.0412856	Down	0.350508	0.251885	0.271173	0.617306	0.568836	0.803206	389289	protein_coding	annexin A2 receptor			GO:0005515,GO:0038023	protein binding|signaling receptor activity
APLP1	77.0826	106.027	48.1381	0.454374	-1.13805	0.00130756	0.0184026	Down	0.408821	0.635976	0.549691	1.6342	0.973649	1.03662	333	protein_coding	amyloid beta precursor like protein 1			GO:0005515,GO:0005604,GO:0005654,GO:0005794,GO:0005886,GO:0006378,GO:0006417,GO:0006897,GO:0006915,GO:0007155,GO:0007399,GO:0007409,GO:0007417,GO:0008201,GO:0009887,GO:0030198,GO:0030900,GO:0031694,GO:0031695,GO:0031696,GO:0042802,GO:0046914,GO:0048471,GO:0071874,GO:0106072	protein binding|basement membrane|nucleoplasm|Golgi apparatus|plasma membrane|mRNA polyadenylation|regulation of translation|endocytosis|apoptotic process|cell adhesion|nervous system development|axonogenesis|central nervous system development|heparin binding|animal organ morphogenesis|extracellular matrix organization|forebrain development|alpha-2A adrenergic receptor binding|alpha-2B adrenergic…	WP5323	Fatty Acids and Lipoproteins Transport in Hepatocytes
APOBEC3B	548.237	736.845	359.629	0.488143	-1.03463	2.32e-06	0.000106519	Down	5.30235	5.68819	6.81587	14.6936	10.3544	12.769	9582	protein_coding	apolipoprotein B mRNA editing enzyme catalytic subunit 3B	hsa03250,hsa05170	Viral life cycle - HIV-1|Human immunodeficiency virus 1 infection	GO:0000932,GO:0003723,GO:0004126,GO:0005515,GO:0005634,GO:0005654,GO:0005737,GO:0008270,GO:0009972,GO:0010529,GO:0016554,GO:0045087,GO:0045869,GO:0047844,GO:0051607,GO:0070383,GO:0080111	P-body|RNA binding|cytidine deaminase activity|protein binding|nucleus|nucleoplasm|cytoplasm|zinc ion binding|cytidine deamination|negative regulation of transposition|cytidine to uridine editing|innate immune response|negative regulation of single stranded viral RNA replication via double stranded DNA intermediate|deoxycytidine deaminase activity|defense response to virus|DNA cytosine deaminatio…			R-HSA-72200,R-HSA-75072,R-HSA-75094,R-HSA-8953854	mRNA Editing: C to U Conversion|mRNA Editing|Formation of the Editosome|Metabolism of RNA
APOL6	1112.7	1519.5	705.899	0.46453	-1.10616	1.27e-09	1.18e-07	Down	1.91747	1.72851	1.74376	3.54676	4.58726	3.87222	80830	protein_coding	apolipoprotein L6			GO:0005515,GO:0005576,GO:0005737,GO:0006869,GO:0008289,GO:0042157	protein binding|extracellular region|cytoplasm|lipid transport|lipid binding|lipoprotein metabolic process
AQP9	20.892	4.15903	37.6251	8.95769	3.16313	1.1e-05	0.000401207	Up	0.38128	0.290383	0.328682	0	0.044395	0.0693239	366	protein_coding	aquaporin 9	hsa04613,hsa04976	Neutrophil extracellular trap formation|Bile secretion	GO:0005345,GO:0005350,GO:0005515,GO:0005886,GO:0006833,GO:0006863,GO:0015204,GO:0015250,GO:0015254,GO:0015265,GO:0015722,GO:0015793,GO:0015837,GO:0015855,GO:0016323,GO:0043231,GO:0048265,GO:0071320,GO:0071918,GO:0072531,GO:1904823	purine nucleobase transmembrane transporter activity|pyrimidine nucleobase transmembrane transporter activity|protein binding|plasma membrane|water transport|purine nucleobase transport|urea transmembrane transporter activity|water channel activity|glycerol channel activity|urea channel activity|canalicular bile acid transport|glycerol transmembrane transport|amine transport|pyrimidine nucleobase…	WP3527	Pre-implantation embryo	R-HSA-382551,R-HSA-432030,R-HSA-432047,R-HSA-445717	Transport of small molecules|Transport of glycerol from adipocytes to the liver by Aquaporins|Passive transport by Aquaporins|Aquaporin-mediated transport
AREG	1505.12	2646.38	363.863	0.137509	-2.86241	5.27e-47	7.52e-44	Down	6.70433	7.47705	9.03133	57.9527	65.0457	51.8959	374	protein_coding	amphiregulin	hsa04010,hsa04012,hsa04390,hsa04151,hsa05210	MAPK signaling pathway|ErbB signaling pathway|Hippo signaling pathway|PI3K-Akt signaling pathway|Colorectal cancer	GO:0005125,GO:0005515,GO:0005576,GO:0005615,GO:0005634,GO:0005789,GO:0007173,GO:0007186,GO:0007267,GO:0008284,GO:0009986,GO:0010838,GO:0012507,GO:0014009,GO:0030297,GO:0030669,GO:0031175,GO:0032355,GO:0033116,GO:0038134,GO:0042542,GO:0043434,GO:0045668,GO:0045741,GO:0048018,GO:0051384,GO:0051591,GO:0060598,GO:0060744,GO:0060749,GO:0060750	cytokine activity|protein binding|extracellular region|extracellular space|nucleus|endoplasmic reticulum membrane|epidermal growth factor receptor signaling pathway|G protein-coupled receptor signaling pathway|cell-cell signaling|positive regulation of cell population proliferation|cell surface|positive regulation of keratinocyte proliferation|ER to Golgi transport vesicle membrane|glial cell pro…	WP3893,WP5095,WP673,WP2643,WP2814,WP2035,WP5088,WP5087	Development and heterogeneity of the ILC family|Overview of proinflammatory and profibrotic mediators|ErbB signaling pathway|Nanoparticle-mediated activation of receptor signaling|Mammary gland development pathway - Puberty (Stage 2 of 4)|Follicle stimulating hormone (FSH) signaling pathway|Prostaglandin signaling|Malignant pleural mesothelioma	R-HSA-1257604,R-HSA-162582,R-HSA-1643685,R-HSA-1643713,R-HSA-177929,R-HSA-179812,R-HSA-180292,R-HSA-180336,R-HSA-182971,R-HSA-199418,R-HSA-199977,R-HSA-199991,R-HSA-204005,R-HSA-212718,R-HSA-2219528,R-HSA-2219530,R-HSA-392499,R-HSA-446203,R-HSA-5638302,R-HSA-5638303,R-HSA-5653656,R-HSA-5663202,R-HSA-5673001,R-HSA-5683057,R-HSA-5684996,R-HSA-5694530,R-HSA-597592,R-HSA-6811558,R-HSA-8856825,R-HSA-8…	PIP3 activates AKT signaling|Signal Transduction|Disease|Signaling by EGFR in Cancer|Signaling by EGFR|GRB2 events in EGFR signaling|GAB1 signalosome|SHC1 events in EGFR signaling|EGFR downregulation|Negative regulation of the PI3K/AKT network|ER to Golgi Anterograde Transport|Membrane Trafficking|COPII-mediated vesicle transport|EGFR interacts with phospholipase C-gamma|PI3K/AKT Signaling in Can…
ARHGAP11B	232.218	146.125	318.312	2.17751	1.12268	0.00191931	0.0245677	Up	5.75626	5.7291	4.53464	1.53569	3.94914	2.1157	89839	protein_coding	Rho GTPase activating protein 11B			GO:0005096,GO:0005515,GO:0005759,GO:0005829,GO:0006543,GO:0007165,GO:0021987,GO:0035795,GO:0043547,GO:0051056	GTPase activator activity|protein binding|mitochondrial matrix|cytosol|glutamine catabolic process|signal transduction|cerebral cortex development|negative regulation of mitochondrial membrane permeability|positive regulation of GTPase activity|regulation of small GTPase mediated signal transduction	WP4942	15q13.3 copy number variation syndrome	R-HSA-162582,R-HSA-194315,R-HSA-8980692,R-HSA-9012999,R-HSA-9013148,R-HSA-9716542	Signal Transduction|Signaling by Rho GTPases|RHOA GTPase cycle|RHO GTPase cycle|CDC42 GTPase cycle|Signaling by Rho GTPases, Miro GTPases and RHOBTB3
ARHGAP23	150.893	204.661	97.125	0.474668	-1.07501	0.000233446	0.00497534	Down	0.248784	0.305184	0.45166	0.691204	0.730064	0.77329	57636	protein_coding	Rho GTPase activating protein 23			GO:0005096,GO:0005829,GO:0007165,GO:0051056,GO:0070062	GTPase activator activity|cytosol|signal transduction|regulation of small GTPase mediated signal transduction|extracellular exosome	WP5287	17q12 copy number variation syndrome	R-HSA-162582,R-HSA-194315,R-HSA-8980692,R-HSA-9012999,R-HSA-9013149,R-HSA-9716542	Signal Transduction|Signaling by Rho GTPases|RHOA GTPase cycle|RHO GTPase cycle|RAC1 GTPase cycle|Signaling by Rho GTPases, Miro GTPases and RHOBTB3
ARHGEF2	2005.86	2996.64	1015.08	0.338756	-1.56168	1.56e-25	7.63e-23	Down	5.44559	5.58316	6.12591	18.6126	17.1718	16.6817	9181	protein_coding	Rho/Rac guanine nucleotide exchange factor 2	hsa04530,hsa05130,hsa05131,hsa05418	Tight junction|Pathogenic Escherichia coli infection|Shigellosis|Fluid shear stress and atherosclerosis	GO:0000902,GO:0005085,GO:0005515,GO:0005737,GO:0005794,GO:0005819,GO:0005829,GO:0005856,GO:0005874,GO:0005923,GO:0005925,GO:0006886,GO:0007015,GO:0007026,GO:0007049,GO:0008017,GO:0008270,GO:0031267,GO:0031410,GO:0031982,GO:0032587,GO:0032755,GO:0032760,GO:0032991,GO:0035023,GO:0042127,GO:0045087,GO:0045666,GO:0045944,GO:0050731,GO:0051056,GO:0051092,GO:0055059,GO:0060546,GO:0071225,GO:0071356,GO:…	cell morphogenesis|guanyl-nucleotide exchange factor activity|protein binding|cytoplasm|Golgi apparatus|spindle|cytosol|cytoskeleton|microtubule|bicellular tight junction|focal adhesion|intracellular protein transport|actin filament organization|negative regulation of microtubule depolymerization|cell cycle|microtubule binding|zinc ion binding|small GTPase binding|cytoplasmic vesicle|vesicle|ruff…	WP2272	Pathogenic Escherichia coli infection	R-HSA-162582,R-HSA-193648,R-HSA-193704,R-HSA-194315,R-HSA-204998,R-HSA-372790,R-HSA-388396,R-HSA-416482,R-HSA-73887,R-HSA-8980692,R-HSA-9012999,R-HSA-9013026,R-HSA-9716542	Signal Transduction|NRAGE signals death through JNK|p75 NTR receptor-mediated signalling|Signaling by Rho GTPases|Cell death signalling via NRAGE, NRIF and NADE|Signaling by GPCR|GPCR downstream signalling|G alpha (12/13) signalling events|Death Receptor Signaling|RHOA GTPase cycle|RHO GTPase cycle|RHOB GTPase cycle|Signaling by Rho GTPases, Miro GTPases and RHOBTB3
ARHGEF26	321.081	174.461	467.701	2.67979	1.42212	3.57e-06	0.000152549	Up	2.28529	2.41113	2.05091	0.578475	1.24296	0.7805	26084	protein_coding	Rho guanine nucleotide exchange factor 26	hsa05132,hsa05100	Salmonella infection|Bacterial invasion of epithelial cells	GO:0001726,GO:0001886,GO:0005085,GO:0005829,GO:0090630,GO:0097178	ruffle|endothelial cell morphogenesis|guanyl-nucleotide exchange factor activity|cytosol|activation of GTPase activity|ruffle assembly	WP3584	MECP2 and associated Rett syndrome	R-HSA-162582,R-HSA-193648,R-HSA-193704,R-HSA-194315,R-HSA-204998,R-HSA-372790,R-HSA-388396,R-HSA-416482,R-HSA-73887,R-HSA-9012999,R-HSA-9013148,R-HSA-9013408,R-HSA-9716542	Signal Transduction|NRAGE signals death through JNK|p75 NTR receptor-mediated signalling|Signaling by Rho GTPases|Cell death signalling via NRAGE, NRIF and NADE|Signaling by GPCR|GPCR downstream signalling|G alpha (12/13) signalling events|Death Receptor Signaling|RHO GTPase cycle|CDC42 GTPase cycle|RHOG GTPase cycle|Signaling by Rho GTPases, Miro GTPases and RHOBTB3
ARL4D	578.492	869.574	287.409	0.330534	-1.59713	1.7e-14	3.35e-12	Down	5.10643	4.19607	4.71153	16.7503	12.0832	15.0983	379	protein_coding	ADP ribosylation factor like GTPase 4D			GO:0003924,GO:0005515,GO:0005525,GO:0005730,GO:0005737,GO:0005886,GO:0006886,GO:0009306,GO:0016192	GTPase activity|protein binding|GTP binding|nucleolus|cytoplasm|plasma membrane|intracellular protein transport|protein secretion|vesicle-mediated transport	WP4754	IL-18 signaling pathway
ARSI	94.9139	35.8455	153.982	4.30101	2.10467	1.28e-05	0.00045805	Up	1.31615	1.09682	1.4814	0.493745	0.10138	0.346296	340075	protein_coding	arylsulfatase family member I			GO:0004065,GO:0005515,GO:0005576,GO:0005788,GO:0046872	arylsulfatase activity|protein binding|extracellular region|endoplasmic reticulum lumen|metal ion binding			R-HSA-1430728,R-HSA-163841,R-HSA-1660662,R-HSA-1663150,R-HSA-392499,R-HSA-428157,R-HSA-556833,R-HSA-597592	Metabolism|Gamma carboxylation, hypusine formation and arylsulfatase activation|Glycosphingolipid metabolism|The activation of arylsulfatases|Metabolism of proteins|Sphingolipid metabolism|Metabolism of lipids|Post-translational protein modification
ASH1L	1488.8	863.742	2113.85	2.44713	1.29109	0.00437844	0.0436162	Up	5.16008	4.67543	3.52287	0.686038	3.18802	1.7585	55870	protein_coding	ASH1 like histone lysine methyltransferase	hsa00310	Lysine degradation	GO:0000165,GO:0001501,GO:0002674,GO:0003677,GO:0003682,GO:0005634,GO:0005654,GO:0005694,GO:0005794,GO:0005923,GO:0006325,GO:0006355,GO:0006366,GO:0006954,GO:0007249,GO:0007338,GO:0009791,GO:0018024,GO:0030317,GO:0042800,GO:0043124,GO:0043409,GO:0045944,GO:0046697,GO:0046872,GO:0046974,GO:0046975,GO:0051568,GO:0061038,GO:0097676,GO:0140947,GO:0140948,GO:0140955,GO:1903699,GO:1903709	MAPK cascade|skeletal system development|negative regulation of acute inflammatory response|DNA binding|chromatin binding|nucleus|nucleoplasm|chromosome|Golgi apparatus|bicellular tight junction|chromatin organization|regulation of DNA-templated transcription|transcription by RNA polymerase II|inflammatory response|I-kappaB kinase/NF-kappaB signaling|single fertilization|post-embryonic developmen…	WP2369	Histone modifications	R-HSA-3214841,R-HSA-3247509,R-HSA-4839726	PKMTs methylate histone lysines|Chromatin modifying enzymes|Chromatin organization
ASNS	45.0791	82.8704	7.28777	0.0877274	-3.51083	2.97e-11	3.66e-09	Down	0.0812371	0.0806188	0.015849	0.553214	0.732126	0.801851	440	protein_coding	asparagine synthetase (glutamine-hydrolyzing)	hsa00250	Alanine, aspartate and glutamate metabolism	GO:0004066,GO:0005515,GO:0005524,GO:0005829,GO:0006529,GO:0006541,GO:0042149,GO:0043066,GO:0045931,GO:0070981	asparagine synthase (glutamine-hydrolyzing) activity|protein binding|ATP binding|cytosol|asparagine biosynthetic process|glutamine metabolic process|cellular response to glucose starvation|negative regulation of apoptotic process|positive regulation of mitotic cell cycle|L-asparagine biosynthetic process	WP3925,WP3613	Amino acid metabolism|Photodynamic therapy-induced unfolded protein response	R-HSA-1430728,R-HSA-2262752,R-HSA-380994,R-HSA-381042,R-HSA-381119,R-HSA-71291,R-HSA-8953897,R-HSA-8963693,R-HSA-9633012,R-HSA-9648895,R-HSA-9711097	Metabolism|Cellular responses to stress|ATF4 activates genes in response to endoplasmic reticulum stress|PERK regulates gene expression|Unfolded Protein Response (UPR)|Metabolism of amino acids and derivatives|Cellular responses to stimuli|Aspartate and asparagine metabolism|Response of EIF2AK4 (GCN2) to amino acid deficiency|Response of EIF2AK1 (HRI) to heme deficiency|Cellular response to starv…
ASPDH	15.8254	27.3648	4.286	0.156645	-2.67443	0.00163157	0.0217467	Down	0	0.203785	0.0600936	0.546246	0.555191	0.642181	554235	protein_coding	aspartate dehydrogenase domain containing	hsa00760	Nicotinate and nicotinamide metabolism	GO:0009435,GO:0033735,GO:0050661	NAD biosynthetic process|aspartate dehydrogenase activity|NADP binding
ASPM	2784.1	1406.22	4161.99	2.95959	1.5654	0.00222685	0.0272411	Up	12.4441	11.9367	5.80888	1.22198	6.49077	2.81174	259266	protein_coding	assembly factor for spindle microtubules			GO:0001764,GO:0002052,GO:0005516,GO:0005634,GO:0005737,GO:0005813,GO:0007051,GO:0007283,GO:0008356,GO:0008584,GO:0016324,GO:0021873,GO:0021987,GO:0030496,GO:0036449,GO:0045665,GO:0045769,GO:0048477,GO:0048589,GO:0051445,GO:0051653,GO:0051661,GO:0072687,GO:0090263,GO:0090306,GO:0097150,GO:0097431	neuron migration|positive regulation of neuroblast proliferation|calmodulin binding|nucleus|cytoplasm|centrosome|spindle organization|spermatogenesis|asymmetric cell division|male gonad development|apical plasma membrane|forebrain neuroblast division|cerebral cortex development|midbody|microtubule minus-end|negative regulation of neuron differentiation|negative regulation of asymmetric cell divis…
ATAD5	502.176	261.148	743.204	2.84539	1.50863	0.00176557	0.0230727	Up	2.91749	2.8595	1.5317	0.373217	1.60844	0.66955	79915	protein_coding	ATPase family AAA domain containing 5			GO:0003677,GO:0005515,GO:0005524,GO:0005634,GO:0008283,GO:0016887,GO:0030890,GO:0031391,GO:0033260,GO:0042770,GO:0042771,GO:0045190,GO:0045740,GO:0048304,GO:0061860,GO:0090305,GO:0090618,GO:1901990,GO:1902166,GO:1902751	DNA binding|protein binding|ATP binding|nucleus|cell population proliferation|ATP hydrolysis activity|positive regulation of B cell proliferation|Elg1 RFC-like complex|nuclear DNA replication|signal transduction in response to DNA damage|intrinsic apoptotic signaling pathway in response to DNA damage by p53 class mediator|isotype switching|positive regulation of DNA replication|positive regulatio…
ATF3	569.122	1012.43	125.812	0.12425	-3.00868	5.33e-48	8.3e-45	Down	1.3746	1.05493	1.02802	10.5407	9.43335	8.84827	467	protein_coding	activating transcription factor 3			GO:0000122,GO:0000785,GO:0000976,GO:0000977,GO:0000978,GO:0000981,GO:0001227,GO:0001228,GO:0003700,GO:0005515,GO:0005634,GO:0005654,GO:0005730,GO:0006094,GO:0006357,GO:0008284,GO:0010628,GO:0030968,GO:0034198,GO:0035914,GO:0042802,GO:0042803,GO:0045944,GO:0046982,GO:0061394,GO:0070373,GO:0090575,GO:1903984,GO:1990440,GO:1990622,GO:1990837	negative regulation of transcription by RNA polymerase II|chromatin|transcription cis-regulatory region binding|RNA polymerase II transcription regulatory region sequence-specific DNA binding|RNA polymerase II cis-regulatory region sequence-specific DNA binding|DNA-binding transcription factor activity, RNA polymerase II-specific|DNA-binding transcription repressor activity, RNA polymerase II-spe…	WP366,WP289,WP5097,WP4258,WP4754,WP516,WP3613,WP5087	TGF-beta signaling pathway|Myometrial relaxation and contraction pathways|CCL18 signaling pathway|lncRNA in canonical Wnt signaling and colorectal cancer|IL-18 signaling pathway|Hypertrophy model|Photodynamic therapy-induced unfolded protein response|Malignant pleural mesothelioma	R-HSA-2262752,R-HSA-2262752,R-HSA-380994,R-HSA-381042,R-HSA-381119,R-HSA-8953897,R-HSA-8953897,R-HSA-9633012,R-HSA-9648895,R-HSA-9648895,R-HSA-9711097	Cellular responses to stress|Cellular responses to stress|ATF4 activates genes in response to endoplasmic reticulum stress|PERK regulates gene expression|Unfolded Protein Response (UPR)|Cellular responses to stimuli|Cellular responses to stimuli|Response of EIF2AK4 (GCN2) to amino acid deficiency|Response of EIF2AK1 (HRI) to heme deficiency|Response of EIF2AK1 (HRI) to heme deficiency|Cellular re…
ATF4	16209.1	22161.7	10256.5	0.462806	-1.11152	7.39e-12	1.01e-09	Down	33.7558	34.4312	36.4775	87.7748	68.2678	78.2922	468	protein_coding	activating transcription factor 4	hsa04141,hsa04010,hsa04668,hsa04022,hsa04151,hsa04137,hsa04210,hsa04911,hsa04922,hsa04912,hsa04915,hsa04926,hsa04935,hsa04918,hsa04928,hsa04925,hsa04927,hsa04261,hsa04725,hsa04728,hsa04720,hsa04722,hsa04211,hsa05207,hsa05203,hsa05215,hsa05166,hsa05161,hsa05163,hsa05010,hsa05012,hsa05014,hsa05020,hsa05022,hsa05030,hsa05031,hsa05034,hsa05417,hsa04932,hsa04934	Protein processing in endoplasmic reticulum|MAPK signaling pathway|TNF signaling pathway|cGMP-PKG signaling pathway|PI3K-Akt signaling pathway|Mitophagy - animal|Apoptosis|Insulin secretion|Glucagon signaling pathway|GnRH signaling pathway|Estrogen signaling pathway|Relaxin signaling pathway|Growth hormone synthesis, secretion and action|Thyroid hormone synthesis|Parathyroid hormone synthesis, se…	GO:0000122,GO:0000785,GO:0000976,GO:0000977,GO:0000978,GO:0000981,GO:0001228,GO:0003677,GO:0003700,GO:0005515,GO:0005634,GO:0005654,GO:0005737,GO:0005813,GO:0006094,GO:0006355,GO:0006357,GO:0006366,GO:0006874,GO:0007214,GO:0008140,GO:0009636,GO:0010575,GO:0010628,GO:0016607,GO:0019901,GO:0030182,GO:0030282,GO:0030968,GO:0031667,GO:0032057,GO:0032590,GO:0032922,GO:0032991,GO:0034198,GO:0034399,GO:…	negative regulation of transcription by RNA polymerase II|chromatin|transcription cis-regulatory region binding|RNA polymerase II transcription regulatory region sequence-specific DNA binding|RNA polymerase II cis-regulatory region sequence-specific DNA binding|DNA-binding transcription factor activity, RNA polymerase II-specific|DNA-binding transcription activator activity, RNA polymerase II-spe…	WP4932,WP5124,WP4656,WP4666,WP289,WP4861,WP2059,WP3953,WP3932,WP382,WP3594,WP4925,WP4396,WP4756,WP3613,WP4172,WP3888,WP5272	7q11.23 copy number variation syndrome|Alzheimer's disease|Joubert syndrome|Hepatitis B infection|Myometrial relaxation and contraction pathways|Endoplasmic reticulum stress response in coronavirus infection|Alzheimer's disease and miRNA effects|mRNA, protein, and metabolite inducation pathway by cyclosporin A|Focal adhesion: PI3K-Akt-mTOR-signaling pathway|MAPK signaling pathway|Circadian rhythm…	R-HSA-2262752,R-HSA-2262752,R-HSA-380994,R-HSA-380994,R-HSA-381033,R-HSA-381033,R-HSA-381042,R-HSA-381042,R-HSA-381119,R-HSA-381119,R-HSA-381183,R-HSA-381183,R-HSA-8953897,R-HSA-8953897,R-HSA-9633012,R-HSA-9633012,R-HSA-9648895,R-HSA-9648895,R-HSA-9711097,R-HSA-9711097,R-HSA-9711123,R-HSA-9755511,R-HSA-9759194,R-HSA-9818027	Cellular responses to stress|Cellular responses to stress|ATF4 activates genes in response to endoplasmic reticulum stress|ATF4 activates genes in response to endoplasmic reticulum stress|ATF6 (ATF6-alpha) activates chaperones|ATF6 (ATF6-alpha) activates chaperones|PERK regulates gene expression|PERK regulates gene expression|Unfolded Protein Response (UPR)|Unfolded Protein Response (UPR)|ATF6 (A…
ATOH8	47.9024	18.6741	77.1307	4.11727	2.04169	0.000108531	0.00272873	Up	0.298683	0.264366	0.370105	0.034358	0.0565843	0.142004	84913	protein_coding	atonal bHLH transcription factor 8			GO:0000785,GO:0000981,GO:0001704,GO:0001937,GO:0003700,GO:0005634,GO:0005654,GO:0005737,GO:0010595,GO:0010629,GO:0016607,GO:0035148,GO:0045603,GO:0045892,GO:0045893,GO:0046983,GO:0051450,GO:0060395,GO:0070888,GO:0140297,GO:1902895	chromatin|DNA-binding transcription factor activity, RNA polymerase II-specific|formation of primary germ layer|negative regulation of endothelial cell proliferation|DNA-binding transcription factor activity|nucleus|nucleoplasm|cytoplasm|positive regulation of endothelial cell migration|negative regulation of gene expression|nuclear speck|tube formation|positive regulation of endothelial cell dif…
ATP1A1-AS1	124.485	189.743	59.2278	0.31231	-1.67895	6.61e-05	0.00180705	Down	0.29902	0.662729	0.807003	2.56657	1.28753	2.0261	84852	non_coding	ATP1A1 antisense RNA 1
ATP2B2	65.418	34.2474	96.5887	2.82016	1.49577	2.37e-06	0.000108393	Up	0.233812	0.242579	0.292873	0.0961216	0.0824772	0.103863	491	protein_coding	ATPase plasma membrane Ca2+ transporting 2	hsa04020,hsa04024,hsa04022,hsa04925,hsa04261,hsa04970,hsa04972,hsa04978,hsa04961	Calcium signaling pathway|cAMP signaling pathway|cGMP-PKG signaling pathway|Aldosterone synthesis and secretion|Adrenergic signaling in cardiomyocytes|Salivary secretion|Pancreatic secretion|Mineral absorption|Endocrine and other factor-regulated calcium reabsorption	GO:0003407,GO:0005388,GO:0005515,GO:0005516,GO:0005524,GO:0005737,GO:0005886,GO:0006816,GO:0007420,GO:0007605,GO:0016323,GO:0016324,GO:0016887,GO:0030165,GO:0030182,GO:0032591,GO:0032809,GO:0034220,GO:0035254,GO:0043231,GO:0045121,GO:0046872,GO:0048787,GO:0051480,GO:0070062,GO:0070588,GO:0098688,GO:0098839,GO:0098978,GO:0098982,GO:0099566,GO:1903779,GO:1905059	neural retina development|P-type calcium transporter activity|protein binding|calmodulin binding|ATP binding|cytoplasm|plasma membrane|calcium ion transport|brain development|sensory perception of sound|basolateral plasma membrane|apical plasma membrane|ATP hydrolysis activity|PDZ domain binding|neuron differentiation|dendritic spine membrane|neuronal cell body membrane|monoatomic ion transmembra…	WP4698,WP4760,WP536	Vitamin D-sensitive calcium signaling in depression|PKC-gamma calcium signaling pathway in ataxia|Calcium regulation in cardiac cells	R-HSA-109582,R-HSA-382551,R-HSA-397014,R-HSA-418346,R-HSA-418359,R-HSA-418360,R-HSA-5576891,R-HSA-5578775,R-HSA-936837,R-HSA-9659379,R-HSA-9662360,R-HSA-9662361,R-HSA-9709957,R-HSA-983712	Hemostasis|Transport of small molecules|Muscle contraction|Platelet homeostasis|Reduction of cytosolic Ca++ levels|Platelet calcium homeostasis|Cardiac conduction|Ion homeostasis|Ion transport by P-type ATPases|Sensory processing of sound|Sensory processing of sound by inner hair cells of the cochlea|Sensory processing of sound by outer hair cells of the cochlea|Sensory Perception|Ion channel tra…
ATP6V1C2	35.9931	64.0846	7.90168	0.123483	-3.01761	1.78e-07	1.11e-05	Down	0.030363	0.0753296	0.074046	0.743072	0.281238	0.489605	245973	protein_coding	ATPase H+ transporting V1 subunit C2	hsa00190,hsa04150,hsa04145,hsa04966,hsa04721,hsa05165,hsa05110,hsa05120,hsa05323	Oxidative phosphorylation|mTOR signaling pathway|Phagosome|Collecting duct acid secretion|Synaptic vesicle cycle|Human papillomavirus infection|Vibrio cholerae infection|Epithelial cell signaling in Helicobacter pylori infection|Rheumatoid arthritis	GO:0000221,GO:0005765,GO:0005829,GO:0016241,GO:0030177,GO:0042802,GO:0046961,GO:0070062,GO:1902600	vacuolar proton-transporting V-type ATPase, V1 domain|lysosomal membrane|cytosol|regulation of macroautophagy|positive regulation of Wnt signaling pathway|identical protein binding|proton-transporting ATPase activity, rotational mechanism|extracellular exosome|proton transmembrane transport			R-HSA-1222556,R-HSA-162582,R-HSA-168249,R-HSA-168256,R-HSA-2262752,R-HSA-382551,R-HSA-74752,R-HSA-77387,R-HSA-8953897,R-HSA-9006934,R-HSA-917937,R-HSA-917977,R-HSA-9639288,R-HSA-9711097,R-HSA-983712	ROS and RNS production in phagocytes|Signal Transduction|Innate Immune System|Immune System|Cellular responses to stress|Transport of small molecules|Signaling by Insulin receptor|Insulin receptor recycling|Cellular responses to stimuli|Signaling by Receptor Tyrosine Kinases|Iron uptake and transport|Transferrin endocytosis and recycling|Amino acids regulate mTORC1|Cellular response to starvation…
ATR	1064.23	623.735	1504.72	2.41222	1.27036	0.00498876	0.047432	Up	5.5696	5.5272	3.31776	0.900496	3.64881	1.6198	545	protein_coding	ATR serine/threonine kinase	hsa03460,hsa04110,hsa04115,hsa04218,hsa05166,hsa05170,hsa05165	Fanconi anemia pathway|Cell cycle|p53 signaling pathway|Cellular senescence|Human T-cell leukemia virus 1 infection|Human immunodeficiency virus 1 infection|Human papillomavirus infection	GO:0000077,GO:0000723,GO:0000781,GO:0003677,GO:0004672,GO:0004674,GO:0005515,GO:0005524,GO:0005634,GO:0005654,GO:0005694,GO:0005794,GO:0006139,GO:0006260,GO:0006281,GO:0006468,GO:0006974,GO:0008156,GO:0009410,GO:0016605,GO:0018105,GO:0031297,GO:0032212,GO:0032405,GO:0032407,GO:0034644,GO:0036297,GO:0043517,GO:0046685,GO:0046777,GO:0070198,GO:0070310,GO:0071480,GO:0090399,GO:0097694,GO:0097695,GO:…	DNA damage checkpoint signaling|telomere maintenance|chromosome, telomeric region|DNA binding|protein kinase activity|protein serine/threonine kinase activity|protein binding|ATP binding|nucleus|nucleoplasm|chromosome|Golgi apparatus|nucleobase-containing compound metabolic process|DNA replication|DNA repair|protein phosphorylation|cellular response to DNA damage stimulus|negative regulation of D…	WP3959,WP1971,WP3875,WP4262,WP179,WP5119,WP4016,WP4946,WP3878,WP2263,WP707,WP1530	DNA IR-double strand breaks and cellular response via ATM|Integrated cancer pathway|ATR signaling|Breast cancer pathway|Cell cycle|NIPBL role in DNA damage - Cornelia de Lange syndrome|DNA IR-damage and cellular response via ATR|DNA repair pathways, full network|ATM signaling in development and disease |Androgen receptor network in prostate cancer|DNA damage response|miRNA regulation of DNA damag…	R-HSA-1221632,R-HSA-1474165,R-HSA-1500620,R-HSA-1640170,R-HSA-1640170,R-HSA-1643685,R-HSA-176187,R-HSA-212436,R-HSA-2262752,R-HSA-3371453,R-HSA-3371556,R-HSA-3700989,R-HSA-5633007,R-HSA-5685938,R-HSA-5685942,R-HSA-5693532,R-HSA-5693538,R-HSA-5693567,R-HSA-5693579,R-HSA-5693607,R-HSA-5693616,R-HSA-6783310,R-HSA-6796648,R-HSA-6804756,R-HSA-69473,R-HSA-69481,R-HSA-69620,R-HSA-73857,R-HSA-73894,R-HSA…	Meiotic synapsis|Reproduction|Meiosis|Cell Cycle|Cell Cycle|Disease|Activation of ATR in response to replication stress|Generic Transcription Pathway|Cellular responses to stress|Regulation of HSF1-mediated heat shock response|Cellular response to heat stress|Transcriptional Regulation by TP53|Regulation of TP53 Activity|HDR through Single Strand Annealing (SSA)|HDR through Homologous Recombinati…
ATRX	1355.02	720.306	1989.72	2.76216	1.4658	0.00463805	0.045011	Up	5.51852	5.35951	2.65621	0.62724	3.24658	1.18321	546	protein_coding	ATRX chromatin remodeler	hsa04110	Cell cycle	GO:0000212,GO:0000228,GO:0000779,GO:0000781,GO:0000792,GO:0003682,GO:0004386,GO:0005515,GO:0005524,GO:0005654,GO:0005721,GO:0006281,GO:0006306,GO:0006325,GO:0006334,GO:0006338,GO:0006355,GO:0006366,GO:0007283,GO:0010571,GO:0015616,GO:0016604,GO:0016605,GO:0016887,GO:0030330,GO:0030900,GO:0031297,GO:0031490,GO:0031509,GO:0032206,GO:0035064,GO:0035128,GO:0035264,GO:0042393,GO:0045944,GO:0046872,GO:…	meiotic spindle organization|nuclear chromosome|condensed chromosome, centromeric region|chromosome, telomeric region|heterochromatin|chromatin binding|helicase activity|protein binding|ATP binding|nucleoplasm|pericentric heterochromatin|DNA repair|DNA methylation|chromatin organization|nucleosome assembly|chromatin remodeling|regulation of DNA-templated transcription|transcription by RNA polymer…	WP3651	Pathways affected in adenoid cystic carcinoma	R-HSA-157579,R-HSA-1640170,R-HSA-1643685,R-HSA-73886,R-HSA-9006821,R-HSA-9670095,R-HSA-9670613,R-HSA-9670615,R-HSA-9670621,R-HSA-9673013,R-HSA-9675126	Telomere Maintenance|Cell Cycle|Disease|Chromosome Maintenance|Alternative Lengthening of Telomeres (ALT)|Inhibition of DNA recombination at telomere|Defective Inhibition of DNA Recombination at Telomere Due to DAXX Mutations|Defective Inhibition of DNA Recombination at Telomere Due to ATRX Mutations|Defective Inhibition of DNA Recombination at Telomere|Diseases of Telomere Maintenance|Diseases o…
B3GNT3	904.456	1304.04	504.871	0.387205	-1.36883	8.76e-09	6.85e-07	Down	4.406	4.20174	5.85492	15.8645	10.5945	12.2825	10331	protein_coding	UDP-GlcNAc:betaGal beta-1%2C3-N-acetylglucosaminyltransferase 3	hsa00512,hsa00601	Mucin type O-glycan biosynthesis|Glycosphingolipid biosynthesis - lacto and neolacto series	GO:0000139,GO:0005886,GO:0006493,GO:0008457,GO:0008499,GO:0008532,GO:0016020,GO:0016266,GO:0018146,GO:0030311,GO:0047223	Golgi membrane|plasma membrane|protein O-linked glycosylation|beta-galactosyl-N-acetylglucosaminylgalactosylglucosyl-ceramide beta-1,3-acetylglucosaminyltransferase activity|UDP-galactose:beta-N-acetylglucosamine beta-1,3-galactosyltransferase activity|N-acetyllactosaminide beta-1,3-N-acetylglucosaminyltransferase activity|membrane|O-glycan processing|keratan sulfate biosynthetic process|poly-N-a…			R-HSA-1430728,R-HSA-1630316,R-HSA-1638074,R-HSA-2022854,R-HSA-392499,R-HSA-5173105,R-HSA-597592,R-HSA-71387,R-HSA-913709	Metabolism|Glycosaminoglycan metabolism|Keratan sulfate/keratin metabolism|Keratan sulfate biosynthesis|Metabolism of proteins|O-linked glycosylation|Post-translational protein modification|Metabolism of carbohydrates|O-linked glycosylation of mucins
B3GNT8	64.9452	97.2492	32.6411	0.335898	-1.5739	0.000142245	0.00337172	Down	0.504537	0.31989	0.54685	2.01318	0.954308	1.27377	374907	protein_coding	UDP-GlcNAc:betaGal beta-1%2C3-N-acetylglucosaminyltransferase 8			GO:0000139,GO:0005515,GO:0006493,GO:0008499,GO:0016020,GO:0016262,GO:0016266,GO:0030311,GO:0070062	Golgi membrane|protein binding|protein O-linked glycosylation|UDP-galactose:beta-N-acetylglucosamine beta-1,3-galactosyltransferase activity|membrane|protein N-acetylglucosaminyltransferase activity|O-glycan processing|poly-N-acetyllactosamine biosynthetic process|extracellular exosome			R-HSA-392499,R-HSA-5173105,R-HSA-597592,R-HSA-913709	Metabolism of proteins|O-linked glycosylation|Post-translational protein modification|O-linked glycosylation of mucins
B4GALT6	18.6354	6.83411	30.4367	4.44664	2.15272	0.000715979	0.0119778	Up	0.130591	0.0934303	0.0533255	0.0161575	0.0304112	0.0178079	9331	protein_coding	beta-1%2C4-galactosyltransferase 6	hsa00600	Sphingolipid metabolism	GO:0000139,GO:0001572,GO:0005975,GO:0006486,GO:0006688,GO:0008378,GO:0008489,GO:0010706,GO:0021955,GO:0022010,GO:0032580,GO:0042551,GO:0046872	Golgi membrane|lactosylceramide biosynthetic process|carbohydrate metabolic process|protein glycosylation|glycosphingolipid biosynthetic process|galactosyltransferase activity|UDP-galactose:glucosylceramide beta-1,4-galactosyltransferase activity|ganglioside biosynthetic process via lactosylceramide|central nervous system neuron axonogenesis|central nervous system myelination|Golgi cisterna membr…	WP1422,WP5292	Sphingolipid pathway|Glycosphingolipid metabolism	R-HSA-1430728,R-HSA-1630316,R-HSA-1638074,R-HSA-2022854,R-HSA-392499,R-HSA-446203,R-HSA-5173105,R-HSA-597592,R-HSA-71387,R-HSA-913709,R-HSA-948021,R-HSA-975576,R-HSA-975577	Metabolism|Glycosaminoglycan metabolism|Keratan sulfate/keratin metabolism|Keratan sulfate biosynthesis|Metabolism of proteins|Asparagine N-linked glycosylation|O-linked glycosylation|Post-translational protein modification|Metabolism of carbohydrates|O-linked glycosylation of mucins|Transport to the Golgi and subsequent modification|N-glycan antennae elongation in the medial/trans-Golgi|N-Glycan…
BARX2	5.28185	0.338561	10.2251	29.1415	4.865	0.00142703	0.0196005	Up	0.0768327	0.203328	0.112423	0.0136255	0	0	8538	protein_coding	BARX homeobox 2			GO:0000122,GO:0000785,GO:0000977,GO:0000981,GO:0001228,GO:0001502,GO:0003677,GO:0003682,GO:0005515,GO:0005634,GO:0005654,GO:0005667,GO:0005794,GO:0005829,GO:0006357,GO:0006366,GO:0014902,GO:0015629,GO:0035914,GO:0045944,GO:1990837	negative regulation of transcription by RNA polymerase II|chromatin|RNA polymerase II transcription regulatory region sequence-specific DNA binding|DNA-binding transcription factor activity, RNA polymerase II-specific|DNA-binding transcription activator activity, RNA polymerase II-specific|cartilage condensation|DNA binding|chromatin binding|protein binding|nucleus|nucleoplasm|transcription regul…	WP3527	Pre-implantation embryo
BBC3	460.968	661.74	260.196	0.393241	-1.34651	1.37e-09	1.26e-07	Down	2.74136	2.78631	3.09466	8.63314	5.8997	8.18843	27113	protein_coding	BCL2 binding component 3	hsa04390,hsa04210,hsa04215,hsa04115,hsa05200,hsa05210,hsa05162,hsa05016,hsa01524	Hippo signaling pathway|Apoptosis|Apoptosis - multiple species|p53 signaling pathway|Pathways in cancer|Colorectal cancer|Measles|Huntington disease|Platinum drug resistance	GO:0001836,GO:0005515,GO:0005739,GO:0005764,GO:0006915,GO:0006919,GO:0051117,GO:0070059,GO:0090200,GO:0097194,GO:1900740,GO:2001244	release of cytochrome c from mitochondria|protein binding|mitochondrion|lysosome|apoptotic process|activation of cysteine-type endopeptidase activity involved in apoptotic process|ATPase binding|intrinsic apoptotic signaling pathway in response to endoplasmic reticulum stress|positive regulation of release of cytochrome c from mitochondria|execution phase of apoptosis|positive regulation of prote…	WP1971,WP4963,WP4216,WP4630,WP3982,WP710,WP4925,WP4864,WP707,WP1742,WP254,WP4396,WP1772,WP3613,WP1530,WP5087	Integrated cancer pathway|p53 transcriptional gene network|Chromosomal and microsatellite instability in colorectal cancer |Measles virus infection|miRNA regulation of p53 pathway in prostate cancer|DNA damage response (only ATM dependent)|Unfolded protein response|Host-pathogen interaction of human coronaviruses - apoptosis|DNA damage response|TP53 network|Apoptosis|Nonalcoholic fatty liver dise…	R-HSA-109581,R-HSA-109606,R-HSA-111453,R-HSA-114452,R-HSA-139915,R-HSA-212436,R-HSA-3700989,R-HSA-5357801,R-HSA-5633008,R-HSA-6803204,R-HSA-73857,R-HSA-74160,R-HSA-9614085,R-HSA-9614657	Apoptosis|Intrinsic Pathway for Apoptosis|BH3-only proteins associate with and inactivate anti-apoptotic BCL-2 members|Activation of BH3-only proteins|Activation of PUMA and translocation to mitochondria|Generic Transcription Pathway|Transcriptional Regulation by TP53|Programmed Cell Death|TP53 Regulates Transcription of Cell Death Genes|TP53 Regulates Transcription of Genes Involved in Cytochrom…
BCAR3	740.396	1000.05	480.746	0.480723	-1.05672	9.84e-11	1.12e-08	Down	2.95025	3.00692	2.88389	6.6308	5.74267	6.67154	8412	protein_coding	BCAR3 adaptor protein%2C NSP family member			GO:0001784,GO:0002089,GO:0005085,GO:0005515,GO:0005737,GO:0005925,GO:0007165,GO:0007264,GO:0008286,GO:0009410,GO:0016020,GO:0019900,GO:0033138,GO:0043410,GO:0043547,GO:0045740,GO:0045742,GO:0086100	phosphotyrosine residue binding|lens morphogenesis in camera-type eye|guanyl-nucleotide exchange factor activity|protein binding|cytoplasm|focal adhesion|signal transduction|small GTPase mediated signal transduction|insulin receptor signaling pathway|response to xenobiotic stimulus|membrane|kinase binding|positive regulation of peptidyl-serine phosphorylation|positive regulation of MAPK cascade|p…
BCAS1	422.085	192.567	651.604	3.38205	1.7579	4.71e-17	1.19e-14	Up	4.63615	5.31904	4.77248	1.23527	1.66071	1.60604	8537	protein_coding	brain enriched myelin associated protein 1			GO:0005737,GO:0042552,GO:0070062	cytoplasm|myelination|extracellular exosome
BCAS4	361.695	496.415	226.975	0.457338	-1.12867	1.09e-05	0.000399595	Down	1.67821	1.78656	1.72635	5.22718	3.03251	3.5187	55653	protein_coding	breast carcinoma amplified sequence 4			GO:0005737,GO:0031083	cytoplasm|BLOC-1 complex
BCAT1	302.159	455.409	148.908	0.326928	-1.61296	0.000311356	0.00629108	Down	0.332508	0.327915	0.267592	0.422351	1.69601	0.81238	586	protein_coding	branched chain amino acid transaminase 1	hsa00270,hsa00280,hsa00290,hsa00770	Cysteine and methionine metabolism|Valine, leucine and isoleucine degradation|Valine, leucine and isoleucine biosynthesis|Pantothenate and CoA biosynthesis	GO:0000082,GO:0004084,GO:0005739,GO:0005829,GO:0006629,GO:0009082,GO:0009098,GO:0009099,GO:0050048,GO:0052654,GO:0052655,GO:0052656	G1/S transition of mitotic cell cycle|branched-chain-amino-acid transaminase activity|mitochondrion|cytosol|lipid metabolic process|branched-chain amino acid biosynthetic process|leucine biosynthetic process|valine biosynthetic process|L-leucine:2-oxoglutarate aminotransferase activity|L-leucine transaminase activity|L-valine transaminase activity|L-isoleucine transaminase activity	WP4686,WP2525,WP3925	Leucine, isoleucine and valine metabolism|Trans-sulfuration, one-carbon metabolism and related pathways|Amino acid metabolism	R-HSA-1430728,R-HSA-70895,R-HSA-71291	Metabolism|Branched-chain amino acid catabolism|Metabolism of amino acids and derivatives
BCL11A	20.116	0	40.232	223.333	7.80305	1.17e-09	1.1e-07	Up	0.10065	0.125569	0.120624	0	0	0	53335	protein_coding	BAF chromatin remodeling complex subunit BCL11A			GO:0000122,GO:0000978,GO:0001227,GO:0003700,GO:0005634,GO:0005654,GO:0005829,GO:0006357,GO:0010628,GO:0014069,GO:0016363,GO:0016514,GO:0016925,GO:0019901,GO:0046872,GO:1903860,GO:1904800,GO:1905232,GO:2000171,GO:2000173	negative regulation of transcription by RNA polymerase II|RNA polymerase II cis-regulatory region sequence-specific DNA binding|DNA-binding transcription repressor activity, RNA polymerase II-specific|DNA-binding transcription factor activity|nucleus|nucleoplasm|cytosol|regulation of transcription by RNA polymerase II|positive regulation of gene expression|postsynaptic density|nuclear matrix|SWI/…	WP3995	Prion disease pathway	R-HSA-1643685,R-HSA-5663202,R-HSA-9700206,R-HSA-9700645,R-HSA-9725370	Disease|Diseases of signal transduction by growth factor receptors and second messengers|Signaling by ALK in cancer|ALK mutants bind TKIs|Signaling by ALK fusions and activated point mutants
BCL2L14	16.189	24.4615	7.91661	0.323626	-1.6276	0.00418497	0.0423296	Down	0.0769953	0.0509395	0.0751073	0.21847	0.197033	0.234098	79370	protein_coding	BCL2 like 14			GO:0005515,GO:0005829,GO:0006915,GO:0012505,GO:0016020,GO:0019901,GO:0043229,GO:2001236	protein binding|cytosol|apoptotic process|endomembrane system|membrane|protein kinase binding|intracellular organelle|regulation of extrinsic apoptotic signaling pathway	WP3872	Regulation of apoptosis by parathyroid hormone-related protein	R-HSA-212436,R-HSA-3700989,R-HSA-5633008,R-HSA-6803205,R-HSA-73857,R-HSA-74160	Generic Transcription Pathway|Transcriptional Regulation by TP53|TP53 Regulates Transcription of Cell Death Genes|TP53 regulates transcription of several additional cell death genes whose specific roles in p53-dependent apoptosis remain uncertain|RNA Polymerase II Transcription|Gene expression (Transcription)
BEST1	577.791	932.542	223.04	0.239196	-2.06374	4.46e-12	6.26e-10	Down	0.887649	0.916766	0.881554	5.35499	2.43329	3.86244	7439	protein_coding	bestrophin 1			GO:0005229,GO:0005254,GO:0005829,GO:0005886,GO:0006821,GO:0007601,GO:0009925,GO:0015106,GO:0015701,GO:0016020,GO:0016323,GO:0030321,GO:0034220,GO:0034707,GO:0042802,GO:0050908,GO:0051924,GO:1902476	intracellular calcium activated chloride channel activity|chloride channel activity|cytosol|plasma membrane|chloride transport|visual perception|basal plasma membrane|bicarbonate transmembrane transporter activity|bicarbonate transport|membrane|basolateral plasma membrane|transepithelial chloride transport|monoatomic ion transmembrane transport|chloride channel complex|identical protein binding|d…			R-HSA-2672351,R-HSA-382551,R-HSA-983712	Stimuli-sensing channels|Transport of small molecules|Ion channel transport
BEX3	418.347	231.818	604.876	2.61005	1.38408	5.7e-14	9.95e-12	Up	11.771	10.6775	10.9082	4.97078	4.03334	4.24191	27018	protein_coding	brain expressed X-linked 3	hsa04722	Neurotrophin signaling pathway	GO:0005102,GO:0005163,GO:0005515,GO:0005634,GO:0005737,GO:0005829,GO:0006919,GO:0007165,GO:0008625,GO:0008656,GO:0042802,GO:0046872	signaling receptor binding|nerve growth factor receptor binding|protein binding|nucleus|cytoplasm|cytosol|activation of cysteine-type endopeptidase activity involved in apoptotic process|signal transduction|extrinsic apoptotic signaling pathway via death domain receptors|cysteine-type endopeptidase activator activity involved in apoptotic process|identical protein binding|metal ion binding	WP2864	Apoptosis-related network due to altered Notch3 in ovarian cancer	R-HSA-162582,R-HSA-193704,R-HSA-204998,R-HSA-205025,R-HSA-73887	Signal Transduction|p75 NTR receptor-mediated signalling|Cell death signalling via NRAGE, NRIF and NADE|NADE modulates death signalling|Death Receptor Signaling
BGN	50.639	91.7471	9.53095	0.104057	-3.26455	8.32e-09	6.53e-07	Down	0.100287	0.0221163	0.195655	1.31608	0.914963	0.947409	633	protein_coding	biglycan			GO:0005201,GO:0005515,GO:0005539,GO:0005576,GO:0005615,GO:0005796,GO:0008150,GO:0009986,GO:0019800,GO:0030021,GO:0030133,GO:0031012,GO:0042383,GO:0043202,GO:0050840,GO:0060348,GO:0061975,GO:0062023,GO:0070062	extracellular matrix structural constituent|protein binding|glycosaminoglycan binding|extracellular region|extracellular space|Golgi lumen|biological_process|cell surface|peptide cross-linking via chondroitin 4-sulfate glycosaminoglycan|extracellular matrix structural constituent conferring compression resistance|transport vesicle|extracellular matrix|sarcolemma|lysosomal lumen|extracellular matr…			R-HSA-1430728,R-HSA-1474244,R-HSA-1474244,R-HSA-1630316,R-HSA-1638091,R-HSA-1643685,R-HSA-1793185,R-HSA-1971475,R-HSA-2022870,R-HSA-2022923,R-HSA-2024101,R-HSA-3000178,R-HSA-3000178,R-HSA-3560782,R-HSA-3560783,R-HSA-3560801,R-HSA-3595172,R-HSA-3595174,R-HSA-3595177,R-HSA-3781865,R-HSA-4420332,R-HSA-5668914,R-HSA-71387	Metabolism|Extracellular matrix organization|Extracellular matrix organization|Glycosaminoglycan metabolism|Heparan sulfate/heparin (HS-GAG) metabolism|Disease|Chondroitin sulfate/dermatan sulfate metabolism|A tetrasaccharide linker sequence is required for GAG synthesis|Chondroitin sulfate biosynthesis|Dermatan sulfate biosynthesis|CS/DS degradation|ECM proteoglycans|ECM proteoglycans|Diseases a…
BHLHE40	2942.17	4028.55	1855.78	0.460643	-1.11828	1.11e-11	1.45e-09	Down	14.0716	14.245	14.1886	27.824	33.3602	34.2826	8553	protein_coding	basic helix-loop-helix family member e40	hsa04710	Circadian rhythm	GO:0000122,GO:0000785,GO:0000978,GO:0000981,GO:0001227,GO:0003700,GO:0005515,GO:0005634,GO:0005737,GO:0006355,GO:0006357,GO:0007623,GO:0009952,GO:0016604,GO:0019904,GO:0032922,GO:0042752,GO:0042803,GO:0043153,GO:0043425,GO:0043426,GO:0043433,GO:0045892,GO:0046982,GO:0050767,GO:0061629,GO:0070888,GO:1990837	negative regulation of transcription by RNA polymerase II|chromatin|RNA polymerase II cis-regulatory region sequence-specific DNA binding|DNA-binding transcription factor activity, RNA polymerase II-specific|DNA-binding transcription repressor activity, RNA polymerase II-specific|DNA-binding transcription factor activity|protein binding|nucleus|cytoplasm|regulation of DNA-templated transcription|…	WP2857,WP5205,WP706,WP2882,WP3594,WP1591,WP2880	Mesodermal commitment pathway|Clock-controlled autophagy in bone metabolism|Sudden infant death syndrome (SIDS) susceptibility pathways|Nuclear receptors meta-pathway|Circadian rhythm genes|Heart development|Glucocorticoid receptor pathway	R-HSA-1368108,R-HSA-400253	BMAL1:CLOCK,NPAS2 activates circadian gene expression|Circadian Clock
BIK	383.667	623.643	143.691	0.230475	-2.11732	6.06e-15	1.28e-12	Down	3.72832	3.34365	4.82226	23.3324	14.9335	15.3031	638	protein_coding	BCL2 interacting killer	hsa01522	Endocrine resistance	GO:0005515,GO:0006915,GO:0008584,GO:0008637,GO:0012505,GO:0031334,GO:0031966,GO:0042981,GO:0090200,GO:0097136	protein binding|apoptotic process|male gonad development|apoptotic mitochondrial changes|endomembrane system|positive regulation of protein-containing complex assembly|mitochondrial membrane|regulation of apoptotic process|positive regulation of release of cytochrome c from mitochondria|Bcl-2 family protein complex	WP710,WP1772	DNA damage response (only ATM dependent)|Apoptosis modulation and signaling
BIN1	1695.21	2497.46	892.958	0.357565	-1.48372	1.41e-12	2.08e-10	Down	5.43974	6.22134	7.15054	20.7968	14.8423	18.8881	274	protein_coding	bridging integrator 1	hsa04144,hsa04666	Endocytosis|Fc gamma R-mediated phagocytosis	GO:0000122,GO:0002020,GO:0005515,GO:0005543,GO:0005634,GO:0005635,GO:0005737,GO:0005768,GO:0005829,GO:0005856,GO:0005886,GO:0006897,GO:0006997,GO:0007010,GO:0008021,GO:0008333,GO:0010564,GO:0015629,GO:0016020,GO:0019828,GO:0030018,GO:0030276,GO:0030315,GO:0030424,GO:0030425,GO:0030838,GO:0031674,GO:0031982,GO:0033268,GO:0033292,GO:0042802,GO:0043065,GO:0043194,GO:0043196,GO:0043547,GO:0043679,GO:…	negative regulation of transcription by RNA polymerase II|protease binding|protein binding|phospholipid binding|nucleus|nuclear envelope|cytoplasm|endosome|cytosol|cytoskeleton|plasma membrane|endocytosis|nucleus organization|cytoskeleton organization|synaptic vesicle|endosome to lysosome transport|regulation of cell cycle process|actin cytoskeleton|membrane|aspartic-type endopeptidase inhibitor …	WP5323,WP4754,WP3888	Fatty Acids and Lipoproteins Transport in Hepatocytes|IL-18 signaling pathway|VEGFA-VEGFR2 signaling	R-HSA-199991,R-HSA-5653656,R-HSA-8856828	Membrane Trafficking|Vesicle-mediated transport|Clathrin-mediated endocytosis
BLACAT1	145.3	198.505	92.0958	0.464082	-1.10755	2.64e-05	0.000836772	Down	0.379007	0.433988	0.337211	1.01485	0.863307	0.691947	101669762	protein_coding	bladder cancer associated transcript 1
BMF	536.694	774.955	298.433	0.385145	-1.37653	2.89e-10	3.07e-08	Down	1.6458	1.30241	1.78612	4.86506	3.6405	4.23562	90427	protein_coding	Bcl2 modifying factor	hsa05206	MicroRNAs in cancer	GO:0001669,GO:0005515,GO:0005741,GO:0005829,GO:0005886,GO:0010507,GO:0016459,GO:0031334,GO:0034644,GO:0043065,GO:0043276,GO:0090200	acrosomal vesicle|protein binding|mitochondrial outer membrane|cytosol|plasma membrane|negative regulation of autophagy|myosin complex|positive regulation of protein-containing complex assembly|cellular response to UV|positive regulation of apoptotic process|anoikis|positive regulation of release of cytochrome c from mitochondria	WP138,WP3611,WP1772	Androgen receptor signaling pathway|Photodynamic therapy-induced AP-1 survival signaling|Apoptosis modulation and signaling	R-HSA-109581,R-HSA-109606,R-HSA-111453,R-HSA-114452,R-HSA-139910,R-HSA-5357801	Apoptosis|Intrinsic Pathway for Apoptosis|BH3-only proteins associate with and inactivate anti-apoptotic BCL-2 members|Activation of BH3-only proteins|Activation of BMF and translocation to mitochondria|Programmed Cell Death
BMI1	170.971	105.853	236.088	2.22963	1.1568	0.000972857	0.0150402	Up	2.24802	1.89222	1.11454	0.663124	1.08467	0.688808	648	protein_coding	BMI1 proto-oncogene%2C polycomb ring finger	hsa04550,hsa05202,hsa05206	Signaling pathways regulating pluripotency of stem cells|Transcriptional misregulation in cancer|MicroRNAs in cancer	GO:0000122,GO:0000151,GO:0000792,GO:0000978,GO:0001701,GO:0005515,GO:0005634,GO:0005654,GO:0005829,GO:0006306,GO:0006959,GO:0007379,GO:0007420,GO:0008270,GO:0010468,GO:0016573,GO:0016604,GO:0021903,GO:0030097,GO:0030890,GO:0031519,GO:0033092,GO:0035102,GO:0036353,GO:0045814,GO:0048103,GO:0048146,GO:0048704,GO:0051443,GO:0071347,GO:0071535,GO:0071549,GO:0097027,GO:0097190,GO:1990841,GO:2000011,GO:…	negative regulation of transcription by RNA polymerase II|ubiquitin ligase complex|heterochromatin|RNA polymerase II cis-regulatory region sequence-specific DNA binding|in utero embryonic development|protein binding|nucleus|nucleoplasm|cytosol|DNA methylation|humoral immune response|segment specification|brain development|zinc ion binding|regulation of gene expression|histone acetylation|nuclear …	WP5092,WP5322,WP5087	Interactions of natural killer cells in pancreatic cancer|CKAP4 signaling pathway map|Malignant pleural mesothelioma	R-HSA-1257604,R-HSA-1257604,R-HSA-162582,R-HSA-162582,R-HSA-212436,R-HSA-2262752,R-HSA-2559580,R-HSA-2559583,R-HSA-2990846,R-HSA-2990846,R-HSA-3108214,R-HSA-3108232,R-HSA-3108232,R-HSA-3899300,R-HSA-392499,R-HSA-392499,R-HSA-4551638,R-HSA-4570464,R-HSA-4655427,R-HSA-597592,R-HSA-597592,R-HSA-6807070,R-HSA-6807070,R-HSA-73857,R-HSA-74160,R-HSA-8878171,R-HSA-8939243,R-HSA-8943724,R-HSA-8943724,R-HS…	PIP3 activates AKT signaling|PIP3 activates AKT signaling|Signal Transduction|Signal Transduction|Generic Transcription Pathway|Cellular responses to stress|Oxidative Stress Induced Senescence|Cellular Senescence|SUMOylation|SUMOylation|SUMOylation of DNA damage response and repair proteins|SUMO E3 ligases SUMOylate target proteins|SUMO E3 ligases SUMOylate target proteins|SUMOylation of transcri…
BMP2	45.2977	19.9179	70.6774	3.54852	1.82722	7.33e-06	0.000282663	Up	0.577881	0.56613	0.426396	0.141898	0.207726	0.108606	650	protein_coding	bone morphogenetic protein 2	hsa04350,hsa04390,hsa04060,hsa05200,hsa05217	TGF-beta signaling pathway|Hippo signaling pathway|Cytokine-cytokine receptor interaction|Pathways in cancer|Basal cell carcinoma	GO:0000122,GO:0001501,GO:0001649,GO:0001658,GO:0001666,GO:0001701,GO:0001837,GO:0001934,GO:0001938,GO:0002062,GO:0003130,GO:0003176,GO:0003181,GO:0003203,GO:0003210,GO:0003272,GO:0003308,GO:0003331,GO:0005102,GO:0005125,GO:0005515,GO:0005576,GO:0005615,GO:0006029,GO:0006355,GO:0006366,GO:0006468,GO:0006954,GO:0007219,GO:0007267,GO:0007507,GO:0008083,GO:0008284,GO:0008285,GO:0009617,GO:0009887,GO:…	negative regulation of transcription by RNA polymerase II|skeletal system development|osteoblast differentiation|branching involved in ureteric bud morphogenesis|response to hypoxia|in utero embryonic development|epithelial to mesenchymal transition|positive regulation of protein phosphorylation|positive regulation of endothelial cell proliferation|chondrocyte differentiation|BMP signaling pathwa…	WP4304,WP4767,WP4787,WP5053,WP3670,WP5205,WP236,WP4754,WP2380,WP2895,WP4879,WP1591,WP4659,WP1425,WP3876,WP3888	Oligodendrocyte specification and differentiation, leading to myelin components for CNS|FGFR3 signaling in chondrocyte proliferation and terminal differentiation|Osteoblast differentiation and related diseases|Development of ureteric collection system|Interactions between LOXL4 and oxidative stress pathway|Clock-controlled autophagy in bone metabolism|Adipogenesis|IL-18 signaling pathway|Brain-de…	R-HSA-1474244,R-HSA-1566948,R-HSA-162582,R-HSA-201451,R-HSA-212436,R-HSA-212436,R-HSA-2129379,R-HSA-73857,R-HSA-73857,R-HSA-74160,R-HSA-74160,R-HSA-8878166,R-HSA-8878166,R-HSA-8939902,R-HSA-9006936	Extracellular matrix organization|Elastic fibre formation|Signal Transduction|Signaling by BMP|Generic Transcription Pathway|Generic Transcription Pathway|Molecules associated with elastic fibres|RNA Polymerase II Transcription|RNA Polymerase II Transcription|Gene expression (Transcription)|Gene expression (Transcription)|Transcriptional regulation by RUNX2|Transcriptional regulation by RUNX2|Reg…
BRIP1	1018.22	565.861	1470.58	2.59856	1.37771	0.00112419	0.0166286	Up	3.64213	3.76835	2.22717	0.609087	2.14186	1.07827	83990	protein_coding	BRCA1 interacting helicase 1	hsa03440,hsa03460	Homologous recombination|Fanconi anemia pathway	GO:0000077,GO:0003677,GO:0003678,GO:0003682,GO:0003724,GO:0005515,GO:0005524,GO:0005634,GO:0005654,GO:0005737,GO:0006281,GO:0006289,GO:0006302,GO:0006357,GO:0007284,GO:0007286,GO:0008285,GO:0009636,GO:0010629,GO:0010705,GO:0016887,GO:0031965,GO:0032508,GO:0035825,GO:0043139,GO:0046872,GO:0051026,GO:0051539,GO:0070532,GO:0071295,GO:0071456,GO:0072520,GO:1904385,GO:1990918	DNA damage checkpoint signaling|DNA binding|DNA helicase activity|chromatin binding|RNA helicase activity|protein binding|ATP binding|nucleus|nucleoplasm|cytoplasm|DNA repair|nucleotide-excision repair|double-strand break repair|regulation of transcription by RNA polymerase II|spermatogonial cell division|spermatid development|negative regulation of cell population proliferation|response to toxic…	WP4016,WP4946	DNA IR-damage and cellular response via ATR|DNA repair pathways, full network	R-HSA-1430728,R-HSA-1640170,R-HSA-1643685,R-HSA-212436,R-HSA-2564830,R-HSA-3700989,R-HSA-5633007,R-HSA-5685938,R-HSA-5685942,R-HSA-5693532,R-HSA-5693537,R-HSA-5693538,R-HSA-5693554,R-HSA-5693567,R-HSA-5693568,R-HSA-5693579,R-HSA-5693607,R-HSA-5693616,R-HSA-6804756,R-HSA-69473,R-HSA-69481,R-HSA-69620,R-HSA-73857,R-HSA-73894,R-HSA-74160,R-HSA-9675135,R-HSA-9675136,R-HSA-9701190,R-HSA-9701192,R-HSA-…	Metabolism|Cell Cycle|Disease|Generic Transcription Pathway|Cytosolic iron-sulfur cluster assembly|Transcriptional Regulation by TP53|Regulation of TP53 Activity|HDR through Single Strand Annealing (SSA)|HDR through Homologous Recombination (HRR)|DNA Double-Strand Break Repair|Resolution of D-Loop Structures|Homology Directed Repair|Resolution of D-loop Structures through Synthesis-Dependent Stra…
BRSK1	36.1253	60.0633	12.1873	0.20291	-2.30109	5.04e-07	2.74e-05	Down	0.0773379	0.0844242	0.120706	0.362079	0.495634	0.58197	84446	protein_coding	BR serine/threonine kinase 1			GO:0000086,GO:0000287,GO:0004674,GO:0005524,GO:0005634,GO:0005654,GO:0005737,GO:0005813,GO:0006468,GO:0006974,GO:0007095,GO:0007269,GO:0007409,GO:0008021,GO:0008306,GO:0009411,GO:0010212,GO:0010975,GO:0018105,GO:0019901,GO:0030010,GO:0030054,GO:0030182,GO:0035556,GO:0043015,GO:0048156,GO:0048167,GO:0048786,GO:0050321,GO:0050770,GO:0051298,GO:0090176,GO:0099504,GO:0106310,GO:0150034,GO:2000807	G2/M transition of mitotic cell cycle|magnesium ion binding|protein serine/threonine kinase activity|ATP binding|nucleus|nucleoplasm|cytoplasm|centrosome|protein phosphorylation|cellular response to DNA damage stimulus|mitotic G2 DNA damage checkpoint signaling|neurotransmitter secretion|axonogenesis|synaptic vesicle|associative learning|response to UV|response to ionizing radiation|regulation of…
BRSK2	111.188	174.243	48.1326	0.276327	-1.85555	3.22e-06	0.000140991	Down	0.246427	0.11584	0.261471	0.998234	0.523827	0.819659	9024	protein_coding	BR serine/threonine kinase 2			GO:0000086,GO:0000287,GO:0004674,GO:0005515,GO:0005524,GO:0005737,GO:0005783,GO:0005813,GO:0006468,GO:0006887,GO:0007409,GO:0010975,GO:0018105,GO:0019901,GO:0030010,GO:0030182,GO:0031532,GO:0035556,GO:0036503,GO:0043462,GO:0048156,GO:0048471,GO:0050321,GO:0050770,GO:0051117,GO:0051301,GO:0060590,GO:0061178,GO:0070059,GO:0090176,GO:0106310,GO:0150034,GO:1904152,GO:2000807	G2/M transition of mitotic cell cycle|magnesium ion binding|protein serine/threonine kinase activity|protein binding|ATP binding|cytoplasm|endoplasmic reticulum|centrosome|protein phosphorylation|exocytosis|axonogenesis|regulation of neuron projection development|peptidyl-serine phosphorylation|protein kinase binding|establishment of cell polarity|neuron differentiation|actin cytoskeleton reorgan…
C1QTNF3	27.0578	11.1176	42.9979	3.86843	1.95175	0.00446831	0.0440303	Up	0.410701	0.303954	0.183339	0.0666614	0.15335	0.0204086	114899	protein_coding	C1q and TNF related 3			GO:0001819,GO:0003674,GO:0005515,GO:0005581,GO:0005615,GO:0016020,GO:0032715,GO:0035356,GO:0042802,GO:0045444,GO:0045721,GO:0050728,GO:0070062,GO:0070165,GO:0071638,GO:1901223	positive regulation of cytokine production|molecular_function|protein binding|collagen trimer|extracellular space|membrane|negative regulation of interleukin-6 production|intracellular triglyceride homeostasis|identical protein binding|fat cell differentiation|negative regulation of gluconeogenesis|negative regulation of inflammatory response|extracellular exosome|positive regulation of adiponect…
C1orf210	35.1804	56.8142	13.5467	0.238505	-2.06791	9.41e-06	0.000350909	Down	0.265608	0.201566	0.16765	1.26347	0.71968	0.778718	149466	protein_coding	chromosome 1 open reading frame 210			GO:0005769,GO:0005886,GO:0055037	early endosome|plasma membrane|recycling endosome
C2CD4A	112.296	61.532	163.06	2.64903	1.40547	6.3e-06	0.000245172	Up	1.08258	1.04408	1.59892	0.454274	0.419877	0.581143	145741	protein_coding	C2 calcium dependent domain containing 4A			GO:0002528,GO:0002675,GO:0005634,GO:0005654,GO:0005730,GO:0030155	regulation of vascular permeability involved in acute inflammatory response|positive regulation of acute inflammatory response|nucleus|nucleoplasm|nucleolus|regulation of cell adhesion
C5AR1	22.4034	41.4914	3.31542	0.0797155	-3.649	4.87e-05	0.00139952	Down	0.0448382	0.0667453	0	0.202766	0.909205	0.328645	728	protein_coding	complement C5a receptor 1	hsa04080,hsa04610,hsa04613,hsa05171,hsa05150,hsa04936	Neuroactive ligand-receptor interaction|Complement and coagulation cascades|Neutrophil extracellular trap formation|Coronavirus disease - COVID-19|Staphylococcus aureus infection|Alcoholic liver disease	GO:0001774,GO:0002430,GO:0004878,GO:0004930,GO:0005886,GO:0006935,GO:0006954,GO:0006955,GO:0006968,GO:0007165,GO:0007200,GO:0007202,GO:0007204,GO:0007606,GO:0010575,GO:0010759,GO:0016323,GO:0030593,GO:0030667,GO:0032494,GO:0038178,GO:0042789,GO:0045177,GO:0045766,GO:0048143,GO:0050679,GO:0050830,GO:0050890,GO:0070374,GO:0090023,GO:0097242,GO:0099172,GO:1902947	microglial cell activation|complement receptor mediated signaling pathway|complement component C5a receptor activity|G protein-coupled receptor activity|plasma membrane|chemotaxis|inflammatory response|immune response|cellular defense response|signal transduction|phospholipase C-activating G protein-coupled receptor signaling pathway|activation of phospholipase C activity|positive regulation of c…	WP2806,WP5090,WP558,WP24,WP3941	Complement system|Complement system in neuronal development and plasticity|Complement and coagulation cascades|Peptide GPCRs|Oxidative damage response	R-HSA-162582,R-HSA-166658,R-HSA-168249,R-HSA-168256,R-HSA-372790,R-HSA-373076,R-HSA-375276,R-HSA-388396,R-HSA-418594,R-HSA-500792,R-HSA-6798695,R-HSA-977606	Signal Transduction|Complement cascade|Innate Immune System|Immune System|Signaling by GPCR|Class A/1 (Rhodopsin-like receptors)|Peptide ligand-binding receptors|GPCR downstream signalling|G alpha (i) signalling events|GPCR ligand binding|Neutrophil degranulation|Regulation of Complement cascade
C6orf120	1009.69	654.591	1364.8	2.08475	1.05988	0.000287384	0.00589017	Up	9.24665	9.0101	7.12639	2.99586	5.97408	3.61825	387263	protein_coding	chromosome 6 open reading frame 120			GO:0005576,GO:0006915,GO:0035578	extracellular region|apoptotic process|azurophil granule lumen			R-HSA-168249,R-HSA-168256,R-HSA-6798695	Innate Immune System|Immune System|Neutrophil degranulation
C6orf163	16.01	4.20917	27.8109	6.58642	2.71949	0.00207389	0.0259638	Up	0.781666	0.620573	0.228749	0.0207931	0.195682	0.0381952	206412	protein_coding	chromosome 6 open reading frame 163			GO:0003674,GO:0005575,GO:0008150	molecular_function|cellular_component|biological_process
CA14	75.7688	123.527	28.0106	0.226804	-2.14048	3.9e-07	2.19e-05	Down	0.107877	0.354109	0.234748	1.03307	0.972213	1.1759	23632	protein_coding	carbonic anhydrase 14	hsa00910	Nitrogen metabolism	GO:0004089,GO:0005886,GO:0008270,GO:0016020	carbonate dehydratase activity|plasma membrane|zinc ion binding|membrane			R-HSA-1430728,R-HSA-1475029	Metabolism|Reversible hydration of carbon dioxide
CA4	6.27112	0.979762	11.5625	11.8047	3.56129	0.00225292	0.0274618	Up	0.326618	0.133466	0.206159	0.0204433	0.0192389	0.0187763	762	protein_coding	carbonic anhydrase 4	hsa00910,hsa04964	Nitrogen metabolism|Proximal tubule bicarbonate reclamation	GO:0004089,GO:0005515,GO:0005791,GO:0005793,GO:0005794,GO:0005802,GO:0005886,GO:0008270,GO:0009897,GO:0009986,GO:0015701,GO:0016020,GO:0016323,GO:0016324,GO:0030658,GO:0030667,GO:0031526,GO:0048471,GO:0070062	carbonate dehydratase activity|protein binding|rough endoplasmic reticulum|endoplasmic reticulum-Golgi intermediate compartment|Golgi apparatus|trans-Golgi network|plasma membrane|zinc ion binding|external side of plasma membrane|cell surface|bicarbonate transport|membrane|basolateral plasma membrane|apical plasma membrane|transport vesicle membrane|secretory granule membrane|brush border membran…	WP5314,WP4917	Lactate shuttle in glial cells|Proximal tubule transport	R-HSA-1237044,R-HSA-1247673,R-HSA-1430728,R-HSA-1475029,R-HSA-1480926,R-HSA-382551	Erythrocytes take up carbon dioxide and release oxygen|Erythrocytes take up oxygen and release carbon dioxide|Metabolism|Reversible hydration of carbon dioxide|O2/CO2 exchange in erythrocytes|Transport of small molecules
CA9	69.8334	100.644	39.0233	0.387709	-1.36695	0.000411093	0.00782586	Down	0.91737	0.640643	0.430865	2.15108	1.83723	1.32818	768	protein_coding	carbonic anhydrase 9	hsa00910	Nitrogen metabolism	GO:0001666,GO:0002009,GO:0004089,GO:0005515,GO:0005730,GO:0005886,GO:0008270,GO:0009410,GO:0016020,GO:0016323,GO:0031528,GO:0033574,GO:0046903,GO:0140677	response to hypoxia|morphogenesis of an epithelium|carbonate dehydratase activity|protein binding|nucleolus|plasma membrane|zinc ion binding|response to xenobiotic stimulus|membrane|basolateral plasma membrane|microvillus membrane|response to testosterone|secretion|molecular function activator activity	WP2877	Vitamin D receptor pathway	R-HSA-1234158,R-HSA-1234174,R-HSA-1430728,R-HSA-1475029,R-HSA-2262752,R-HSA-8953897	Regulation of gene expression by Hypoxia-inducible Factor|Cellular response to hypoxia|Metabolism|Reversible hydration of carbon dioxide|Cellular responses to stress|Cellular responses to stimuli
CABYR	24.2619	43.2633	5.26046	0.121862	-3.03668	1.74e-06	8.31e-05	Down	0.040672	0.0302718	0.089268	0.519321	0.570181	0.278235	26256	protein_coding	calcium binding tyrosine phosphorylation regulated			GO:0003351,GO:0005509,GO:0005576,GO:0005634,GO:0005654,GO:0005737,GO:0005829,GO:0005856,GO:0017124,GO:0031514,GO:0035686,GO:0048240	epithelial cilium movement involved in extracellular fluid movement|calcium ion binding|extracellular region|nucleus|nucleoplasm|cytoplasm|cytosol|cytoskeleton|SH3 domain binding|motile cilium|sperm fibrous sheath|sperm capacitation
CACNA1H	2432.83	3359.17	1506.5	0.448484	-1.15687	3.05e-14	5.81e-12	Down	4.09194	4.37642	4.35724	10.672	8.95705	9.99601	8912	protein_coding	calcium voltage-gated channel subunit alpha1 H	hsa04010,hsa04020,hsa04929,hsa04925,hsa04927,hsa04713,hsa04934	MAPK signaling pathway|Calcium signaling pathway|GnRH secretion|Aldosterone synthesis and secretion|Cortisol synthesis and secretion|Circadian entrainment|Cushing syndrome	GO:0005244,GO:0005515,GO:0005886,GO:0005891,GO:0006936,GO:0007517,GO:0007520,GO:0008016,GO:0008331,GO:0008332,GO:0016020,GO:0032342,GO:0032870,GO:0034651,GO:0034765,GO:0035725,GO:0035865,GO:0042391,GO:0046872,GO:0070509,GO:0070588,GO:0097110,GO:0098662,GO:0098703,GO:2000344	voltage-gated monoatomic ion channel activity|protein binding|plasma membrane|voltage-gated calcium channel complex|muscle contraction|muscle organ development|myoblast fusion|regulation of heart contraction|high voltage-gated calcium channel activity|low voltage-gated calcium channel activity|membrane|aldosterone biosynthetic process|cellular response to hormone stimulus|cortisol biosynthetic pr…	WP2355,WP382	Corticotropin-releasing hormone signaling pathway|MAPK signaling pathway	R-HSA-1266738,R-HSA-375165,R-HSA-397014,R-HSA-419037,R-HSA-422475,R-HSA-445355,R-HSA-9675108	Developmental Biology|NCAM signaling for neurite out-growth|Muscle contraction|NCAM1 interactions|Axon guidance|Smooth Muscle Contraction|Nervous system development
CACNB4	109.005	51.0993	166.911	3.26249	1.70597	0.00019274	0.00429342	Up	0.260336	0.241561	0.149832	0.0290858	0.104276	0.0725097	785	protein_coding	calcium voltage-gated channel auxiliary subunit beta 4	hsa04010,hsa04921,hsa04260,hsa04261,hsa05410,hsa05412,hsa05414	MAPK signaling pathway|Oxytocin signaling pathway|Cardiac muscle contraction|Adrenergic signaling in cardiomyocytes|Hypertrophic cardiomyopathy|Arrhythmogenic right ventricular cardiomyopathy|Dilated cardiomyopathy	GO:0005245,GO:0005515,GO:0005730,GO:0005829,GO:0005891,GO:0007214,GO:0007268,GO:0007528,GO:0007628,GO:0008285,GO:0008331,GO:0009898,GO:0014051,GO:0016607,GO:0019227,GO:0019901,GO:0035249,GO:0046058,GO:0048536,GO:0048538,GO:0048541,GO:0050852,GO:0050908,GO:0055001,GO:0070588,GO:0098793,GO:0098978,GO:0099509,GO:0099626,GO:1901385,GO:1901387,GO:1904751,GO:1990830,GO:2000134,GO:2000300	voltage-gated calcium channel activity|protein binding|nucleolus|cytosol|voltage-gated calcium channel complex|gamma-aminobutyric acid signaling pathway|chemical synaptic transmission|neuromuscular junction development|adult walking behavior|negative regulation of cell population proliferation|high voltage-gated calcium channel activity|cytoplasmic side of plasma membrane|gamma-aminobutyric acid …	WP2118,WP382	Arrhythmogenic right ventricular cardiomyopathy|MAPK signaling pathway	R-HSA-112308,R-HSA-112315,R-HSA-112316,R-HSA-1266738,R-HSA-375165,R-HSA-419037,R-HSA-422475,R-HSA-9675108	Presynaptic depolarization and calcium channel opening|Transmission across Chemical Synapses|Neuronal System|Developmental Biology|NCAM signaling for neurite out-growth|NCAM1 interactions|Axon guidance|Nervous system development
CAND1	5335.82	3473.98	7197.66	2.07184	1.05091	0.00500619	0.0475186	Up	18.2488	17.1598	14.2635	4.19446	13.2639	7.30456	55832	protein_coding	cullin associated and neddylation dissociated 1			GO:0000151,GO:0005515,GO:0005576,GO:0005634,GO:0005654,GO:0005737,GO:0005794,GO:0005829,GO:0010265,GO:0016020,GO:0016567,GO:0017025,GO:0030154,GO:0031461,GO:0034774,GO:0043086,GO:0045899,GO:0070062,GO:1904813	ubiquitin ligase complex|protein binding|extracellular region|nucleus|nucleoplasm|cytoplasm|Golgi apparatus|cytosol|SCF complex assembly|membrane|protein ubiquitination|TBP-class protein binding|cell differentiation|cullin-RING ubiquitin ligase complex|secretory granule lumen|negative regulation of catalytic activity|positive regulation of RNA polymerase II transcription preinitiation complex ass…	WP2853,WP5322	Endoderm differentiation|CKAP4 signaling pathway map	R-HSA-168249,R-HSA-168256,R-HSA-382551,R-HSA-392499,R-HSA-597592,R-HSA-6798695,R-HSA-8951664,R-HSA-917937	Innate Immune System|Immune System|Transport of small molecules|Metabolism of proteins|Post-translational protein modification|Neutrophil degranulation|Neddylation|Iron uptake and transport
CARD11	928.891	1295.75	562.036	0.433796	-1.20491	5.45e-08	3.82e-06	Down	3.16521	3.51877	3.49416	10.1166	6.35715	7.85717	84433	protein_coding	caspase recruitment domain family member 11	hsa04064,hsa04660,hsa04662	NF-kappa B signaling pathway|T cell receptor signaling pathway|B cell receptor signaling pathway	GO:0001772,GO:0004385,GO:0005515,GO:0005737,GO:0005829,GO:0005886,GO:0007249,GO:0030183,GO:0030890,GO:0031295,GO:0032449,GO:0032743,GO:0035739,GO:0038202,GO:0042100,GO:0042981,GO:0043123,GO:0043621,GO:0045061,GO:0045121,GO:0045577,GO:0045580,GO:0046037,GO:0046710,GO:0048872,GO:0050700,GO:0050862,GO:0051092,GO:0051260,GO:0070062,GO:2000563	immunological synapse|guanylate kinase activity|protein binding|cytoplasm|cytosol|plasma membrane|I-kappaB kinase/NF-kappaB signaling|B cell differentiation|positive regulation of B cell proliferation|T cell costimulation|CBM complex|positive regulation of interleukin-2 production|CD4-positive, alpha-beta T cell proliferation|TORC1 signaling|B cell proliferation|regulation of apoptotic process|po…	WP5115,WP69,WP3863,WP5072,WP23,WP5098	Network map of SARS-CoV-2 signaling pathway|T-cell receptor signaling pathway|T-cell antigen receptor (TCR) pathway during Staphylococcus aureus infection|Modulators of TCR signaling and T cell activation|B cell receptor signaling pathway|T-cell activation SARS-CoV-2	R-HSA-1168372,R-HSA-1168372,R-HSA-1169091,R-HSA-1169091,R-HSA-1280218,R-HSA-1280218,R-HSA-168249,R-HSA-168249,R-HSA-168256,R-HSA-168256,R-HSA-202403,R-HSA-202424,R-HSA-2454202,R-HSA-2454202,R-HSA-2871837,R-HSA-2871837,R-HSA-5607764,R-HSA-5621481,R-HSA-983705,R-HSA-983705	Downstream signaling events of B Cell Receptor (BCR)|Downstream signaling events of B Cell Receptor (BCR)|Activation of NF-kappaB in B cells|Activation of NF-kappaB in B cells|Adaptive Immune System|Adaptive Immune System|Innate Immune System|Innate Immune System|Immune System|Immune System|TCR signaling|Downstream TCR signaling|Fc epsilon receptor (FCERI) signaling|Fc epsilon receptor (FCERI) si…
CARD9	540.185	811.896	268.474	0.330662	-1.59657	8.91e-15	1.82e-12	Down	3.55826	3.70403	2.75496	11.6497	9.3936	10.335	64170	protein_coding	caspase recruitment domain family member 9	hsa04621,hsa04625,hsa05168,hsa05152	NOD-like receptor signaling pathway|C-type lectin receptor signaling pathway|Herpes simplex virus 1 infection|Tuberculosis	GO:0001819,GO:0002446,GO:0005515,GO:0005737,GO:0005829,GO:0005886,GO:0007249,GO:0007254,GO:0009410,GO:0016064,GO:0032449,GO:0032494,GO:0032495,GO:0032663,GO:0032722,GO:0032725,GO:0032740,GO:0032755,GO:0032760,GO:0032874,GO:0032991,GO:0042803,GO:0042981,GO:0043123,GO:0043280,GO:0043330,GO:0043621,GO:0045089,GO:0046330,GO:0046872,GO:0048874,GO:0050700,GO:0050830,GO:0051092,GO:0051260,GO:0051607,GO:…	positive regulation of cytokine production|neutrophil mediated immunity|protein binding|cytoplasm|cytosol|plasma membrane|I-kappaB kinase/NF-kappaB signaling|JNK cascade|response to xenobiotic stimulus|immunoglobulin mediated immune response|CBM complex|response to peptidoglycan|response to muramyl dipeptide|regulation of interleukin-2 production|positive regulation of chemokine production|positi…	WP1433	Nucleotide-binding oligomerization domain (NOD) pathway	R-HSA-168249,R-HSA-168249,R-HSA-168256,R-HSA-168256,R-HSA-168638,R-HSA-168643,R-HSA-5607764,R-HSA-5621481	Innate Immune System|Innate Immune System|Immune System|Immune System|NOD1/2 Signaling Pathway|Nucleotide-binding domain, leucine rich repeat containing receptor (NLR) signaling pathways|CLEC7A (Dectin-1) signaling|C-type lectin receptors (CLRs)
CARS1	2835.51	4312.84	1358.18	0.314922	-1.66693	2.29e-24	9.33e-22	Down	9.49273	9.82134	11.1426	34.6081	30.2621	35.2951	833	protein_coding	cysteinyl-tRNA synthetase 1	hsa00970	Aminoacyl-tRNA biosynthesis	GO:0000049,GO:0004817,GO:0005515,GO:0005524,GO:0005737,GO:0005829,GO:0006423,GO:0042802,GO:0046872	tRNA binding|cysteine-tRNA ligase activity|protein binding|ATP binding|cytoplasm|cytosol|cysteinyl-tRNA aminoacylation|identical protein binding|metal ion binding			R-HSA-1643685,R-HSA-379716,R-HSA-379724,R-HSA-392499,R-HSA-5663202,R-HSA-72766,R-HSA-9700206,R-HSA-9725370	Disease|Cytosolic tRNA aminoacylation|tRNA Aminoacylation|Metabolism of proteins|Diseases of signal transduction by growth factor receptors and second messengers|Translation|Signaling by ALK in cancer|Signaling by ALK fusions and activated point mutants
CASKIN1	84.1004	120.254	47.9471	0.39869	-1.32666	0.00117186	0.0170393	Down	0.287874	0.218726	0.140407	0.737057	0.346818	0.597831	57524	protein_coding	CASK interacting protein 1			GO:0005515,GO:0005737,GO:0007165,GO:0042802	protein binding|cytoplasm|signal transduction|identical protein binding
CBLC	167.362	226.549	108.175	0.477688	-1.06586	1.65e-05	0.000561628	Down	1.43459	1.45104	1.58779	3.91889	2.6935	3.10055	23624	protein_coding	Cbl proto-oncogene C	hsa04120,hsa04144	Ubiquitin mediated proteolysis|Endocytosis	GO:0001784,GO:0005154,GO:0005509,GO:0005515,GO:0005886,GO:0006511,GO:0007165,GO:0007166,GO:0007175,GO:0008270,GO:0016567,GO:0017124,GO:0030971,GO:0042059,GO:0043407,GO:0045121,GO:0061630	phosphotyrosine residue binding|epidermal growth factor receptor binding|calcium ion binding|protein binding|plasma membrane|ubiquitin-dependent protein catabolic process|signal transduction|cell surface receptor signaling pathway|negative regulation of epidermal growth factor-activated receptor activity|zinc ion binding|protein ubiquitination|SH3 domain binding|receptor tyrosine kinase binding|n…	WP481,WP437,WP3915	Insulin signaling|EGF/EGFR signaling pathway|Angiopoietin-like protein 8 regulatory pathway
CBX4	3059.29	4478.71	1639.88	0.366155	-1.44947	3.63e-17	9.41e-15	Down	9.30206	9.59406	9.63436	29.7242	22.6853	28.3099	8535	protein_coding	chromobox 4			GO:0000122,GO:0000976,GO:0003682,GO:0003714,GO:0003727,GO:0005515,GO:0005634,GO:0005654,GO:0006325,GO:0016604,GO:0016607,GO:0016925,GO:0019789,GO:0019899,GO:0031519,GO:0032183,GO:0035064,GO:0035102,GO:0043066,GO:0045892,GO:0051219,GO:0061665	negative regulation of transcription by RNA polymerase II|transcription cis-regulatory region binding|chromatin binding|transcription corepressor activity|single-stranded RNA binding|protein binding|nucleus|nucleoplasm|chromatin organization|nuclear body|nuclear speck|protein sumoylation|SUMO transferase activity|enzyme binding|PcG protein complex|SUMO binding|methylated histone binding|PRC1 comp…			R-HSA-1257604,R-HSA-1257604,R-HSA-162582,R-HSA-162582,R-HSA-212436,R-HSA-2262752,R-HSA-2559580,R-HSA-2559583,R-HSA-2990846,R-HSA-2990846,R-HSA-3108214,R-HSA-3108232,R-HSA-3108232,R-HSA-3899300,R-HSA-392499,R-HSA-392499,R-HSA-4551638,R-HSA-4570464,R-HSA-4655427,R-HSA-597592,R-HSA-597592,R-HSA-6807070,R-HSA-6807070,R-HSA-73857,R-HSA-74160,R-HSA-8878171,R-HSA-8939243,R-HSA-8943724,R-HSA-8943724,R-HS…	PIP3 activates AKT signaling|PIP3 activates AKT signaling|Signal Transduction|Signal Transduction|Generic Transcription Pathway|Cellular responses to stress|Oxidative Stress Induced Senescence|Cellular Senescence|SUMOylation|SUMOylation|SUMOylation of DNA damage response and repair proteins|SUMO E3 ligases SUMOylate target proteins|SUMO E3 ligases SUMOylate target proteins|SUMOylation of transcri…
CCAT1	1990.51	2661.51	1319.51	0.495762	-1.01228	3.17e-05	0.000981368	Down	12.6668	12.3	12.2096	19.7671	34.2789	23.5183	100507056	non_coding	colon cancer associated transcript 1			GO:0140585,GO:0140588	promoter-enhancer loop anchoring activity|chromatin looping
CCDC154	190.137	260.153	120.122	0.461732	-1.11487	0.000210454	0.00457266	Down	1.05613	1.96949	1.15476	3.28485	2.8008	3.28921	645811	protein_coding	coiled-coil domain containing 154			GO:0005769,GO:0035630,GO:0042475,GO:0044691,GO:0045453	early endosome|bone mineralization involved in bone maturation|odontogenesis of dentin-containing tooth|tooth eruption|bone resorption
CCDC18	350.515	201.277	499.753	2.48264	1.31188	0.00202495	0.0254816	Up	1.27178	1.35098	0.73387	0.328776	0.793696	0.275709	343099	protein_coding	coiled-coil domain containing 18			GO:0005737,GO:0034451	cytoplasm|centriolar satellite
CCDC201	4.37886	8.75772	0	0.0207739	-5.58908	0.00053304	0.0095523	Down	0	0	0	0.0374611	0.0916608	0.0619315	114515518	protein_coding	coiled-coil domain containing 201
CCDC33	9.83758	16.7077	2.96745	0.177775	-2.49188	0.00352813	0.0375968	Down	0.00704033	0.0139735	0.0103015	0.0824033	0.0281995	0.0722437	80125	protein_coding	coiled-coil domain containing 33			GO:0005515,GO:0005777	protein binding|peroxisome
CCDC88A	2851.65	1614.01	4089.29	2.53352	1.34115	0.00376553	0.039239	Up	13.0498	12.9425	7.04935	1.77976	7.74343	3.93523	55704	protein_coding	coiled-coil domain containing 88A			GO:0001932,GO:0001965,GO:0003779,GO:0005080,GO:0005085,GO:0005092,GO:0005154,GO:0005158,GO:0005737,GO:0005783,GO:0005794,GO:0005813,GO:0005814,GO:0005829,GO:0005886,GO:0006260,GO:0006275,GO:0007264,GO:0007399,GO:0008017,GO:0010975,GO:0016020,GO:0016477,GO:0030027,GO:0030032,GO:0030705,GO:0031122,GO:0031410,GO:0031929,GO:0032147,GO:0032148,GO:0032956,GO:0035091,GO:0036064,GO:0042127,GO:0042169,GO:…	regulation of protein phosphorylation|G-protein alpha-subunit binding|actin binding|protein kinase C binding|guanyl-nucleotide exchange factor activity|GDP-dissociation inhibitor activity|epidermal growth factor receptor binding|insulin receptor binding|cytoplasm|endoplasmic reticulum|Golgi apparatus|centrosome|centriole|cytosol|plasma membrane|DNA replication|regulation of DNA replication|small …	WP2857	Mesodermal commitment pathway	R-HSA-162582,R-HSA-194315,R-HSA-9012999,R-HSA-9696264,R-HSA-9696273,R-HSA-9716542	Signal Transduction|Signaling by Rho GTPases|RHO GTPase cycle|RND3 GTPase cycle|RND1 GTPase cycle|Signaling by Rho GTPases, Miro GTPases and RHOBTB3
CCL20	3183.28	4433.02	1933.54	0.436157	-1.19708	3.48e-06	0.000150164	Down	66.7621	67.5353	48.3215	113.861	188.607	130.552	6364	protein_coding	C-C motif chemokine ligand 20	hsa04668,hsa04060,hsa04061,hsa04657,hsa04062,hsa05323	TNF signaling pathway|Cytokine-cytokine receptor interaction|Viral protein interaction with cytokine and cytokine receptor|IL-17 signaling pathway|Chemokine signaling pathway|Rheumatoid arthritis	GO:0002548,GO:0005515,GO:0005576,GO:0005615,GO:0006935,GO:0006954,GO:0006955,GO:0007165,GO:0007186,GO:0007267,GO:0008009,GO:0030593,GO:0031731,GO:0035584,GO:0042742,GO:0043547,GO:0048020,GO:0048247,GO:0060326,GO:0070098,GO:0070374,GO:0071346,GO:0071347,GO:0071356,GO:0072678,GO:0072679,GO:2000406	monocyte chemotaxis|protein binding|extracellular region|extracellular space|chemotaxis|inflammatory response|immune response|signal transduction|G protein-coupled receptor signaling pathway|cell-cell signaling|chemokine activity|neutrophil chemotaxis|CCR6 chemokine receptor binding|calcium-mediated signaling using intracellular calcium source|defense response to bacterium|positive regulation of …	WP5115,WP262,WP5095,WP3929,WP4754,WP2882,WP5285,WP2880	Network map of SARS-CoV-2 signaling pathway|Ebstein-Barr virus LMP1 signaling|Overview of proinflammatory and profibrotic mediators|Chemokine signaling pathway|IL-18 signaling pathway|Nuclear receptors meta-pathway|Immune infiltration in pancreatic cancer|Glucocorticoid receptor pathway	R-HSA-1280215,R-HSA-162582,R-HSA-168256,R-HSA-372790,R-HSA-373076,R-HSA-375276,R-HSA-380108,R-HSA-388396,R-HSA-418594,R-HSA-449147,R-HSA-500792,R-HSA-6783783	Cytokine Signaling in Immune system|Signal Transduction|Immune System|Signaling by GPCR|Class A/1 (Rhodopsin-like receptors)|Peptide ligand-binding receptors|Chemokine receptors bind chemokines|GPCR downstream signalling|G alpha (i) signalling events|Signaling by Interleukins|GPCR ligand binding|Interleukin-10 signaling
CCND2	936.083	1313.91	558.254	0.424857	-1.23495	2.29e-09	1.99e-07	Down	2.44316	2.00307	2.32406	4.73441	6.53338	5.22198	894	protein_coding	cyclin D2	hsa04310,hsa04340,hsa04390,hsa04630,hsa04068,hsa04151,hsa04110,hsa04115,hsa04218,hsa04510,hsa04917,hsa05200,hsa05202,hsa05206,hsa05203,hsa05166,hsa05162,hsa05169,hsa05165	Wnt signaling pathway|Hedgehog signaling pathway|Hippo signaling pathway|JAK-STAT signaling pathway|FoxO signaling pathway|PI3K-Akt signaling pathway|Cell cycle|p53 signaling pathway|Cellular senescence|Focal adhesion|Prolactin signaling pathway|Pathways in cancer|Transcriptional misregulation in cancer|MicroRNAs in cancer|Viral carcinogenesis|Human T-cell leukemia virus 1 infection|Measles|Epste…	GO:0000079,GO:0000082,GO:0000307,GO:0000785,GO:0001934,GO:0005515,GO:0005634,GO:0005654,GO:0005730,GO:0005737,GO:0005829,GO:0007616,GO:0008284,GO:0008344,GO:0016538,GO:0019901,GO:0031965,GO:0043066,GO:0044772,GO:0045737,GO:0051301,GO:0071481,GO:0097129,GO:1900087	regulation of cyclin-dependent protein serine/threonine kinase activity|G1/S transition of mitotic cell cycle|cyclin-dependent protein kinase holoenzyme complex|chromatin|positive regulation of protein phosphorylation|protein binding|nucleus|nucleoplasm|nucleolus|cytoplasm|cytosol|long-term memory|positive regulation of cell population proliferation|adult locomotory behavior|cyclin-dependent prot…	WP306,WP428,WP4630,WP399,WP2261,WP179,WP4258,WP3998,WP1991,WP34,WP710,WP49,WP707,WP45,WP5231,WP4336,WP2839,WP1530,WP5087,WP4172,WP4249	Focal adhesion|Wnt signaling|Measles virus infection|Wnt signaling pathway and pluripotency|Glioblastoma signaling pathways|Cell cycle|lncRNA in canonical Wnt signaling and colorectal cancer|Prader-Willi and Angelman syndrome|SRF and miRs in smooth muscle differentiation and proliferation|Ovarian infertility|DNA damage response (only ATM dependent)|IL-2 signaling pathway|DNA damage response|G1 to…	R-HSA-1640170,R-HSA-1643685,R-HSA-212436,R-HSA-453279,R-HSA-69231,R-HSA-69236,R-HSA-69278,R-HSA-73857,R-HSA-74160,R-HSA-8878171,R-HSA-8934593,R-HSA-9659787,R-HSA-9661069,R-HSA-9675126,R-HSA-9687139,R-HSA-9754119	Cell Cycle|Disease|Generic Transcription Pathway|Mitotic G1 phase and G1/S transition|Cyclin D associated events in G1|G1 Phase|Cell Cycle, Mitotic|RNA Polymerase II Transcription|Gene expression (Transcription)|Transcriptional regulation by RUNX1|Regulation of RUNX1 Expression and Activity|Aberrant regulation of mitotic G1/S transition in cancer due to RB1 defects|Defective binding of RB1 mutant…
CD24	172.238	101.148	243.329	2.40693	1.2672	9.77e-07	4.95e-05	Up	2.02885	1.75622	1.61795	0.945451	0.607997	0.774284	100133941	protein_coding	CD24 molecule	hsa04640	Hematopoietic cell lineage	GO:0001666,GO:0001775,GO:0001959,GO:0002237,GO:0002768,GO:0005515,GO:0007204,GO:0009897,GO:0009986,GO:0016020,GO:0016055,GO:0016477,GO:0019901,GO:0030296,GO:0030856,GO:0031295,GO:0032597,GO:0032600,GO:0032913,GO:0042104,GO:0042325,GO:0042632,GO:0043231,GO:0043406,GO:0043408,GO:0043627,GO:0045121,GO:0045730,GO:0072112,GO:0072139,GO:0097193,GO:0098609,GO:2000768	response to hypoxia|cell activation|regulation of cytokine-mediated signaling pathway|response to molecule of bacterial origin|immune response-regulating cell surface receptor signaling pathway|protein binding|positive regulation of cytosolic calcium ion concentration|external side of plasma membrane|cell surface|membrane|Wnt signaling pathway|cell migration|protein kinase binding|protein tyrosin…			R-HSA-1266738,R-HSA-373760,R-HSA-422475,R-HSA-9675108	Developmental Biology|L1CAM interactions|Axon guidance|Nervous system development
CD7	180.024	243.908	116.14	0.476285	-1.0701	6.64e-05	0.00181374	Down	2.15948	2.43264	2.18244	6.08601	3.66246	5.00034	924	protein_coding	CD7 molecule	hsa04640	Hematopoietic cell lineage	GO:0002250,GO:0005515,GO:0005886,GO:0006955,GO:0007169,GO:0016020,GO:0038023,GO:0042110	adaptive immune response|protein binding|plasma membrane|immune response|transmembrane receptor protein tyrosine kinase signaling pathway|membrane|signaling receptor activity|T cell activation
CDC6	5146.07	3269.64	7022.5	2.14773	1.10281	4e-14	7.28e-12	Up	38.6042	38.0071	40.3675	17.529	18.8665	19.9766	990	protein_coding	cell division cycle 6	hsa04110,hsa05207	Cell cycle|Chemical carcinogenesis - receptor activation	GO:0000076,GO:0000079,GO:0000166,GO:0000278,GO:0000922,GO:0003688,GO:0005515,GO:0005524,GO:0005634,GO:0005654,GO:0005730,GO:0005737,GO:0005829,GO:0006270,GO:0007089,GO:0008156,GO:0008285,GO:0019900,GO:0030071,GO:0032467,GO:0033314,GO:0045171,GO:0045737,GO:0048146,GO:0051233,GO:0051301,GO:0051984,GO:0072686,GO:1904117,GO:1904385	DNA replication checkpoint signaling|regulation of cyclin-dependent protein serine/threonine kinase activity|nucleotide binding|mitotic cell cycle|spindle pole|DNA replication origin binding|protein binding|ATP binding|nucleus|nucleoplasm|nucleolus|cytoplasm|cytosol|DNA replication initiation|traversing start control point of mitotic cell cycle|negative regulation of DNA replication|negative regu…	WP466,WP179,WP3998	DNA replication|Cell cycle|Prader-Willi and Angelman syndrome	R-HSA-1362277,R-HSA-1538133,R-HSA-1640170,R-HSA-176187,R-HSA-453279,R-HSA-68689,R-HSA-68867,R-HSA-68867,R-HSA-68949,R-HSA-68962,R-HSA-69002,R-HSA-69002,R-HSA-69017,R-HSA-69052,R-HSA-69205,R-HSA-69206,R-HSA-69239,R-HSA-69242,R-HSA-69278,R-HSA-69306,R-HSA-69306,R-HSA-69481,R-HSA-69620	Transcription of E2F targets under negative control by DREAM complex|G0 and Early G1|Cell Cycle|Activation of ATR in response to replication stress|Mitotic G1 phase and G1/S transition|CDC6 association with the ORC:origin complex|Assembly of the pre-replicative complex|Assembly of the pre-replicative complex|Orc1 removal from chromatin|Activation of the pre-replicative complex|DNA Replication Pre…
CDKN2B	148.803	214.832	82.7747	0.385346	-1.37577	1.15e-06	5.7e-05	Down	0.435096	0.654218	0.54661	1.42395	1.76255	1.2112	1030	protein_coding	cyclin dependent kinase inhibitor 2B	hsa04350,hsa04068,hsa04110,hsa04218,hsa05200,hsa05203,hsa05226,hsa05222,hsa05166,hsa04934	TGF-beta signaling pathway|FoxO signaling pathway|Cell cycle|Cellular senescence|Pathways in cancer|Viral carcinogenesis|Gastric cancer|Small cell lung cancer|Human T-cell leukemia virus 1 infection|Cushing syndrome	GO:0000079,GO:0001889,GO:0004861,GO:0005515,GO:0005634,GO:0005737,GO:0005829,GO:0007049,GO:0007568,GO:0008285,GO:0014070,GO:0019901,GO:0030219,GO:0030511,GO:0030858,GO:0031668,GO:0031670,GO:0034097,GO:0042326,GO:0045736,GO:0048536,GO:0050680,GO:0060253,GO:0070316,GO:0071560,GO:0090398,GO:2000045,GO:2000134	regulation of cyclin-dependent protein serine/threonine kinase activity|liver development|cyclin-dependent protein serine/threonine kinase inhibitor activity|protein binding|nucleus|cytoplasm|cytosol|cell cycle|aging|negative regulation of cell population proliferation|response to organic cyclic compound|protein kinase binding|megakaryocyte differentiation|positive regulation of transforming grow…	WP1971,WP366,WP2261,WP179,WP3998,WP4658,WP45,WP2877	Integrated cancer pathway|TGF-beta signaling pathway|Glioblastoma signaling pathways|Cell cycle|Prader-Willi and Angelman syndrome|Small cell lung cancer|G1 to S cell cycle control|Vitamin D receptor pathway	R-HSA-162582,R-HSA-1640170,R-HSA-170834,R-HSA-212436,R-HSA-2173793,R-HSA-2173796,R-HSA-2262752,R-HSA-2559580,R-HSA-2559582,R-HSA-2559583,R-HSA-2559585,R-HSA-453279,R-HSA-69231,R-HSA-69236,R-HSA-69278,R-HSA-73857,R-HSA-74160,R-HSA-8953897,R-HSA-9006936	Signal Transduction|Cell Cycle|Signaling by TGF-beta Receptor Complex|Generic Transcription Pathway|Transcriptional activity of SMAD2/SMAD3:SMAD4 heterotrimer|SMAD2/SMAD3:SMAD4 heterotrimer regulates transcription|Cellular responses to stress|Oxidative Stress Induced Senescence|Senescence-Associated Secretory Phenotype (SASP)|Cellular Senescence|Oncogene Induced Senescence|Mitotic G1 phase and G1…
CDO1	110.139	62.185	158.093	2.54075	1.34525	5.47e-06	0.00021783	Up	2.88224	2.29788	2.49565	0.844237	1.34579	0.933639	1036	protein_coding	cysteine dioxygenase type 1	hsa00270,hsa00430	Cysteine and methionine metabolism|Taurine and hypotaurine metabolism	GO:0000097,GO:0005829,GO:0006534,GO:0006954,GO:0007595,GO:0008198,GO:0008270,GO:0016151,GO:0017172,GO:0019448,GO:0033762,GO:0042412,GO:0043200,GO:0045471,GO:0051384,GO:0051591	sulfur amino acid biosynthetic process|cytosol|cysteine metabolic process|inflammatory response|lactation|ferrous iron binding|zinc ion binding|nickel cation binding|cysteine dioxygenase activity|L-cysteine catabolic process|response to glucagon|taurine biosynthetic process|response to amino acid|response to ethanol|response to glucocorticoid|response to cAMP	WP2525,WP4292,WP4504	Trans-sulfuration, one-carbon metabolism and related pathways|Methionine metabolism leading to sulfur amino acids and related disorders|Cysteine and methionine catabolism	R-HSA-1430728,R-HSA-1614558,R-HSA-1614635,R-HSA-71291	Metabolism|Degradation of cysteine and homocysteine|Sulfur amino acid metabolism|Metabolism of amino acids and derivatives
CEBPB	5518.26	8605.55	2430.97	0.282491	-1.82372	4.29e-23	1.6e-20	Down	30.5624	29.1675	31.0769	127.666	90.801	114.626	1051	protein_coding	CCAAT enhancer binding protein beta	hsa04668,hsa04657,hsa05202,hsa05152	TNF signaling pathway|IL-17 signaling pathway|Transcriptional misregulation in cancer|Tuberculosis	GO:0000122,GO:0000779,GO:0000785,GO:0000976,GO:0000977,GO:0000978,GO:0000979,GO:0000981,GO:0001227,GO:0001228,GO:0001541,GO:0001892,GO:0003677,GO:0003700,GO:0005515,GO:0005634,GO:0005654,GO:0005737,GO:0006355,GO:0006357,GO:0006366,GO:0006953,GO:0006954,GO:0006955,GO:0007613,GO:0016363,GO:0019900,GO:0030182,GO:0031490,GO:0032675,GO:0032753,GO:0033598,GO:0034976,GO:0035035,GO:0035259,GO:0036488,GO:…	negative regulation of transcription by RNA polymerase II|condensed chromosome, centromeric region|chromatin|transcription cis-regulatory region binding|RNA polymerase II transcription regulatory region sequence-specific DNA binding|RNA polymerase II cis-regulatory region sequence-specific DNA binding|RNA polymerase II core promoter sequence-specific DNA binding|DNA-binding transcription factor a…	WP5115,WP4149,WP2374,WP3,WP4357,WP1589,WP236,WP4844,WP395,WP706,WP2817,WP4754,WP3599,WP3624,WP34,WP2895,WP4211,WP4879,WP410,WP2112	Network map of SARS-CoV-2 signaling pathway|White fat cell differentiation|Oncostatin M signaling pathway|Transcriptional activation by NRF2 in response to phytochemicals|NRF2-ARE regulation|Folate-alcohol and cancer pathway hypotheses|Adipogenesis|Influence of laminopathies on Wnt signaling|IL-4 signaling pathway|Sudden infant death syndrome (SIDS) susceptibility pathways|Mammary gland developme…	R-HSA-1266738,R-HSA-1266738,R-HSA-1643685,R-HSA-212436,R-HSA-2262752,R-HSA-2262752,R-HSA-2559582,R-HSA-2559582,R-HSA-2559583,R-HSA-2559583,R-HSA-380994,R-HSA-381042,R-HSA-381119,R-HSA-381340,R-HSA-381340,R-HSA-5663202,R-HSA-73857,R-HSA-74160,R-HSA-8853884,R-HSA-8953897,R-HSA-8953897,R-HSA-9616222,R-HSA-9633012,R-HSA-9633012,R-HSA-9648895,R-HSA-9648895,R-HSA-9700206,R-HSA-9711097,R-HSA-9711097,R-H…	Developmental Biology|Developmental Biology|Disease|Generic Transcription Pathway|Cellular responses to stress|Cellular responses to stress|Senescence-Associated Secretory Phenotype (SASP)|Senescence-Associated Secretory Phenotype (SASP)|Cellular Senescence|Cellular Senescence|ATF4 activates genes in response to endoplasmic reticulum stress|PERK regulates gene expression|Unfolded Protein Response…
CEBPB-AS1	72.9335	108.582	37.2854	0.343261	-1.54262	7.93e-05	0.00209787	Down	0.415206	0.210406	0.361936	0.883592	0.778461	1.31228	101927559	non_coding	CEBPB antisense RNA 1
CENPE	1080.84	440.972	1720.7	3.90153	1.96404	2.57e-07	1.51e-05	Up	6.29371	6.07626	3.3777	0.805041	2.12621	1.23729	1062	protein_coding	centromere protein E			GO:0000278,GO:0000775,GO:0000776,GO:0000779,GO:0003777,GO:0005515,GO:0005524,GO:0005634,GO:0005694,GO:0005828,GO:0005829,GO:0005874,GO:0007018,GO:0007052,GO:0007059,GO:0007079,GO:0007080,GO:0008017,GO:0015630,GO:0016020,GO:0030071,GO:0030496,GO:0043231,GO:0043515,GO:0045171,GO:0045860,GO:0051233,GO:0051301,GO:0051310,GO:0051315,GO:0051382,GO:0072686,GO:0099606,GO:0099607,GO:1990023	mitotic cell cycle|chromosome, centromeric region|kinetochore|condensed chromosome, centromeric region|microtubule motor activity|protein binding|ATP binding|nucleus|chromosome|kinetochore microtubule|cytosol|microtubule|microtubule-based movement|mitotic spindle organization|chromosome segregation|mitotic chromosome movement towards spindle pole|mitotic metaphase plate congression|microtubule bi…	WP4240	Regulation of sister chromatid separation at the metaphase-anaphase transition	R-HSA-109582,R-HSA-1280218,R-HSA-141424,R-HSA-141444,R-HSA-162582,R-HSA-1640170,R-HSA-168256,R-HSA-194315,R-HSA-195258,R-HSA-199991,R-HSA-2132295,R-HSA-2467813,R-HSA-2500257,R-HSA-2555396,R-HSA-5653656,R-HSA-5663220,R-HSA-6811434,R-HSA-6811442,R-HSA-68877,R-HSA-68882,R-HSA-68886,R-HSA-69278,R-HSA-69618,R-HSA-69620,R-HSA-8856688,R-HSA-9648025,R-HSA-9716542,R-HSA-983189,R-HSA-983231	Hemostasis|Adaptive Immune System|Amplification of signal from the kinetochores|Amplification of signal from unattached kinetochores via a MAD2 inhibitory signal|Signal Transduction|Cell Cycle|Immune System|Signaling by Rho GTPases|RHO GTPase Effectors|Membrane Trafficking|MHC class II antigen presentation|Separation of Sister Chromatids|Resolution of Sister Chromatid Cohesion|Mitotic Metaphase a…
CENPF	5020.1	2661.62	7378.59	2.77215	1.47101	0.00139817	0.0193259	Up	22.0885	22.3961	11.3628	2.83218	11.8083	6.14927	1063	protein_coding	centromere protein F			GO:0000278,GO:0000775,GO:0000776,GO:0000785,GO:0000922,GO:0000940,GO:0001822,GO:0003682,GO:0005515,GO:0005634,GO:0005635,GO:0005654,GO:0005737,GO:0005813,GO:0005819,GO:0005829,GO:0005930,GO:0007059,GO:0007094,GO:0007517,GO:0008017,GO:0009410,GO:0010389,GO:0015031,GO:0016202,GO:0016363,GO:0021591,GO:0030154,GO:0030496,GO:0036064,GO:0042803,GO:0045120,GO:0045892,GO:0048471,GO:0051301,GO:0051310,GO:…	mitotic cell cycle|chromosome, centromeric region|kinetochore|chromatin|spindle pole|outer kinetochore|kidney development|chromatin binding|protein binding|nucleus|nuclear envelope|nucleoplasm|cytoplasm|centrosome|spindle|cytosol|axoneme|chromosome segregation|mitotic spindle assembly checkpoint signaling|muscle organ development|microtubule binding|response to xenobiotic stimulus|regulation of G…	WP2361,WP4803	Gastric cancer network 1|Ciliopathies	R-HSA-141424,R-HSA-141444,R-HSA-156711,R-HSA-162582,R-HSA-1640170,R-HSA-194315,R-HSA-195258,R-HSA-2467813,R-HSA-2500257,R-HSA-2555396,R-HSA-453274,R-HSA-5663220,R-HSA-68877,R-HSA-68882,R-HSA-68886,R-HSA-69275,R-HSA-69278,R-HSA-69618,R-HSA-69620,R-HSA-9648025,R-HSA-9716542	Amplification of signal from the kinetochores|Amplification of signal from unattached kinetochores via a MAD2 inhibitory signal|Polo-like kinase mediated events|Signal Transduction|Cell Cycle|Signaling by Rho GTPases|RHO GTPase Effectors|Separation of Sister Chromatids|Resolution of Sister Chromatid Cohesion|Mitotic Metaphase and Anaphase|Mitotic G2-G2/M phases|RHO GTPases Activate Formins|Mitoti…
CENPI	813.592	541.726	1085.46	2.00339	1.00244	0.000556887	0.00988648	Up	4.46357	4.61776	3.77614	1.47106	3.06545	2.09615	2491	protein_coding	centromere protein I			GO:0000776,GO:0005515,GO:0005654,GO:0005829,GO:0007548,GO:0016604,GO:0034508	kinetochore|protein binding|nucleoplasm|cytosol|sex differentiation|nuclear body|centromere complex assembly			R-HSA-141424,R-HSA-141444,R-HSA-162582,R-HSA-1640170,R-HSA-194315,R-HSA-195258,R-HSA-2467813,R-HSA-2500257,R-HSA-2555396,R-HSA-5663220,R-HSA-606279,R-HSA-68877,R-HSA-68882,R-HSA-68886,R-HSA-69278,R-HSA-69618,R-HSA-69620,R-HSA-73886,R-HSA-774815,R-HSA-9648025,R-HSA-9716542	Amplification of signal from the kinetochores|Amplification of signal from unattached kinetochores via a MAD2 inhibitory signal|Signal Transduction|Cell Cycle|Signaling by Rho GTPases|RHO GTPase Effectors|Separation of Sister Chromatids|Resolution of Sister Chromatid Cohesion|Mitotic Metaphase and Anaphase|RHO GTPases Activate Formins|Deposition of new CENPA-containing nucleosomes at the centrome…
CEP290	633.748	297.587	969.91	3.25871	1.7043	0.000205016	0.00449251	Up	3.45622	2.9231	1.65342	0.396542	1.48443	0.663666	80184	protein_coding	centrosomal protein 290			GO:0001822,GO:0005515,GO:0005576,GO:0005634,GO:0005737,GO:0005813,GO:0005814,GO:0005829,GO:0015031,GO:0016020,GO:0030902,GO:0030916,GO:0032391,GO:0032991,GO:0034451,GO:0035580,GO:0035869,GO:0036038,GO:0036064,GO:0042462,GO:0042802,GO:0043010,GO:0045893,GO:0048793,GO:0051011,GO:0060271,GO:0070201,GO:0090316	kidney development|protein binding|extracellular region|nucleus|cytoplasm|centrosome|centriole|cytosol|protein transport|membrane|hindbrain development|otic vesicle formation|photoreceptor connecting cilium|protein-containing complex|centriolar satellite|specific granule lumen|ciliary transition zone|MKS complex|ciliary basal body|eye photoreceptor cell development|identical protein binding|camer…	WP4656,WP4018,WP4352,WP4803,WP5234	Joubert syndrome|Clear cell renal cell carcinoma pathways|Ciliary landscape|Ciliopathies|Bardet-Biedl syndrome	R-HSA-1640170,R-HSA-168249,R-HSA-168256,R-HSA-1852241,R-HSA-2565942,R-HSA-380259,R-HSA-380270,R-HSA-380284,R-HSA-380287,R-HSA-380320,R-HSA-453274,R-HSA-5617833,R-HSA-5620912,R-HSA-6798695,R-HSA-68877,R-HSA-68886,R-HSA-69275,R-HSA-69278,R-HSA-8854518	Cell Cycle|Innate Immune System|Immune System|Organelle biogenesis and maintenance|Regulation of PLK1 Activity at G2/M Transition|Loss of Nlp from mitotic centrosomes|Recruitment of mitotic centrosome proteins and complexes|Loss of proteins required for interphase microtubule organization from the centrosome|Centrosome maturation|Recruitment of NuMA to mitotic centrosomes|Mitotic G2-G2/M phases|C…
CEP43	1202.34	659.961	1744.72	2.64338	1.40238	2.87e-06	0.000129276	Up	3.43637	3.6474	2.76282	0.869056	1.83547	1.14579	11116	protein_coding	centrosomal protein 43			GO:0005515,GO:0005634,GO:0005813,GO:0005814,GO:0005829,GO:0006469,GO:0008284,GO:0019901,GO:0030030,GO:0030292,GO:0030307,GO:0030335,GO:0034453,GO:0042803,GO:0042995,GO:0048471,GO:0061099	protein binding|nucleus|centrosome|centriole|cytosol|negative regulation of protein kinase activity|positive regulation of cell population proliferation|protein kinase binding|cell projection organization|protein tyrosine kinase inhibitor activity|positive regulation of cell growth|positive regulation of cell migration|microtubule anchoring|protein homodimerization activity|cell projection|perinu…	WP4536,WP4906	Genes related to primary cilium development (based on CRISPR)|3q29 copy number variation syndrome	R-HSA-1226099,R-HSA-1640170,R-HSA-1643685,R-HSA-1839117,R-HSA-1839124,R-HSA-1852241,R-HSA-2565942,R-HSA-380259,R-HSA-380270,R-HSA-380284,R-HSA-380287,R-HSA-380320,R-HSA-453274,R-HSA-5617833,R-HSA-5620912,R-HSA-5655302,R-HSA-5663202,R-HSA-68877,R-HSA-68886,R-HSA-69275,R-HSA-69278,R-HSA-8854518	Signaling by FGFR in disease|Cell Cycle|Disease|Signaling by cytosolic FGFR1 fusion mutants|FGFR1 mutant receptor activation|Organelle biogenesis and maintenance|Regulation of PLK1 Activity at G2/M Transition|Loss of Nlp from mitotic centrosomes|Recruitment of mitotic centrosome proteins and complexes|Loss of proteins required for interphase microtubule organization from the centrosome|Centrosome…
CES1	19621	26830.6	12411.4	0.462587	-1.1122	4.11e-10	4.24e-08	Down	155.299	164.084	174.92	406.425	306.975	393.589	1066	protein_coding	carboxylesterase 1	hsa00983	Drug metabolism - other enzymes	GO:0004771,GO:0005737,GO:0005783,GO:0005788,GO:0005811,GO:0005829,GO:0006695,GO:0008203,GO:0009636,GO:0010875,GO:0010887,GO:0016042,GO:0030855,GO:0042632,GO:0043691,GO:0047374,GO:0051791,GO:0052689,GO:0070857,GO:0071397,GO:0071404,GO:0090122,GO:0090205,GO:0106435,GO:0120188	sterol esterase activity|cytoplasm|endoplasmic reticulum|endoplasmic reticulum lumen|lipid droplet|cytosol|cholesterol biosynthetic process|cholesterol metabolic process|response to toxic substance|positive regulation of cholesterol efflux|negative regulation of cholesterol storage|lipid catabolic process|epithelial cell differentiation|cholesterol homeostasis|reverse cholesterol transport|methyl…	WP5323,WP229,WP2826,WP3612,WP136,WP2882,WP2884,WP2645,WP1601	Fatty Acids and Lipoproteins Transport in Hepatocytes|Irinotecan pathway|Cocaine metabolism|Photodynamic therapy-induced NFE2L2 (NRF2) survival signaling|Phase I biotransformations, non P450|Nuclear receptors meta-pathway|NRF2 pathway|Heroin metabolism|Fluoropyrimidine activity	R-HSA-1430728,R-HSA-2022377,R-HSA-211859,R-HSA-211945,R-HSA-2980736,R-HSA-392499,R-HSA-397014,R-HSA-5576891,R-HSA-5578768,R-HSA-9748784,R-HSA-9749641	Metabolism|Metabolism of Angiotensinogen to Angiotensins|Biological oxidations|Phase I - Functionalization of compounds|Peptide hormone metabolism|Metabolism of proteins|Muscle contraction|Cardiac conduction|Physiological factors|Drug ADME|Aspirin ADME
CFAP157	2.94806	5.89612	0	0.0308929	-5.01658	0.00501569	0.0475823	Down	0	0	0	0.0451469	0.0637308	0.0207328	286207	protein_coding	cilia and flagella associated protein 157			GO:0005829,GO:0005886,GO:0007288,GO:0008017,GO:0036064,GO:0043231	cytosol|plasma membrane|sperm axoneme assembly|microtubule binding|ciliary basal body|intracellular membrane-bounded organelle
CFAP57	69.9504	99.6732	40.2275	0.40376	-1.30843	2.01e-05	0.000670285	Down	0.168126	0.180374	0.199463	0.488329	0.523262	0.395221	149465	protein_coding	cilia and flagella associated protein 57
CGN	315.808	446.87	184.745	0.413434	-1.27427	4.5e-10	4.61e-08	Down	0.811358	1.07855	0.884288	2.39811	2.20668	2.3445	57530	protein_coding	cingulin	hsa04530	Tight junction	GO:0000226,GO:0003779,GO:0005515,GO:0005886,GO:0005923,GO:0008017,GO:0008150,GO:0016459,GO:0030054,GO:0045296	microtubule cytoskeleton organization|actin binding|protein binding|plasma membrane|bicellular tight junction|microtubule binding|biological_process|myosin complex|cell junction|cadherin binding			R-HSA-162582,R-HSA-162582,R-HSA-170834,R-HSA-170834,R-HSA-2173791,R-HSA-2173791,R-HSA-9006936,R-HSA-9006936	Signal Transduction|Signal Transduction|Signaling by TGF-beta Receptor Complex|Signaling by TGF-beta Receptor Complex|TGF-beta receptor signaling in EMT (epithelial to mesenchymal transition)|TGF-beta receptor signaling in EMT (epithelial to mesenchymal transition)|Signaling by TGFB family members|Signaling by TGFB family members
CHAC1	19.8867	36.4603	3.31319	0.0906031	-3.4643	5.12e-07	2.76e-05	Down	0.0215951	0.0171446	0.00421311	0.133273	0.203269	0.151952	79094	protein_coding	ChaC glutathione specific gamma-glutamylcyclotransferase 1	hsa00480	Glutathione metabolism	GO:0003839,GO:0005112,GO:0005515,GO:0005737,GO:0005802,GO:0005829,GO:0006750,GO:0006751,GO:0006986,GO:0007219,GO:0010955,GO:0022008,GO:0045746,GO:0061928,GO:0070059	gamma-glutamylcyclotransferase activity|Notch binding|protein binding|cytoplasm|trans-Golgi network|cytosol|glutathione biosynthetic process|glutathione catabolic process|response to unfolded protein|Notch signaling pathway|negative regulation of protein processing|neurogenesis|negative regulation of Notch signaling pathway|glutathione specific gamma-glutamylcyclotransferase activity|intrinsic ap…	WP3888	VEGFA-VEGFR2 signaling	R-HSA-1430728,R-HSA-156580,R-HSA-156590,R-HSA-174403,R-HSA-211859,R-HSA-2262752,R-HSA-8953897,R-HSA-9648895	Metabolism|Phase II - Conjugation of compounds|Glutathione conjugation|Glutathione synthesis and recycling|Biological oxidations|Cellular responses to stress|Cellular responses to stimuli|Response of EIF2AK1 (HRI) to heme deficiency
CHRNA7	24.9945	39.7448	10.2443	0.257474	-1.9575	5.76e-05	0.00161461	Down	0.0459346	0.0350653	0.0275742	0.13159	0.155682	0.148485	1139	protein_coding	cholinergic receptor nicotinic alpha 7 subunit	hsa04020,hsa04080,hsa04725,hsa05207,hsa05010,hsa05022,hsa05033	Calcium signaling pathway|Neuroactive ligand-receptor interaction|Cholinergic synapse|Chemical carcinogenesis - receptor activation|Alzheimer disease|Pathways of neurodegeneration - multiple diseases|Nicotine addiction	GO:0001540,GO:0001666,GO:0001934,GO:0005216,GO:0005262,GO:0005515,GO:0005886,GO:0005892,GO:0006811,GO:0006816,GO:0006874,GO:0007165,GO:0007271,GO:0007611,GO:0007613,GO:0007614,GO:0008284,GO:0015464,GO:0015643,GO:0016020,GO:0017081,GO:0022848,GO:0032720,GO:0034220,GO:0035094,GO:0042166,GO:0042391,GO:0042803,GO:0043005,GO:0043410,GO:0044853,GO:0045202,GO:0045211,GO:0045766,GO:0050808,GO:0050877,GO:…	amyloid-beta binding|response to hypoxia|positive regulation of protein phosphorylation|monoatomic ion channel activity|calcium channel activity|protein binding|plasma membrane|acetylcholine-gated channel complex|monoatomic ion transport|calcium ion transport|intracellular calcium ion homeostasis|signal transduction|synaptic transmission, cholinergic|learning or memory|memory|short-term memory|po…	WP5124,WP4222,WP2059,WP4942,WP706,WP5055	Alzheimer's disease|Phosphodiesterases in neuronal function|Alzheimer's disease and miRNA effects|15q13.3 copy number variation syndrome|Sudden infant death syndrome (SIDS) susceptibility pathways|Burn wound healing	R-HSA-112314,R-HSA-112315,R-HSA-112316,R-HSA-181431,R-HSA-622327,R-HSA-629594	Neurotransmitter receptors and postsynaptic signal transmission|Transmission across Chemical Synapses|Neuronal System|Acetylcholine binding and downstream events|Postsynaptic nicotinic acetylcholine receptors|Highly calcium permeable postsynaptic nicotinic acetylcholine receptors
CIB2	97.1882	135.597	58.7791	0.433577	-1.20564	8.56e-05	0.00223559	Down	0.723225	0.491589	0.531534	1.70775	1.18056	1.28771	10518	protein_coding	calcium and integrin binding family member 2			GO:0000287,GO:0001750,GO:0001917,GO:0005178,GO:0005509,GO:0005515,GO:0005737,GO:0005927,GO:0007204,GO:0031594,GO:0032420,GO:0032437,GO:0042383,GO:0042803,GO:0045494,GO:0055074,GO:0071318,GO:0071944,GO:0072562	magnesium ion binding|photoreceptor outer segment|photoreceptor inner segment|integrin binding|calcium ion binding|protein binding|cytoplasm|muscle tendon junction|positive regulation of cytosolic calcium ion concentration|neuromuscular junction|stereocilium|cuticular plate|sarcolemma|protein homodimerization activity|photoreceptor cell maintenance|calcium ion homeostasis|cellular response to ATP…			R-HSA-9659379,R-HSA-9662360,R-HSA-9662361,R-HSA-9709957	Sensory processing of sound|Sensory processing of sound by inner hair cells of the cochlea|Sensory processing of sound by outer hair cells of the cochlea|Sensory Perception
CLEC2L	43.672	24.3501	62.9938	2.59348	1.37489	0.00094555	0.0147782	Up	1.03241	0.838272	1.08339	0.582554	0.297613	0.305743	154790	protein_coding	C-type lectin domain family 2 member L			GO:0016020,GO:0030246	membrane|carbohydrate binding
CLSPN	2150.74	1300.18	3001.31	2.30825	1.2068	0.000532666	0.0095523	Up	9.38767	9.05782	7.02891	2.08691	5.72753	3.58455	63967	protein_coding	claspin			GO:0000076,GO:0000077,GO:0000217,GO:0005515,GO:0005634,GO:0005654,GO:0005794,GO:0006281,GO:0007095,GO:0010997,GO:0018105,GO:0032147,GO:0033314	DNA replication checkpoint signaling|DNA damage checkpoint signaling|DNA secondary structure binding|protein binding|nucleus|nucleoplasm|Golgi apparatus|DNA repair|mitotic G2 DNA damage checkpoint signaling|anaphase-promoting complex binding|peptidyl-serine phosphorylation|activation of protein kinase activity|mitotic DNA replication checkpoint signaling	WP4016	DNA IR-damage and cellular response via ATR	R-HSA-109581,R-HSA-111465,R-HSA-1640170,R-HSA-176187,R-HSA-392499,R-HSA-5357801,R-HSA-5688426,R-HSA-5689880,R-HSA-5693532,R-HSA-5693538,R-HSA-5693567,R-HSA-5693607,R-HSA-597592,R-HSA-69481,R-HSA-69620,R-HSA-73894,R-HSA-75153	Apoptosis|Apoptotic cleavage of cellular proteins|Cell Cycle|Activation of ATR in response to replication stress|Metabolism of proteins|Programmed Cell Death|Deubiquitination|Ub-specific processing proteases|DNA Double-Strand Break Repair|Homology Directed Repair|HDR through Homologous Recombination (HRR) or Single Strand Annealing (SSA)|Processing of DNA double-strand break ends|Post-translation…
CMPK2	28.2767	13.9892	42.5641	3.03868	1.60345	0.000437533	0.00822851	Up	0.241673	0.337063	0.254861	0.07645	0.11119	0.0957492	129607	protein_coding	cytidine/uridine monophosphate kinase 2	hsa00240	Pyrimidine metabolism	GO:0004127,GO:0004550,GO:0004798,GO:0005524,GO:0005654,GO:0005737,GO:0005739,GO:0006165,GO:0006227,GO:0006233,GO:0006235,GO:0009041,GO:0009142,GO:0033862,GO:0036430,GO:0036431,GO:0046940,GO:0071222	cytidylate kinase activity|nucleoside diphosphate kinase activity|thymidylate kinase activity|ATP binding|nucleoplasm|cytoplasm|mitochondrion|nucleoside diphosphate phosphorylation|dUDP biosynthetic process|dTDP biosynthetic process|dTTP biosynthetic process|uridylate kinase activity|nucleoside triphosphate biosynthetic process|UMP kinase activity|CMP kinase activity|dCMP kinase activity|nucleosi…	WP4022	Pyrimidine metabolism
CNTD1	13.7003	22.7776	4.62293	0.203191	-2.29909	0.00258707	0.030367	Down	0.0387717	0.0384766	0.0302568	0.313536	0.0854135	0.151563	124817	protein_coding	cyclin N-terminal domain containing 1			GO:0005634,GO:0005694,GO:0005737,GO:0007131,GO:0007283,GO:0035861,GO:0051445	nucleus|chromosome|cytoplasm|reciprocal meiotic recombination|spermatogenesis|site of double-strand break|regulation of meiotic cell cycle
COBLL1	2795.03	1797.01	3793.05	2.11067	1.0777	0.00373873	0.0391387	Up	10.4043	10.6726	7.57444	2.44674	7.35672	4.21633	22837	protein_coding	cordon-bleu WH2 repeat protein like 1			GO:0003785,GO:0045296,GO:0070062	actin monomer binding|cadherin binding|extracellular exosome
COL13A1	3.43502	6.87003	0	0.0265101	-5.23731	0.00184228	0.0237774	Down	0	0	0	0.0568172	0.0687471	0.0372744	1305	protein_coding	collagen type XIII alpha 1 chain	hsa04974	Protein digestion and absorption	GO:0001501,GO:0001763,GO:0001958,GO:0005201,GO:0005515,GO:0005576,GO:0005600,GO:0005615,GO:0005788,GO:0005886,GO:0005911,GO:0007160,GO:0008201,GO:0030020,GO:0030154,GO:0030198,GO:0031012,GO:0045211,GO:0062023,GO:0098609	skeletal system development|morphogenesis of a branching structure|endochondral ossification|extracellular matrix structural constituent|protein binding|extracellular region|collagen type XIII trimer|extracellular space|endoplasmic reticulum lumen|plasma membrane|cell-cell junction|cell-matrix adhesion|heparin binding|extracellular matrix structural constituent conferring tensile strength|cell di…	WP2877	Vitamin D receptor pathway	R-HSA-1442490,R-HSA-1474228,R-HSA-1474244,R-HSA-1474290,R-HSA-1650814,R-HSA-216083,R-HSA-8948216	Collagen degradation|Degradation of the extracellular matrix|Extracellular matrix organization|Collagen formation|Collagen biosynthesis and modifying enzymes|Integrin cell surface interactions|Collagen chain trimerization
CORO1A	461.22	632.575	289.865	0.458292	-1.12566	7.15e-06	0.000276721	Down	4.2843	4.02713	4.7973	12.103	7.13005	10.4231	11151	protein_coding	coronin 1A	hsa04145,hsa05152	Phagosome|Tuberculosis	GO:0001771,GO:0001772,GO:0001845,GO:0001891,GO:0003723,GO:0003779,GO:0003785,GO:0005515,GO:0005634,GO:0005737,GO:0005769,GO:0005829,GO:0005884,GO:0005886,GO:0005911,GO:0006816,GO:0006906,GO:0006909,GO:0007015,GO:0008092,GO:0008360,GO:0010631,GO:0016020,GO:0016477,GO:0030027,GO:0030036,GO:0030424,GO:0030595,GO:0030670,GO:0030833,GO:0030864,GO:0031339,GO:0031589,GO:0032036,GO:0032796,GO:0032956,GO:…	immunological synapse formation|immunological synapse|phagolysosome assembly|phagocytic cup|RNA binding|actin binding|actin monomer binding|protein binding|nucleus|cytoplasm|early endosome|cytosol|actin filament|plasma membrane|cell-cell junction|calcium ion transport|vesicle fusion|phagocytosis|actin filament organization|cytoskeletal protein binding|regulation of cell shape|epithelial cell migr…	WP4949	16p11.2 proximal deletion syndrome	R-HSA-1643685,R-HSA-5663205,R-HSA-9635486,R-HSA-9636383,R-HSA-9637687,R-HSA-9637690	Disease|Infectious disease|Infection with Mycobacterium tuberculosis|Prevention of phagosomal-lysosomal fusion|Suppression of phagosomal maturation|Response of Mtb to phagocytosis
CP	582.509	209.69	955.328	4.55494	2.18743	2.68e-07	1.57e-05	Up	5.42024	5.46063	2.98828	0.571587	1.78335	0.789832	1356	protein_coding	ceruloplasmin	hsa00860,hsa04216	Porphyrin metabolism|Ferroptosis	GO:0004322,GO:0005507,GO:0005576,GO:0005615,GO:0005765,GO:0005788,GO:0005886,GO:0006825,GO:0006826,GO:0006879,GO:0016491,GO:0051087,GO:0055072,GO:0070062,GO:0072562	ferroxidase activity|copper ion binding|extracellular region|extracellular space|lysosomal membrane|endoplasmic reticulum lumen|plasma membrane|copper ion transport|iron ion transport|intracellular iron ion homeostasis|oxidoreductase activity|chaperone binding|iron ion homeostasis|extracellular exosome|blood microparticle	WP4313,WP4577	Ferroptosis|Neurodegeneration with brain iron accumulation (NBIA) subtypes pathway	R-HSA-1643685,R-HSA-381426,R-HSA-382551,R-HSA-392499,R-HSA-425366,R-HSA-425407,R-HSA-425410,R-HSA-5619049,R-HSA-5619060,R-HSA-5619102,R-HSA-5619115,R-HSA-597592,R-HSA-8957275,R-HSA-917937	Disease|Regulation of Insulin-like Growth Factor (IGF) transport and uptake by Insulin-like Growth Factor Binding Proteins (IGFBPs)|Transport of small molecules|Metabolism of proteins|Transport of bile salts and organic acids, metal ions and amine compounds|SLC-mediated transmembrane transport|Metal ion SLC transporters|Defective SLC40A1 causes hemochromatosis 4 (HFE4) (macrophages)|Defective CP …
CPA4	18.1403	7.22696	29.0536	4.03223	2.01158	0.000459459	0.0085284	Up	0.310649	0.261575	0.247935	0.100165	0.0471319	0.0643979	51200	protein_coding	carboxypeptidase A4			GO:0004181,GO:0005575,GO:0005615,GO:0006508,GO:0008270,GO:0016573	metallocarboxypeptidase activity|cellular_component|extracellular space|proteolysis|zinc ion binding|histone acetylation
CPED1	2619.13	1450.16	3788.1	2.61207	1.38519	3.2e-05	0.000984103	Up	16.5267	15.006	11.5127	3.47107	8.50981	5.04679	79974	protein_coding	cadherin like and PC-esterase domain containing 1			GO:0005783	endoplasmic reticulum
CPT1C	7.90187	14.4832	1.32055	0.0912619	-3.45384	0.000889805	0.0140351	Down	0.0070187	0.0139305	0.00684658	0.149364	0.105423	0.0617329	126129	protein_coding	carnitine palmitoyltransferase 1C	hsa00071,hsa04152,hsa04922,hsa04920,hsa03320,hsa04714,hsa04936	Fatty acid degradation|AMPK signaling pathway|Glucagon signaling pathway|Adipocytokine signaling pathway|PPAR signaling pathway|Thermogenesis|Alcoholic liver disease	GO:0004095,GO:0005515,GO:0005739,GO:0005741,GO:0005783,GO:0005789,GO:0006631,GO:0006635,GO:0009437,GO:0030424,GO:0030425,GO:0032281,GO:0098794,GO:0098978,GO:0099072	carnitine O-palmitoyltransferase activity|protein binding|mitochondrion|mitochondrial outer membrane|endoplasmic reticulum|endoplasmic reticulum membrane|fatty acid metabolic process|fatty acid beta-oxidation|carnitine metabolic process|axon|dendrite|AMPA glutamate receptor complex|postsynapse|glutamatergic synapse|regulation of postsynaptic membrane neurotransmitter receptor levels	WP4963,WP4321,WP5323,WP1403,WP3942	p53 transcriptional gene network|Thermogenesis|Fatty Acids and Lipoproteins Transport in Hepatocytes|AMP-activated protein kinase signaling|PPAR signaling pathway
CRACDL	64.5743	86.5699	42.5787	0.49214	-1.02286	0.00251885	0.0298317	Down	0.114627	0.0924257	0.0978393	0.276969	0.174565	0.191372	343990	protein_coding	CRACD like
CROT	501.391	321.282	681.5	2.12053	1.08442	3.2e-05	0.00098351	Up	2.76195	2.98517	2.23693	0.93943	1.59214	1.35914	54677	protein_coding	carnitine O-octanoyltransferase	hsa04146	Peroxisome	GO:0005777,GO:0005782,GO:0005829,GO:0006091,GO:0006631,GO:0006635,GO:0008458,GO:0009437,GO:0015908,GO:0015936,GO:0033540,GO:0043231,GO:0051791	peroxisome|peroxisomal matrix|cytosol|generation of precursor metabolites and energy|fatty acid metabolic process|fatty acid beta-oxidation|carnitine O-octanoyltransferase activity|carnitine metabolic process|fatty acid transport|coenzyme A metabolic process|fatty acid beta-oxidation using acyl-CoA oxidase|intracellular membrane-bounded organelle|medium-chain fatty acid metabolic process	WP5323	Fatty Acids and Lipoproteins Transport in Hepatocytes	R-HSA-1430728,R-HSA-389887,R-HSA-390918,R-HSA-556833,R-HSA-8978868,R-HSA-9033241,R-HSA-9033241,R-HSA-9609507,R-HSA-9609507	Metabolism|Beta-oxidation of pristanoyl-CoA|Peroxisomal lipid metabolism|Metabolism of lipids|Fatty acid metabolism|Peroxisomal protein import|Peroxisomal protein import|Protein localization|Protein localization
CRPPA	16.096	4.79771	27.3943	5.67001	2.50335	0.00282093	0.0323131	Up	0.100628	0.172489	0.102622	0.00486694	0.00916043	0.0536409	729920	protein_coding	CDP-L-ribitol pyrophosphorylase A	hsa00040,hsa00515	Pentose and glucuronate interconversions|Mannose type O-glycan biosynthesis	GO:0005829,GO:0007411,GO:0008299,GO:0035269,GO:0042803,GO:0047349,GO:0070567	cytosol|axon guidance|isoprenoid biosynthetic process|protein O-linked mannosylation|protein homodimerization activity|D-ribitol-5-phosphate cytidylyltransferase activity|cytidylyltransferase activity
CRYBG1	896.855	376.376	1417.33	3.76512	1.91269	3.18e-10	3.36e-08	Up	3.73069	3.85288	3.53457	0.6848	1.50897	0.859066	202	protein_coding	crystallin beta-gamma domain containing 1			GO:0003674,GO:0005575,GO:0008150,GO:0030246	molecular_function|cellular_component|biological_process|carbohydrate binding
CSAG1	63.2742	16.003	110.545	6.9103	2.78875	8.92e-15	1.82e-12	Up	3.7825	2.9061	3.42194	0.551778	0.427636	0.536596	158511	protein_coding	chondrosarcoma associated gene 1
CSAG2	7.09204	0	14.1841	78.7346	6.29893	1.95e-05	0.000654521	Up	0.48587	0.214298	0.447625	0	0	0	102723547	protein_coding	CSAG family member 2			GO:0005515,GO:0009410	protein binding|response to xenobiotic stimulus
CSE1L	18371.9	11560.3	25183.5	2.17844	1.12329	0.00516391	0.0483983	Up	186.599	189.603	156.548	36.3605	136.083	80.0349	1434	protein_coding	chromosome segregation 1 like	hsa03013,hsa05132	Nucleocytoplasmic transport|Salmonella infection	GO:0005049,GO:0005515,GO:0005634,GO:0005635,GO:0005654,GO:0005737,GO:0005829,GO:0006606,GO:0006611,GO:0016020,GO:0031267,GO:0070062	nuclear export signal receptor activity|protein binding|nucleus|nuclear envelope|nucleoplasm|cytoplasm|cytosol|protein import into nucleus|protein export from nucleus|membrane|small GTPase binding|extracellular exosome
CSGALNACT1	13.2301	3.28955	23.1706	7.06785	2.82127	0.000635742	0.0109487	Up	0.0835748	0.0545025	0.0279515	0.0101631	0.0119554	0.00233359	55790	protein_coding	chondroitin sulfate N-acetylgalactosaminyltransferase 1	hsa00532	Glycosaminoglycan biosynthesis - chondroitin sulfate / dermatan sulfate	GO:0000139,GO:0001958,GO:0008376,GO:0008955,GO:0015014,GO:0015020,GO:0019276,GO:0030166,GO:0030198,GO:0030206,GO:0030210,GO:0032580,GO:0046398,GO:0046872,GO:0047237,GO:0047238,GO:0050650,GO:0050651,GO:0050653,GO:0051216	Golgi membrane|endochondral ossification|acetylgalactosaminyltransferase activity|peptidoglycan glycosyltransferase activity|heparan sulfate proteoglycan biosynthetic process, polysaccharide chain biosynthetic process|glucuronosyltransferase activity|UDP-N-acetylgalactosamine metabolic process|proteoglycan biosynthetic process|extracellular matrix organization|chondroitin sulfate biosynthetic pro…	WP4784	Proteoglycan biosynthesis	R-HSA-1430728,R-HSA-1630316,R-HSA-1793185,R-HSA-2022870,R-HSA-71387	Metabolism|Glycosaminoglycan metabolism|Chondroitin sulfate/dermatan sulfate metabolism|Chondroitin sulfate biosynthesis|Metabolism of carbohydrates
CSKMT	308.906	424.496	193.315	0.45547	-1.13457	7.89e-05	0.00208983	Down	2.26959	1.81918	2.23522	6.15345	3.21233	5.03319	751071	protein_coding	citrate synthase lysine methyltransferase			GO:0005515,GO:0005739,GO:0006479,GO:0016278,GO:0016279,GO:0018023,GO:0018026,GO:0018027	protein binding|mitochondrion|protein methylation|lysine N-methyltransferase activity|protein-lysine N-methyltransferase activity|peptidyl-lysine trimethylation|peptidyl-lysine monomethylation|peptidyl-lysine dimethylation
CSMD1	117.259	60.0324	174.485	2.90259	1.53734	2.1e-07	1.26e-05	Up	0.281128	0.28227	0.301658	0.070384	0.120883	0.11636	64478	protein_coding	CUB and Sushi multiple domains 1			GO:0001964,GO:0005515,GO:0007613,GO:0008584,GO:0008585,GO:0016020,GO:0035846,GO:0042593,GO:0060745,GO:1990708	startle response|protein binding|memory|male gonad development|female gonad development|membrane|oviduct epithelium development|glucose homeostasis|mammary gland branching involved in pregnancy|conditioned place preference	WP5090	Complement system in neuronal development and plasticity
CTBP1-AS	19.6941	32.4616	6.92663	0.213521	-2.22755	0.000748442	0.0123162	Down	0.0675861	0.0134143	0.0593359	0.302041	0.155659	0.224571	285463	non_coding	CTBP1 antisense RNA
CTH	377.726	509.921	245.53	0.481426	-1.05462	9.41e-07	4.79e-05	Down	1.53005	1.16884	1.35294	2.52404	3.2406	2.94215	1491	protein_coding	cystathionine gamma-lyase	hsa00260,hsa00270,hsa00450	Glycine, serine and threonine metabolism|Cysteine and methionine metabolism|Selenocompound metabolism	GO:0004123,GO:0005515,GO:0005516,GO:0005737,GO:0005829,GO:0006534,GO:0006629,GO:0018272,GO:0019343,GO:0019344,GO:0019346,GO:0030170,GO:0030968,GO:0042802,GO:0043123,GO:0044524,GO:0044540,GO:0047982,GO:0051092,GO:0051289,GO:0070062,GO:0070814,GO:0080146,GO:0098606,GO:1904831,GO:1990830,GO:2001234	cystathionine gamma-lyase activity|protein binding|calmodulin binding|cytoplasm|cytosol|cysteine metabolic process|lipid metabolic process|protein-pyridoxal-5-phosphate linkage via peptidyl-N6-pyridoxal phosphate-L-lysine|cysteine biosynthetic process via cystathionine|cysteine biosynthetic process|transsulfuration|pyridoxal phosphate binding|endoplasmic reticulum unfolded protein response|identi…	WP1533,WP2525,WP15,WP4292,WP4313,WP4504,WP2333,WP176,WP3925	Vitamin B12 metabolism|Trans-sulfuration, one-carbon metabolism and related pathways|Selenium micronutrient network|Methionine metabolism leading to sulfur amino acids and related disorders|Ferroptosis|Cysteine and methionine catabolism|Trans-sulfuration pathway|Folate metabolism|Amino acid metabolism	R-HSA-1430728,R-HSA-1430728,R-HSA-1614558,R-HSA-1614603,R-HSA-1614635,R-HSA-2408508,R-HSA-2408522,R-HSA-71291,R-HSA-71291	Metabolism|Metabolism|Degradation of cysteine and homocysteine|Cysteine formation from homocysteine|Sulfur amino acid metabolism|Metabolism of ingested SeMet, Sec, MeSec into H2Se|Selenoamino acid metabolism|Metabolism of amino acids and derivatives|Metabolism of amino acids and derivatives
CTXND1	4.12148	0	8.24296	45.7587	5.51597	0.00059842	0.010461	Up	0.0342921	0.0226874	0.037168	0	0	0	100996492	protein_coding	cortexin domain containing 1			GO:0016020	membrane
CXCL5	20.965	32.0379	9.89221	0.308941	-1.6946	0.0012664	0.0179861	Down	0.0754712	0.139094	0.105172	0.378578	0.39946	0.295025	6374	protein_coding	C-X-C motif chemokine ligand 5	hsa04668,hsa04060,hsa04061,hsa04657,hsa04062,hsa05133,hsa05323	TNF signaling pathway|Cytokine-cytokine receptor interaction|Viral protein interaction with cytokine and cytokine receptor|IL-17 signaling pathway|Chemokine signaling pathway|Pertussis|Rheumatoid arthritis	GO:0005515,GO:0005576,GO:0005615,GO:0006935,GO:0006954,GO:0007165,GO:0007267,GO:0008009,GO:0008284,GO:0030593,GO:0042802,GO:0045236,GO:0061844,GO:0070098,GO:0071222	protein binding|extracellular region|extracellular space|chemotaxis|inflammatory response|signal transduction|cell-cell signaling|chemokine activity|positive regulation of cell population proliferation|neutrophil chemotaxis|identical protein binding|CXCR chemokine receptor binding|antimicrobial humoral immune response mediated by antimicrobial peptide|chemokine-mediated signaling pathway|cellular…	WP5115,WP5095,WP5039,WP3929,WP5285,WP5087	Network map of SARS-CoV-2 signaling pathway|Overview of proinflammatory and profibrotic mediators|SARS-CoV-2 innate immunity evasion and cell-specific immune response|Chemokine signaling pathway|Immune infiltration in pancreatic cancer|Malignant pleural mesothelioma	R-HSA-162582,R-HSA-372790,R-HSA-373076,R-HSA-375276,R-HSA-380108,R-HSA-388396,R-HSA-418594,R-HSA-500792	Signal Transduction|Signaling by GPCR|Class A/1 (Rhodopsin-like receptors)|Peptide ligand-binding receptors|Chemokine receptors bind chemokines|GPCR downstream signalling|G alpha (i) signalling events|GPCR ligand binding
CXCL8	910.751	1643.22	178.277	0.108486	-3.20442	9.97e-35	9.47e-32	Down	2.05466	2.93822	1.82999	21.2378	26.2485	17.6353	3576	protein_coding	C-X-C motif chemokine ligand 8	hsa04064,hsa04072,hsa04060,hsa04061,hsa04218,hsa04620,hsa04621,hsa04622,hsa04657,hsa04062,hsa05200,hsa05202,hsa05219,hsa05161,hsa05171,hsa05164,hsa05163,hsa05167,hsa05120,hsa05130,hsa05132,hsa05131,hsa05135,hsa05133,hsa05134,hsa05146,hsa05144,hsa05142,hsa05323,hsa05417,hsa04936,hsa04932,hsa04933	NF-kappa B signaling pathway|Phospholipase D signaling pathway|Cytokine-cytokine receptor interaction|Viral protein interaction with cytokine and cytokine receptor|Cellular senescence|Toll-like receptor signaling pathway|NOD-like receptor signaling pathway|RIG-I-like receptor signaling pathway|IL-17 signaling pathway|Chemokine signaling pathway|Pathways in cancer|Transcriptional misregulation in …	GO:0001525,GO:0002237,GO:0005153,GO:0005515,GO:0005576,GO:0005615,GO:0006935,GO:0006954,GO:0007165,GO:0007186,GO:0008009,GO:0008201,GO:0008285,GO:0010628,GO:0010629,GO:0019722,GO:0030155,GO:0030593,GO:0031328,GO:0031623,GO:0034976,GO:0035556,GO:0042119,GO:0044344,GO:0045091,GO:0045236,GO:0045744,GO:0045766,GO:0048566,GO:0050930,GO:0060354,GO:0061844,GO:0070098,GO:0071222,GO:0071347,GO:0071356,GO:…	angiogenesis|response to molecule of bacterial origin|interleukin-8 receptor binding|protein binding|extracellular region|extracellular space|chemotaxis|inflammatory response|signal transduction|G protein-coupled receptor signaling pathway|chemokine activity|heparin binding|negative regulation of cell population proliferation|positive regulation of gene expression|negative regulation of gene expr…	WP5143,WP3851,WP5115,WP4666,WP262,WP5095,WP2828,WP4493,WP286,WP2355,WP706,WP5039,WP5055,WP3287,WP4754,WP4481,WP4329,WP3624,WP5088,WP75,WP5285,WP2328,WP4659,WP5113,WP4884,WP2203,WP2431,WP3646,WP4396,WP4478,WP4341,WP3617,WP3888,WP3865,WP4891	GDNF signaling|TLR4 signaling and tolerance|Network map of SARS-CoV-2 signaling pathway|Hepatitis B infection|Ebstein-Barr virus LMP1 signaling|Overview of proinflammatory and profibrotic mediators|Bladder cancer|Cells and molecules involved in local acute inflammatory response |IL-3 signaling pathway|Corticotropin-releasing hormone signaling pathway|Sudden infant death syndrome (SIDS) susceptibi…	R-HSA-1280215,R-HSA-162582,R-HSA-168256,R-HSA-2262752,R-HSA-2559582,R-HSA-2559583,R-HSA-372790,R-HSA-373076,R-HSA-375276,R-HSA-380108,R-HSA-380994,R-HSA-381042,R-HSA-381119,R-HSA-388396,R-HSA-418594,R-HSA-449147,R-HSA-500792,R-HSA-6783783,R-HSA-6785807,R-HSA-8953897	Cytokine Signaling in Immune system|Signal Transduction|Immune System|Cellular responses to stress|Senescence-Associated Secretory Phenotype (SASP)|Cellular Senescence|Signaling by GPCR|Class A/1 (Rhodopsin-like receptors)|Peptide ligand-binding receptors|Chemokine receptors bind chemokines|ATF4 activates genes in response to endoplasmic reticulum stress|PERK regulates gene expression|Unfolded Pr…
CYP19A1	79.3519	51.5205	107.183	2.07736	1.05475	0.00231399	0.0280068	Up	0.466335	0.504436	0.527683	0.153822	0.28952	0.300787	1588	protein_coding	cytochrome P450 family 19 subfamily A member 1	hsa00140,hsa04913	Steroid hormone biosynthesis|Ovarian steroidogenesis	GO:0002677,GO:0005506,GO:0005783,GO:0005789,GO:0006694,GO:0006703,GO:0006710,GO:0006949,GO:0008395,GO:0009055,GO:0010760,GO:0016020,GO:0016125,GO:0016712,GO:0019825,GO:0020037,GO:0022900,GO:0030540,GO:0030879,GO:0060065,GO:0060736,GO:0061370,GO:0070330,GO:2000866	negative regulation of chronic inflammatory response|iron ion binding|endoplasmic reticulum|endoplasmic reticulum membrane|steroid biosynthetic process|estrogen biosynthetic process|androgen catabolic process|syncytium formation|steroid hydroxylase activity|electron transfer activity|negative regulation of macrophage chemotaxis|membrane|sterol metabolic process|oxidoreductase activity, acting on …	WP5316,WP5276,WP4483,WP702,WP2035,WP34,WP43,WP4523,WP5329	Primary ovarian insufficiency|Estrogen metabolism|Relationship between inflammation, COX-2 and EGFR|Metapathway biotransformation Phase I and II|Follicle stimulating hormone (FSH) signaling pathway|Ovarian infertility|Oxidation by cytochrome P450|Classical pathway of steroidogenesis with glucocorticoid and mineralocorticoid metabolism|Cholesterol biosynthesis pathway in hepatocytes	R-HSA-1430728,R-HSA-1643685,R-HSA-193144,R-HSA-196071,R-HSA-211859,R-HSA-211897,R-HSA-211945,R-HSA-211976,R-HSA-556833,R-HSA-5579029,R-HSA-5579030,R-HSA-5668914,R-HSA-8957322	Metabolism|Disease|Estrogen biosynthesis|Metabolism of steroid hormones|Biological oxidations|Cytochrome P450 - arranged by substrate type|Phase I - Functionalization of compounds|Endogenous sterols|Metabolism of lipids|Metabolic disorders of biological oxidation enzymes|Defective CYP19A1 causes AEXS|Diseases of metabolism|Metabolism of steroids
CYP1A1	472.092	741.874	202.311	0.272738	-1.87441	1.06e-14	2.13e-12	Down	2.12897	2.06269	1.92912	10.1026	6.28442	6.89256	1543	protein_coding	cytochrome P450 family 1 subfamily A member 1	hsa00140,hsa00380,hsa00830,hsa00980,hsa04913,hsa05204,hsa05207,hsa05208,hsa05417	Steroid hormone biosynthesis|Tryptophan metabolism|Retinol metabolism|Metabolism of xenobiotics by cytochrome P450|Ovarian steroidogenesis|Chemical carcinogenesis - DNA adducts|Chemical carcinogenesis - receptor activation|Chemical carcinogenesis - reactive oxygen species|Lipid and atherosclerosis	GO:0001666,GO:0001676,GO:0002933,GO:0004497,GO:0005506,GO:0005515,GO:0005743,GO:0005789,GO:0006306,GO:0006631,GO:0006694,GO:0006778,GO:0006805,GO:0007568,GO:0008202,GO:0008210,GO:0008283,GO:0008391,GO:0009308,GO:0009611,GO:0009615,GO:0009624,GO:0009635,GO:0009692,GO:0009804,GO:0009812,GO:0010041,GO:0016491,GO:0016679,GO:0016711,GO:0017143,GO:0019341,GO:0019373,GO:0019825,GO:0019899,GO:0020037,GO:…	response to hypoxia|long-chain fatty acid metabolic process|lipid hydroxylation|monooxygenase activity|iron ion binding|protein binding|mitochondrial inner membrane|endoplasmic reticulum membrane|DNA methylation|fatty acid metabolic process|steroid biosynthetic process|porphyrin-containing compound metabolic process|xenobiotic metabolic process|aging|steroid metabolic process|estrogen metabolic p…	WP5188,WP696,WP2881,WP702,WP408,WP3869,WP2586,WP465,WP2882,WP691,WP43,WP3298,WP2873,WP697,WP5329,WP4673,WP2877,WP206	Retinol metabolism|Benzo(a)pyrene metabolism|Estrogen receptor pathway|Metapathway biotransformation Phase I and II|Oxidative stress response|Cannabinoid receptor signaling|Aryl hydrocarbon receptor pathway|Tryptophan metabolism|Nuclear receptors meta-pathway|Tamoxifen metabolism|Oxidation by cytochrome P450|Melatonin metabolism and effects|Aryl hydrocarbon receptor pathway|Estrogen metabolism|Ch…	R-HSA-1430728,R-HSA-1989781,R-HSA-211859,R-HSA-211897,R-HSA-211945,R-HSA-211981,R-HSA-2142670,R-HSA-2142753,R-HSA-2142816,R-HSA-400206,R-HSA-556833,R-HSA-8978868,R-HSA-9018677,R-HSA-9018678,R-HSA-9018681	Metabolism|PPARA activates gene expression|Biological oxidations|Cytochrome P450 - arranged by substrate type|Phase I - Functionalization of compounds|Xenobiotics|Synthesis of epoxy (EET) and dihydroxyeicosatrienoic acids (DHET)|Arachidonic acid metabolism|Synthesis of (16-20)-hydroxyeicosatetraenoic acids (HETE)|Regulation of lipid metabolism by PPARalpha|Metabolism of lipids|Fatty acid metaboli…
CYP39A1	87.0141	53.4172	120.611	2.25679	1.17427	0.00166892	0.0220897	Up	0.649232	0.612304	0.404241	0.200874	0.364248	0.197994	51302	protein_coding	cytochrome P450 family 39 subfamily A member 1	hsa00120	Primary bile acid biosynthesis	GO:0005506,GO:0005789,GO:0006699,GO:0006707,GO:0007586,GO:0008387,GO:0008396,GO:0016125,GO:0020037,GO:0033782,GO:0042632,GO:0043231	iron ion binding|endoplasmic reticulum membrane|bile acid biosynthetic process|cholesterol catabolic process|digestion|steroid 7-alpha-hydroxylase activity|oxysterol 7-alpha-hydroxylase activity|sterol metabolic process|heme binding|24-hydroxycholesterol 7alpha-hydroxylase activity|cholesterol homeostasis|intracellular membrane-bounded organelle	WP702,WP43,WP5329,WP4545	Metapathway biotransformation Phase I and II|Oxidation by cytochrome P450|Cholesterol biosynthesis pathway in hepatocytes|Oxysterols derived from cholesterol	R-HSA-1430728,R-HSA-192105,R-HSA-193775,R-HSA-194068,R-HSA-211859,R-HSA-211897,R-HSA-211945,R-HSA-211976,R-HSA-556833,R-HSA-8957322	Metabolism|Synthesis of bile acids and bile salts|Synthesis of bile acids and bile salts via 24-hydroxycholesterol|Bile acid and bile salt metabolism|Biological oxidations|Cytochrome P450 - arranged by substrate type|Phase I - Functionalization of compounds|Endogenous sterols|Metabolism of lipids|Metabolism of steroids
DCP2	2534.92	1523.35	3546.5	2.32799	1.21908	0.00396623	0.0408138	Up	10.5286	10.1774	6.44606	1.76529	6.60174	3.67173	167227	protein_coding	decapping mRNA 2	hsa03018	RNA degradation	GO:0000184,GO:0000290,GO:0000932,GO:0004534,GO:0005515,GO:0005654,GO:0005737,GO:0005829,GO:0006402,GO:0016442,GO:0016896,GO:0030054,GO:0030145,GO:0032211,GO:0036464,GO:0043488,GO:0043928,GO:0050072,GO:0070034,GO:0071044,GO:0090503,GO:0140933,GO:1904872	nuclear-transcribed mRNA catabolic process, nonsense-mediated decay|deadenylation-dependent decapping of nuclear-transcribed mRNA|P-body|5'-3' RNA exonuclease activity|protein binding|nucleoplasm|cytoplasm|cytosol|mRNA catabolic process|RISC complex|RNA exonuclease activity, producing 5'-phosphomonoesters|cell junction|manganese ion binding|negative regulation of telomere maintenance via telomera…			R-HSA-2262752,R-HSA-380994,R-HSA-381042,R-HSA-381119,R-HSA-429914,R-HSA-430039,R-HSA-450385,R-HSA-450513,R-HSA-450531,R-HSA-450604,R-HSA-8953854,R-HSA-8953897	Cellular responses to stress|ATF4 activates genes in response to endoplasmic reticulum stress|PERK regulates gene expression|Unfolded Protein Response (UPR)|Deadenylation-dependent mRNA decay|mRNA decay by 5' to 3' exoribonuclease|Butyrate Response Factor 1 (BRF1) binds and destabilizes mRNA|Tristetraprolin (TTP, ZFP36) binds and destabilizes mRNA|Regulation of mRNA stability by proteins that bin…
DDI2	4622.13	3026.96	6217.3	2.05392	1.03838	0.00302016	0.0338487	Up	16.9274	15.5842	13.3948	4.1839	11.8443	7.05985	84301	protein_coding	DNA damage inducible 1 homolog 2			GO:0004190,GO:0005515,GO:0005654,GO:0005694,GO:0005829,GO:0010498,GO:0016485,GO:0031647,GO:0042802,GO:0043130,GO:0072711,GO:0097752	aspartic-type endopeptidase activity|protein binding|nucleoplasm|chromosome|cytosol|proteasomal protein catabolic process|protein processing|regulation of protein stability|identical protein binding|ubiquitin binding|cellular response to hydroxyurea|regulation of DNA stability
DDIT3	1197.46	2026.95	367.976	0.181529	-2.46173	8.04e-50	1.38e-46	Down	8.04863	8.98303	7.56853	44.1964	47.3973	48.6543	1649	protein_coding	DNA damage inducible transcript 3	hsa04141,hsa04010,hsa04210,hsa05202,hsa05010,hsa05012,hsa05014,hsa05020,hsa05022,hsa05417,hsa04932	Protein processing in endoplasmic reticulum|MAPK signaling pathway|Apoptosis|Transcriptional misregulation in cancer|Alzheimer disease|Parkinson disease|Amyotrophic lateral sclerosis|Prion disease|Pathways of neurodegeneration - multiple diseases|Lipid and atherosclerosis|Non-alcoholic fatty liver disease	GO:0000122,GO:0000785,GO:0000976,GO:0000978,GO:0000981,GO:0001228,GO:0001955,GO:0003677,GO:0003700,GO:0005515,GO:0005634,GO:0005667,GO:0005737,GO:0005770,GO:0005829,GO:0006355,GO:0006357,GO:0006974,GO:0006983,GO:0006986,GO:0007049,GO:0007605,GO:0008134,GO:0008140,GO:0009611,GO:0009948,GO:0010467,GO:0010506,GO:0016055,GO:0030968,GO:0032088,GO:0032689,GO:0032700,GO:0032713,GO:0032757,GO:0032792,GO:…	negative regulation of transcription by RNA polymerase II|chromatin|transcription cis-regulatory region binding|RNA polymerase II cis-regulatory region sequence-specific DNA binding|DNA-binding transcription factor activity, RNA polymerase II-specific|DNA-binding transcription activator activity, RNA polymerase II-specific|blood vessel maturation|DNA binding|DNA-binding transcription factor activ…	WP3527,WP4149,WP400,WP5124,WP4861,WP2059,WP236,WP382,WP4925,WP4211,WP4396,WP4877,WP3613,WP5087	Pre-implantation embryo|White fat cell differentiation|p38 MAPK signaling pathway|Alzheimer's disease|Endoplasmic reticulum stress response in coronavirus infection|Alzheimer's disease and miRNA effects|Adipogenesis|MAPK signaling pathway|Unfolded protein response|Transcriptional cascade regulating adipogenesis|Nonalcoholic fatty liver disease|Host-pathogen interaction of human coronaviruses - MA…	R-HSA-212436,R-HSA-212436,R-HSA-2262752,R-HSA-380994,R-HSA-381033,R-HSA-381042,R-HSA-381119,R-HSA-381183,R-HSA-73857,R-HSA-73857,R-HSA-74160,R-HSA-74160,R-HSA-8953897,R-HSA-9614085,R-HSA-9614085,R-HSA-9614657,R-HSA-9614657,R-HSA-9633012,R-HSA-9648895,R-HSA-9711097	Generic Transcription Pathway|Generic Transcription Pathway|Cellular responses to stress|ATF4 activates genes in response to endoplasmic reticulum stress|ATF6 (ATF6-alpha) activates chaperones|PERK regulates gene expression|Unfolded Protein Response (UPR)|ATF6 (ATF6-alpha) activates chaperone genes|RNA Polymerase II Transcription|RNA Polymerase II Transcription|Gene expression (Transcription)|Gen…
DDIT4	13839.1	25493.4	2184.76	0.0856989	-3.54458	5.45e-84	3.11e-80	Down	32.8601	34.0447	31.7458	444.395	323.949	424.097	54541	protein_coding	DNA damage inducible transcript 4	hsa04151,hsa04150,hsa04140,hsa05206	PI3K-Akt signaling pathway|mTOR signaling pathway|Autophagy - animal|MicroRNAs in cancer	GO:0001666,GO:0001764,GO:0005515,GO:0005737,GO:0005739,GO:0005829,GO:0006915,GO:0007420,GO:0010801,GO:0030182,GO:0032007,GO:0032984,GO:0033137,GO:0042771,GO:0045820,GO:0048011,GO:0051607,GO:0071549,GO:0071889,GO:0072593,GO:1901216,GO:1902532	response to hypoxia|neuron migration|protein binding|cytoplasm|mitochondrion|cytosol|apoptotic process|brain development|negative regulation of peptidyl-threonine phosphorylation|neuron differentiation|negative regulation of TOR signaling|protein-containing complex disassembly|negative regulation of peptidyl-serine phosphorylation|intrinsic apoptotic signaling pathway in response to DNA damage by…	WP5115,WP4963,WP3932,WP4674,WP4172,WP1471	Network map of SARS-CoV-2 signaling pathway|p53 transcriptional gene network|Focal adhesion: PI3K-Akt-mTOR-signaling pathway|Head and neck squamous cell carcinoma|PI3K-Akt signaling pathway|Target of rapamycin signaling	R-HSA-212436,R-HSA-3700989,R-HSA-5628897,R-HSA-73857,R-HSA-74160	Generic Transcription Pathway|Transcriptional Regulation by TP53|TP53 Regulates Metabolic Genes|RNA Polymerase II Transcription|Gene expression (Transcription)
DDR2	22.0398	9.09961	34.98	3.83612	1.93965	0.000118577	0.00292411	Up	0.07436	0.0780108	0.0704641	0.0158244	0.0212745	0.0228392	4921	protein_coding	discoidin domain receptor tyrosine kinase 2			GO:0001503,GO:0003416,GO:0004714,GO:0005515,GO:0005518,GO:0005524,GO:0005886,GO:0005925,GO:0007155,GO:0007165,GO:0007169,GO:0007275,GO:0010715,GO:0010763,GO:0010976,GO:0014068,GO:0015629,GO:0016324,GO:0018108,GO:0030199,GO:0030500,GO:0031214,GO:0032967,GO:0033673,GO:0033674,GO:0034103,GO:0035988,GO:0035994,GO:0038062,GO:0038063,GO:0043066,GO:0043235,GO:0045669,GO:0045860,GO:0046777,GO:0048146,GO:…	ossification|endochondral bone growth|transmembrane receptor protein tyrosine kinase activity|protein binding|collagen binding|ATP binding|plasma membrane|focal adhesion|cell adhesion|signal transduction|transmembrane receptor protein tyrosine kinase signaling pathway|multicellular organism development|regulation of extracellular matrix disassembly|positive regulation of fibroblast migration|posi…	WP4808,WP474	Endochondral ossification with skeletal dysplasias|Endochondral ossification	R-HSA-1474244,R-HSA-3000171	Extracellular matrix organization|Non-integrin membrane-ECM interactions
DEPDC7	485.703	316.151	655.255	2.07207	1.05108	0.000289554	0.00592755	Up	8.46151	8.62119	6.27166	2.71872	5.21232	3.71651	91614	protein_coding	DEP domain containing 7			GO:0003674,GO:0005575,GO:0008150,GO:0035556	molecular_function|cellular_component|biological_process|intracellular signal transduction
DGKK	2242.75	916.979	3568.51	3.89111	1.96018	9.01e-10	8.62e-08	Up	12.3601	12.3839	12.6226	1.76892	4.03237	4.11289	139189	protein_coding	diacylglycerol kinase kappa	hsa00561,hsa00564,hsa04070,hsa04072,hsa05231	Glycerolipid metabolism|Glycerophospholipid metabolism|Phosphatidylinositol signaling system|Phospholipase D signaling pathway|Choline metabolism in cancer	GO:0004143,GO:0005524,GO:0005886,GO:0006979,GO:0007205,GO:0030168,GO:0035556,GO:0046339,GO:0046834,GO:0046872	diacylglycerol kinase activity|ATP binding|plasma membrane|response to oxidative stress|protein kinase C-activating G protein-coupled receptor signaling pathway|platelet activation|intracellular signal transduction|diacylglycerol metabolic process|lipid phosphorylation|metal ion binding			R-HSA-109582,R-HSA-114508,R-HSA-162582,R-HSA-372790,R-HSA-388396,R-HSA-416476,R-HSA-76002	Hemostasis|Effects of PIP2 hydrolysis|Signal Transduction|Signaling by GPCR|GPCR downstream signalling|G alpha (q) signalling events|Platelet activation, signaling and aggregation
DHX29	1475.9	964.319	1987.48	2.06085	1.04324	0.0042827	0.0429877	Up	11.9241	12.0802	8.94621	2.88812	8.49713	5.12695	54505	protein_coding	DExH-box helicase 29			GO:0001731,GO:0003723,GO:0003724,GO:0003743,GO:0005524,GO:0005622,GO:0008494,GO:0016282,GO:0016887,GO:0017111,GO:0022627,GO:0042255,GO:0043024,GO:0045296,GO:0045948	formation of translation preinitiation complex|RNA binding|RNA helicase activity|translation initiation factor activity|ATP binding|intracellular anatomical structure|translation activator activity|eukaryotic 43S preinitiation complex|ATP hydrolysis activity|ribonucleoside triphosphate phosphatase activity|cytosolic small ribosomal subunit|ribosome assembly|ribosomal small subunit binding|cadheri…	WP3888	VEGFA-VEGFR2 signaling
DICER1	3174.26	1753.14	4595.38	2.62115	1.3902	0.00489869	0.0467836	Up	7.09407	6.88615	4.13899	0.815399	4.38305	1.93458	23405	protein_coding	dicer 1%2C ribonuclease III	hsa05206	MicroRNAs in cancer	GO:0000122,GO:0003677,GO:0003723,GO:0003725,GO:0004386,GO:0004521,GO:0004525,GO:0004530,GO:0005515,GO:0005524,GO:0005634,GO:0005737,GO:0005829,GO:0006309,GO:0010586,GO:0010626,GO:0010629,GO:0014040,GO:0016078,GO:0016442,GO:0019904,GO:0021675,GO:0030422,GO:0031054,GO:0031643,GO:0032290,GO:0032720,GO:0035196,GO:0035197,GO:0038061,GO:0046872,GO:0048471,GO:0048812,GO:0070062,GO:0070578,GO:0070883,GO:…	negative regulation of transcription by RNA polymerase II|DNA binding|RNA binding|double-stranded RNA binding|helicase activity|RNA endonuclease activity|ribonuclease III activity|deoxyribonuclease I activity|protein binding|ATP binding|nucleus|cytoplasm|cytosol|apoptotic DNA fragmentation|miRNA metabolic process|negative regulation of Schwann cell proliferation|negative regulation of gene expres…	WP4549,WP4844,WP4879,WP2338,WP2805,WP411,WP2943	Fragile X syndrome|Influence of laminopathies on Wnt signaling|Overlap between signal transduction pathways contributing to LMNA laminopathies|miRNA biogenesis|exRNA mechanism of action and biogenesis|mRNA processing|Hypoxia-mediated EMT and stemness	R-HSA-203927,R-HSA-211000,R-HSA-211000,R-HSA-426486,R-HSA-74160,R-HSA-74160,R-HSA-9708296,R-HSA-9708296	MicroRNA (miRNA) biogenesis|Gene Silencing by RNA|Gene Silencing by RNA|Small interfering RNA (siRNA) biogenesis|Gene expression (Transcription)|Gene expression (Transcription)|tRNA-derived small RNA (tsRNA or tRNA-related fragment, tRF) biogenesis|tRNA-derived small RNA (tsRNA or tRNA-related fragment, tRF) biogenesis
DIS3	1590.61	977.705	2203.52	2.25362	1.17224	0.00450035	0.0441324	Up	6.40615	6.0046	3.90596	1.19517	4.13071	2.14959	22894	protein_coding	DIS3 homolog%2C exosome endoribonuclease and 3'-5' exoribonuclease	hsa03018	RNA degradation	GO:0000175,GO:0000176,GO:0000177,GO:0000178,GO:0003723,GO:0004519,GO:0005085,GO:0005515,GO:0005634,GO:0005654,GO:0005730,GO:0005829,GO:0006364,GO:0006396,GO:0006401,GO:0016020,GO:0016075,GO:0043928,GO:0071034,GO:0090503	3'-5'-RNA exonuclease activity|nuclear exosome (RNase complex)|cytoplasmic exosome (RNase complex)|exosome (RNase complex)|RNA binding|endonuclease activity|guanyl-nucleotide exchange factor activity|protein binding|nucleus|nucleoplasm|nucleolus|cytosol|rRNA processing|RNA processing|RNA catabolic process|membrane|rRNA catabolic process|exonucleolytic catabolism of deadenylated mRNA|CUT catabolic…			R-HSA-2262752,R-HSA-380994,R-HSA-381042,R-HSA-381119,R-HSA-429914,R-HSA-429958,R-HSA-450385,R-HSA-450513,R-HSA-450531,R-HSA-450604,R-HSA-6791226,R-HSA-72312,R-HSA-8868773,R-HSA-8953854,R-HSA-8953897	Cellular responses to stress|ATF4 activates genes in response to endoplasmic reticulum stress|PERK regulates gene expression|Unfolded Protein Response (UPR)|Deadenylation-dependent mRNA decay|mRNA decay by 3' to 5' exoribonuclease|Butyrate Response Factor 1 (BRF1) binds and destabilizes mRNA|Tristetraprolin (TTP, ZFP36) binds and destabilizes mRNA|Regulation of mRNA stability by proteins that bin…
DLG4	118.444	161.261	75.6279	0.468806	-1.09294	0.000250982	0.00527031	Down	0.312211	0.189695	0.220647	0.4678	0.615699	0.510603	1742	protein_coding	discs large MAGUK scaffold protein 4	hsa04390,hsa04724,hsa05016,hsa05022,hsa05030	Hippo signaling pathway|Glutamatergic synapse|Huntington disease|Pathways of neurodegeneration - multiple diseases|Cocaine addiction	GO:0002091,GO:0005109,GO:0005515,GO:0005737,GO:0005739,GO:0005783,GO:0005829,GO:0005886,GO:0005912,GO:0007165,GO:0007204,GO:0007268,GO:0007399,GO:0007612,GO:0008021,GO:0014069,GO:0016188,GO:0019865,GO:0019894,GO:0019900,GO:0019901,GO:0019903,GO:0021987,GO:0030054,GO:0030165,GO:0030666,GO:0030863,GO:0031234,GO:0031594,GO:0031697,GO:0031698,GO:0031748,GO:0031812,GO:0032281,GO:0032839,GO:0033130,GO:…	negative regulation of receptor internalization|frizzled binding|protein binding|cytoplasm|mitochondrion|endoplasmic reticulum|cytosol|plasma membrane|adherens junction|signal transduction|positive regulation of cytosolic calcium ion concentration|chemical synaptic transmission|nervous system development|learning|synaptic vesicle|postsynaptic density|synaptic vesicle maturation|immunoglobulin bin…	WP4549,WP4008,WP3676,WP4539	Fragile X syndrome|NO/cGMP/PKG mediated neuroprotection|BDNF-TrkB signaling|Synaptic signaling pathways associated with autism spectrum disorder	R-HSA-112314,R-HSA-112314,R-HSA-112315,R-HSA-112315,R-HSA-112316,R-HSA-112316,R-HSA-1236394,R-HSA-1266738,R-HSA-1266738,R-HSA-162582,R-HSA-162582,R-HSA-194315,R-HSA-195258,R-HSA-373760,R-HSA-399719,R-HSA-399721,R-HSA-422475,R-HSA-438064,R-HSA-438066,R-HSA-438066,R-HSA-442742,R-HSA-442755,R-HSA-442755,R-HSA-442982,R-HSA-447038,R-HSA-451306,R-HSA-451308,R-HSA-451326,R-HSA-5625900,R-HSA-5673001,R-HS…	Neurotransmitter receptors and postsynaptic signal transmission|Neurotransmitter receptors and postsynaptic signal transmission|Transmission across Chemical Synapses|Transmission across Chemical Synapses|Neuronal System|Neuronal System|Signaling by ERBB4|Developmental Biology|Developmental Biology|Signal Transduction|Signal Transduction|Signaling by Rho GTPases|RHO GTPase Effectors|L1CAM interact…
DLGAP5	1902.12	1179.14	2625.11	2.22615	1.15455	7.24e-05	0.00194455	Up	22.2258	23.8536	16.9992	6.71794	13.4868	9.08295	9787	protein_coding	DLG associated protein 5			GO:0005515,GO:0005634,GO:0005737,GO:0005739,GO:0005829,GO:0007052,GO:0007059,GO:0007079,GO:0007346,GO:0008017,GO:0023052,GO:0031616,GO:0034451,GO:0045842,GO:0051382,GO:0051642	protein binding|nucleus|cytoplasm|mitochondrion|cytosol|mitotic spindle organization|chromosome segregation|mitotic chromosome movement towards spindle pole|regulation of mitotic cell cycle|microtubule binding|signaling|spindle pole centrosome|centriolar satellite|positive regulation of mitotic metaphase/anaphase transition|kinetochore assembly|centrosome localization	WP5090	Complement system in neuronal development and plasticity	R-HSA-157118,R-HSA-162582,R-HSA-9012852,R-HSA-9013508	Signaling by NOTCH|Signal Transduction|Signaling by NOTCH3|NOTCH3 Intracellular Domain Regulates Transcription
DLK1	2015.79	921.482	3110.09	3.3751	1.75493	9.93e-27	5.66e-24	Up	16.4397	17.7529	18.3911	5.58079	4.77199	5.78159	8788	protein_coding	delta like non-canonical Notch ligand 1			GO:0003674,GO:0005509,GO:0005515,GO:0005615,GO:0005737,GO:0016020,GO:0030154,GO:0045746	molecular_function|calcium ion binding|protein binding|extracellular space|cytoplasm|membrane|cell differentiation|negative regulation of Notch signaling pathway	WP4239,WP236,WP3845	Epithelial to mesenchymal transition in colorectal cancer|Adipogenesis|Canonical and non-canonical Notch signaling	R-HSA-157118,R-HSA-162582,R-HSA-1980143,R-HSA-2122948	Signaling by NOTCH|Signal Transduction|Signaling by NOTCH1|Activated NOTCH1 Transmits Signal to the Nucleus
DMKN	111.502	149.782	73.2226	0.489001	-1.03209	0.000570861	0.0100615	Down	0.852462	0.533769	0.841458	1.81411	1.35156	1.55709	93099	protein_coding	dermokine			GO:0005515,GO:0005615,GO:1903575	protein binding|extracellular space|cornified envelope assembly
DNAH17	892.05	1277.77	506.328	0.396221	-1.33562	3.38e-14	6.3e-12	Down	1.07285	0.896677	0.91851	2.35396	2.461	2.72715	8632	protein_coding	dynein axonemal heavy chain 17	hsa05014,hsa05016,hsa05022	Amyotrophic lateral sclerosis|Huntington disease|Pathways of neurodegeneration - multiple diseases	GO:0003341,GO:0003777,GO:0005524,GO:0005858,GO:0005874,GO:0005930,GO:0008569,GO:0030286,GO:0031514,GO:0036126,GO:0036157,GO:0036158,GO:0045505,GO:0051959,GO:0060285	cilium movement|microtubule motor activity|ATP binding|axonemal dynein complex|microtubule|axoneme|minus-end-directed microtubule motor activity|dynein complex|motile cilium|sperm flagellum|outer dynein arm|outer dynein arm assembly|dynein intermediate chain binding|dynein light intermediate chain binding|cilium-dependent cell motility
DNAJB9	728.348	434.467	1022.23	2.35253	1.23421	1.37e-07	8.78e-06	Up	11.622	11.5444	10.2522	4.04862	6.34291	4.3045	4189	protein_coding	DnaJ heat shock protein family (Hsp40) member B9			GO:0002639,GO:0005515,GO:0005730,GO:0005737,GO:0005783,GO:0005788,GO:0005789,GO:0006986,GO:0030183,GO:0030433,GO:0030544,GO:0034976,GO:0051087,GO:0051787,GO:0070062,GO:1903895	positive regulation of immunoglobulin production|protein binding|nucleolus|cytoplasm|endoplasmic reticulum|endoplasmic reticulum lumen|endoplasmic reticulum membrane|response to unfolded protein|B cell differentiation|ubiquitin-dependent ERAD pathway|Hsp70 protein binding|response to endoplasmic reticulum stress|chaperone binding|misfolded protein binding|extracellular exosome|negative regulation…	WP3613,WP3888	Photodynamic therapy-induced unfolded protein response|VEGFA-VEGFR2 signaling	R-HSA-2262752,R-HSA-381038,R-HSA-381070,R-HSA-381119,R-HSA-8953897	Cellular responses to stress|XBP1(S) activates chaperone genes|IRE1alpha activates chaperones|Unfolded Protein Response (UPR)|Cellular responses to stimuli
DNAJC3	3210.89	2057.19	4364.59	2.12154	1.08511	0.000757249	0.0124015	Up	17.5991	18.4694	14.2925	4.97836	12.098	7.45273	5611	protein_coding	DnaJ heat shock protein family (Hsp40) member C3	hsa04141,hsa05164	Protein processing in endoplasmic reticulum|Influenza A	GO:0004860,GO:0005576,GO:0005737,GO:0005783,GO:0005788,GO:0005790,GO:0005829,GO:0006986,GO:0016020,GO:0019901,GO:0034975,GO:0035578,GO:0036494,GO:0043066,GO:0051087,GO:0051603,GO:0051607,GO:0051787,GO:0070062,GO:0070417,GO:1903561,GO:1903912	protein kinase inhibitor activity|extracellular region|cytoplasm|endoplasmic reticulum|endoplasmic reticulum lumen|smooth endoplasmic reticulum|cytosol|response to unfolded protein|membrane|protein kinase binding|protein folding in endoplasmic reticulum|azurophil granule lumen|positive regulation of translation initiation in response to endoplasmic reticulum stress|negative regulation of apoptoti…	WP3613	Photodynamic therapy-induced unfolded protein response	R-HSA-1643685,R-HSA-168249,R-HSA-168255,R-HSA-168256,R-HSA-168273,R-HSA-192823,R-HSA-2262752,R-HSA-381038,R-HSA-381070,R-HSA-381119,R-HSA-381426,R-HSA-392499,R-HSA-5663205,R-HSA-597592,R-HSA-6798695,R-HSA-8953897,R-HSA-8957275	Disease|Innate Immune System|Influenza Infection|Immune System|Influenza Viral RNA Transcription and Replication|Viral mRNA Translation|Cellular responses to stress|XBP1(S) activates chaperone genes|IRE1alpha activates chaperones|Unfolded Protein Response (UPR)|Regulation of Insulin-like Growth Factor (IGF) transport and uptake by Insulin-like Growth Factor Binding Proteins (IGFBPs)|Metabolism of…
DNAJC3-DT	74.5024	47.9576	101.047	2.10375	1.07297	0.00334528	0.0362411	Up	1.01154	0.950065	0.775293	0.269081	0.551677	0.520757	100289274	non_coding	DNAJC3 divergent transcript
DOC2B	438.321	606.332	270.311	0.445757	-1.16567	3.33e-10	3.5e-08	Down	1.04948	1.1219	0.955995	2.36886	2.24862	2.64326	8447	protein_coding	double C2 domain beta			GO:0005509,GO:0005544,GO:0005737,GO:0005886,GO:0006887,GO:0008104,GO:0017158,GO:0019905,GO:0031340,GO:0032024,GO:0045202,GO:0045956,GO:0048791,GO:0061669,GO:0098793,GO:0099502	calcium ion binding|calcium-dependent phospholipid binding|cytoplasm|plasma membrane|exocytosis|protein localization|regulation of calcium ion-dependent exocytosis|syntaxin binding|positive regulation of vesicle fusion|positive regulation of insulin secretion|synapse|positive regulation of calcium ion-dependent exocytosis|calcium ion-regulated exocytosis of neurotransmitter|spontaneous neurotrans…
DOCK9	139.311	90.2982	188.323	2.08407	1.0594	0.000538684	0.00963327	Up	0.532673	0.528618	0.582077	0.185831	0.364341	0.264551	23348	protein_coding	dedicator of cytokinesis 9			GO:0005085,GO:0005515,GO:0005829,GO:0007264,GO:0008150,GO:0012505,GO:0016020,GO:0043547,GO:0045296	guanyl-nucleotide exchange factor activity|protein binding|cytosol|small GTPase mediated signal transduction|biological_process|endomembrane system|membrane|positive regulation of GTPase activity|cadherin binding			R-HSA-109582,R-HSA-162582,R-HSA-194315,R-HSA-9012999,R-HSA-9013148,R-HSA-9013149,R-HSA-9716542,R-HSA-983231	Hemostasis|Signal Transduction|Signaling by Rho GTPases|RHO GTPase cycle|CDC42 GTPase cycle|RAC1 GTPase cycle|Signaling by Rho GTPases, Miro GTPases and RHOBTB3|Factors involved in megakaryocyte development and platelet production
DOK1	20.8244	33.0644	8.58446	0.259681	-1.94519	0.00059085	0.0103686	Down	0.10569	0.0839084	0.0824786	0.46108	0.22225	0.402825	1796	protein_coding	docking protein 1			GO:0005515,GO:0005634,GO:0005737,GO:0005829,GO:0007165,GO:0007166,GO:0007169,GO:0007265,GO:0038145,GO:0043410,GO:0048471	protein binding|nucleus|cytoplasm|cytosol|signal transduction|cell surface receptor signaling pathway|transmembrane receptor protein tyrosine kinase signaling pathway|Ras protein signal transduction|macrophage colony-stimulating factor signaling pathway|positive regulation of MAPK cascade|perinuclear region of cytoplasm	WP304,WP3888	Kit receptor signaling pathway|VEGFA-VEGFR2 signaling	R-HSA-1266738,R-HSA-162582,R-HSA-422475,R-HSA-8848021,R-HSA-8849469,R-HSA-8853659,R-HSA-9006927,R-HSA-9675108	Developmental Biology|Signal Transduction|Axon guidance|Signaling by PTK6|PTK6 Regulates RTKs and Their Effectors AKT1 and DOK1|RET signaling|Signaling by Non-Receptor Tyrosine Kinases|Nervous system development
DOK2	13.0023	2.60658	23.398	8.96866	3.16489	4.19e-05	0.00122467	Up	0.249017	0.392487	0.385799	0.0311723	0.0586717	0.0286304	9046	protein_coding	docking protein 2			GO:0005068,GO:0005515,GO:0005737,GO:0005829,GO:0007165,GO:0007166,GO:0007169,GO:0007265,GO:0043410	transmembrane receptor protein tyrosine kinase adaptor activity|protein binding|cytoplasm|cytosol|signal transduction|cell surface receptor signaling pathway|transmembrane receptor protein tyrosine kinase signaling pathway|Ras protein signal transduction|positive regulation of MAPK cascade	WP395,WP3303,WP437	IL-4 signaling pathway|RAC1/PAK1/p38/MMP2 pathway|EGF/EGFR signaling pathway	R-HSA-109582,R-HSA-1266738,R-HSA-202733,R-HSA-210993,R-HSA-422475,R-HSA-8853659,R-HSA-9675108	Hemostasis|Developmental Biology|Cell surface interactions at the vascular wall|Tie2 Signaling|Axon guidance|RET signaling|Nervous system development
DUSP1	575.815	819.406	332.223	0.405515	-1.30217	1.62e-09	1.45e-07	Down	3.61407	4.38933	4.98908	12.8138	9.72027	10.6851	1843	protein_coding	dual specificity phosphatase 1	hsa04010,hsa04726,hsa05012,hsa05418	MAPK signaling pathway|Serotonergic synapse|Parkinson disease|Fluid shear stress and atherosclerosis	GO:0001706,GO:0004722,GO:0004725,GO:0005515,GO:0005634,GO:0005737,GO:0007049,GO:0007162,GO:0008138,GO:0008285,GO:0008330,GO:0017017,GO:0017018,GO:0033550,GO:0035335,GO:0035970,GO:0043407,GO:0043409,GO:0051019,GO:0051447,GO:0070262,GO:0090027,GO:0090266,GO:1903753,GO:1990869	endoderm formation|protein serine/threonine phosphatase activity|protein tyrosine phosphatase activity|protein binding|nucleus|cytoplasm|cell cycle|negative regulation of cell adhesion|protein tyrosine/serine/threonine phosphatase activity|negative regulation of cell population proliferation|protein tyrosine/threonine phosphatase activity|MAP kinase tyrosine/serine/threonine phosphatase activity|…	WP5115,WP382,WP4482	Network map of SARS-CoV-2 signaling pathway|MAPK signaling pathway|Vitamin D in inflammatory diseases	R-HSA-112409,R-HSA-162582,R-HSA-5673001,R-HSA-5675221,R-HSA-5683057,R-HSA-5684996	RAF-independent MAPK1/3 activation|Signal Transduction|RAF/MAP kinase cascade|Negative regulation of MAPK pathway|MAPK family signaling cascades|MAPK1/MAPK3 signaling
DUSP13	81.6783	115.288	48.0686	0.417243	-1.26104	0.000852079	0.0136285	Down	0.251492	0.283305	0.444238	1.03423	0.558118	0.843615	51207	protein_coding	dual specificity phosphatase 13			GO:0004725,GO:0005515,GO:0005737,GO:0006470,GO:0007283,GO:0008138,GO:0016311,GO:0016791,GO:0017018,GO:0033549,GO:0043409,GO:0051321	protein tyrosine phosphatase activity|protein binding|cytoplasm|protein dephosphorylation|spermatogenesis|protein tyrosine/serine/threonine phosphatase activity|dephosphorylation|phosphatase activity|myosin phosphatase activity|MAP kinase phosphatase activity|negative regulation of MAPK cascade|meiotic cell cycle
DUSP5	736.408	1233.04	239.773	0.194472	-2.36236	8.49e-36	8.55e-33	Down	2.61897	2.23075	2.77196	13.9109	14.6416	12.0512	1847	protein_coding	dual specificity phosphatase 5	hsa04010	MAPK signaling pathway	GO:0000165,GO:0001706,GO:0004725,GO:0005515,GO:0005634,GO:0005654,GO:0005737,GO:0006470,GO:0008138,GO:0008330,GO:0016311,GO:0016791,GO:0017017,GO:0017018,GO:0033550,GO:0035335,GO:0035970,GO:0043409,GO:0070371	MAPK cascade|endoderm formation|protein tyrosine phosphatase activity|protein binding|nucleus|nucleoplasm|cytoplasm|protein dephosphorylation|protein tyrosine/serine/threonine phosphatase activity|protein tyrosine/threonine phosphatase activity|dephosphorylation|phosphatase activity|MAP kinase tyrosine/serine/threonine phosphatase activity|myosin phosphatase activity|MAP kinase tyrosine phosphata…	WP2853,WP3888	Endoderm differentiation|VEGFA-VEGFR2 signaling	R-HSA-112409,R-HSA-162582,R-HSA-5673001,R-HSA-5675221,R-HSA-5683057,R-HSA-5684996	RAF-independent MAPK1/3 activation|Signal Transduction|RAF/MAP kinase cascade|Negative regulation of MAPK pathway|MAPK family signaling cascades|MAPK1/MAPK3 signaling
DUSP8	350.513	469.43	231.596	0.493399	-1.01917	2.75e-07	1.61e-05	Down	1.01559	1.021	1.02945	2.36798	1.81727	2.25257	1850	protein_coding	dual specificity phosphatase 8	hsa04010	MAPK signaling pathway	GO:0004725,GO:0005634,GO:0005737,GO:0006470,GO:0008330,GO:0016311,GO:0016791,GO:0017017,GO:0017018,GO:0033550,GO:0043409	protein tyrosine phosphatase activity|nucleus|cytoplasm|protein dephosphorylation|protein tyrosine/threonine phosphatase activity|dephosphorylation|phosphatase activity|MAP kinase tyrosine/serine/threonine phosphatase activity|myosin phosphatase activity|MAP kinase tyrosine phosphatase activity|negative regulation of MAPK cascade	WP382	MAPK signaling pathway	R-HSA-112409,R-HSA-162582,R-HSA-1643685,R-HSA-5663202,R-HSA-5673001,R-HSA-5675221,R-HSA-5683057,R-HSA-5684996,R-HSA-6802957,R-HSA-9652817	RAF-independent MAPK1/3 activation|Signal Transduction|Disease|Diseases of signal transduction by growth factor receptors and second messengers|RAF/MAP kinase cascade|Negative regulation of MAPK pathway|MAPK family signaling cascades|MAPK1/MAPK3 signaling|Oncogenic MAPK signaling|Signaling by MAPK mutants
DYNC1I1	2.80428	0	5.60855	31.1321	4.96033	0.0053029	0.0492158	Up	0.031435	0.0623915	0.0383302	0	0	0	1780	protein_coding	dynein cytoplasmic 1 intermediate chain 1	hsa04145,hsa04962,hsa05132	Phagosome|Vasopressin-regulated water reabsorption|Salmonella infection	GO:0000776,GO:0000922,GO:0003774,GO:0003777,GO:0005515,GO:0005634,GO:0005737,GO:0005829,GO:0005868,GO:0005874,GO:0008017,GO:0008574,GO:0010970,GO:0030507,GO:0031982,GO:0036464,GO:0045503,GO:0045504,GO:0047496,GO:0048471,GO:0055037	kinetochore|spindle pole|cytoskeletal motor activity|microtubule motor activity|protein binding|nucleus|cytoplasm|cytosol|cytoplasmic dynein complex|microtubule|microtubule binding|plus-end-directed microtubule motor activity|transport along microtubule|spectrin binding|vesicle|cytoplasmic ribonucleoprotein granule|dynein light chain binding|dynein heavy chain binding|vesicle transport along micr…	WP4532,WP5085	Intraflagellar transport proteins binding to dynein|Vasopressin-regulated water reabsorption	R-HSA-1280218,R-HSA-141424,R-HSA-141444,R-HSA-162582,R-HSA-1632852,R-HSA-1632852,R-HSA-1640170,R-HSA-1643685,R-HSA-168256,R-HSA-194315,R-HSA-195258,R-HSA-199977,R-HSA-199991,R-HSA-2132295,R-HSA-2262752,R-HSA-2467813,R-HSA-2500257,R-HSA-2555396,R-HSA-3371497,R-HSA-392499,R-HSA-446203,R-HSA-5653656,R-HSA-5663205,R-HSA-5663220,R-HSA-597592,R-HSA-6807878,R-HSA-6811436,R-HSA-6811442,R-HSA-68877,R-HSA-…	Adaptive Immune System|Amplification of signal from the kinetochores|Amplification of signal from unattached kinetochores via a MAD2 inhibitory signal|Signal Transduction|Macroautophagy|Macroautophagy|Cell Cycle|Disease|Immune System|Signaling by Rho GTPases|RHO GTPase Effectors|ER to Golgi Anterograde Transport|Membrane Trafficking|MHC class II antigen presentation|Cellular responses to stress|S…
DYNLT2	9.89325	3.30458	16.4819	5.01906	2.32742	0.00464864	0.0450492	Up	0.358961	0.593714	0.525238	0.159146	0.119816	0.0292337	6991	protein_coding	dynein light chain Tctex-type 2			GO:0005515,GO:0005737,GO:0005868,GO:0005874,GO:0007018,GO:0016020,GO:0045505	protein binding|cytoplasm|cytoplasmic dynein complex|microtubule|microtubule-based movement|membrane|dynein intermediate chain binding			R-HSA-1852241,R-HSA-5617833,R-HSA-5620924	Organelle biogenesis and maintenance|Cilium Assembly|Intraflagellar transport
EDRF1	1221.34	712.318	1730.36	2.42898	1.28035	0.000261564	0.00545902	Up	10.9029	10.6652	8.39914	2.51931	6.69634	3.5329	26098	protein_coding	erythroid differentiation regulatory factor 1			GO:0005515,GO:0005575,GO:0005634,GO:0045893	protein binding|cellular_component|nucleus|positive regulation of DNA-templated transcription
EEF1A2	185.923	296.207	75.6394	0.255365	-1.96937	1.42e-12	2.08e-10	Down	1.31838	1.11724	0.924803	5.70583	3.72318	4.21272	1917	protein_coding	eukaryotic translation elongation factor 1 alpha 2	hsa03013,hsa05134,hsa05140	Nucleocytoplasmic transport|Legionellosis|Leishmaniasis	GO:0003746,GO:0003924,GO:0005515,GO:0005525,GO:0005634,GO:0005737,GO:0005853,GO:0006412,GO:0006414,GO:0008135,GO:0019901,GO:0043065,GO:0045202,GO:0090218,GO:0098574,GO:1904714	translation elongation factor activity|GTPase activity|protein binding|GTP binding|nucleus|cytoplasm|eukaryotic translation elongation factor 1 complex|translation|translational elongation|translation factor activity, RNA binding|protein kinase binding|positive regulation of apoptotic process|synapse|positive regulation of lipid kinase activity|cytoplasmic side of lysosomal membrane|regulation of…	WP107	Translation factors	R-HSA-156842,R-HSA-392499,R-HSA-72766	Eukaryotic Translation Elongation|Metabolism of proteins|Translation
EFNA3	55.3288	75.3796	35.278	0.468386	-1.09423	0.00281957	0.0323131	Down	0.520365	0.415992	0.592205	1.44575	0.868451	1.07359	1944	protein_coding	ephrin A3	hsa04010,hsa04014,hsa04015,hsa04151,hsa04360,hsa05206	MAPK signaling pathway|Ras signaling pathway|Rap1 signaling pathway|PI3K-Akt signaling pathway|Axon guidance|MicroRNAs in cancer	GO:0005005,GO:0005515,GO:0005886,GO:0007267,GO:0007411,GO:0016525,GO:0045664,GO:0046875,GO:0048013,GO:1902961	transmembrane-ephrin receptor activity|protein binding|plasma membrane|cell-cell signaling|axon guidance|negative regulation of angiogenesis|regulation of neuron differentiation|ephrin receptor binding|ephrin receptor signaling pathway|positive regulation of aspartic-type endopeptidase activity involved in amyloid precursor protein catabolic process	WP3932,WP5087,WP4172	Focal adhesion: PI3K-Akt-mTOR-signaling pathway|Malignant pleural mesothelioma|PI3K-Akt signaling pathway	R-HSA-1266738,R-HSA-1266738,R-HSA-2682334,R-HSA-2682334,R-HSA-3928663,R-HSA-3928663,R-HSA-3928665,R-HSA-3928665,R-HSA-422475,R-HSA-422475,R-HSA-9675108,R-HSA-9675108	Developmental Biology|Developmental Biology|EPH-Ephrin signaling|EPH-Ephrin signaling|EPHA-mediated growth cone collapse|EPHA-mediated growth cone collapse|EPH-ephrin mediated repulsion of cells|EPH-ephrin mediated repulsion of cells|Axon guidance|Axon guidance|Nervous system development|Nervous system development
EFNB2	9.06711	1.62681	16.5074	10.1256	3.33993	0.00049175	0.00893473	Up	0.0399286	0.0198124	0.0300973	0.00193117	0.0054522	0.0017737	1948	protein_coding	ephrin B2	hsa04360	Axon guidance	GO:0001618,GO:0001945,GO:0002042,GO:0005515,GO:0005886,GO:0005912,GO:0005925,GO:0007155,GO:0007267,GO:0007411,GO:0008284,GO:0009653,GO:0009887,GO:0010839,GO:0010977,GO:0030425,GO:0031295,GO:0034332,GO:0042734,GO:0043616,GO:0046718,GO:0046875,GO:0048013,GO:0048514,GO:0048845,GO:0050920,GO:0071222,GO:0072178,GO:0098685,GO:0098839,GO:0098978,GO:0099054,GO:0099072,GO:0099149,GO:1901216,GO:1903849,GO:…	virus receptor activity|lymph vessel development|cell migration involved in sprouting angiogenesis|protein binding|plasma membrane|adherens junction|focal adhesion|cell adhesion|cell-cell signaling|axon guidance|positive regulation of cell population proliferation|anatomical structure morphogenesis|animal organ morphogenesis|negative regulation of keratinocyte proliferation|negative regulation of…	WP5205,WP2431	Clock-controlled autophagy in bone metabolism|Spinal cord injury	R-HSA-1266738,R-HSA-1266738,R-HSA-2682334,R-HSA-2682334,R-HSA-3928662,R-HSA-3928662,R-HSA-3928664,R-HSA-3928664,R-HSA-3928665,R-HSA-422475,R-HSA-422475,R-HSA-9675108,R-HSA-9675108	Developmental Biology|Developmental Biology|EPH-Ephrin signaling|EPH-Ephrin signaling|EPHB-mediated forward signaling|EPHB-mediated forward signaling|Ephrin signaling|Ephrin signaling|EPH-ephrin mediated repulsion of cells|Axon guidance|Axon guidance|Nervous system development|Nervous system development
EGFL7	46.8771	66.4163	27.3379	0.411923	-1.27956	0.00275862	0.0318538	Down	0.193473	0.268801	0.330275	0.823453	0.426218	0.746853	51162	protein_coding	EGF like domain multiple 7			GO:0001525,GO:0001568,GO:0001570,GO:0001938,GO:0005102,GO:0005509,GO:0005515,GO:0005576,GO:0005615,GO:0007155,GO:0009986,GO:0045746,GO:0048856,GO:0062023	angiogenesis|blood vessel development|vasculogenesis|positive regulation of endothelial cell proliferation|signaling receptor binding|calcium ion binding|protein binding|extracellular region|extracellular space|cell adhesion|cell surface|negative regulation of Notch signaling pathway|anatomical structure development|collagen-containing extracellular matrix
EGFR	86.8604	54.5818	119.139	2.18018	1.12445	0.000222335	0.00476226	Up	0.294197	0.262306	0.264562	0.0953787	0.156504	0.137017	1956	protein_coding	epidermal growth factor receptor	hsa04010,hsa04012,hsa04014,hsa04015,hsa04630,hsa04066,hsa04068,hsa04020,hsa04072,hsa04151,hsa04144,hsa04510,hsa04520,hsa04540,hsa04810,hsa04912,hsa04915,hsa04921,hsa04926,hsa04928,hsa05200,hsa05206,hsa05205,hsa05207,hsa05208,hsa05230,hsa05231,hsa05235,hsa05210,hsa05212,hsa05225,hsa05226,hsa05214,hsa05218,hsa05219,hsa05215,hsa05213,hsa05224,hsa05223,hsa05160,hsa05171,hsa05163,hsa05165,hsa05120,hsa…	MAPK signaling pathway|ErbB signaling pathway|Ras signaling pathway|Rap1 signaling pathway|JAK-STAT signaling pathway|HIF-1 signaling pathway|FoxO signaling pathway|Calcium signaling pathway|Phospholipase D signaling pathway|PI3K-Akt signaling pathway|Endocytosis|Focal adhesion|Adherens junction|Gap junction|Regulation of actin cytoskeleton|GnRH signaling pathway|Estrogen signaling pathway|Oxytoc…	GO:0000139,GO:0000165,GO:0000902,GO:0001503,GO:0001618,GO:0001892,GO:0001934,GO:0001942,GO:0003682,GO:0003690,GO:0004709,GO:0004713,GO:0004714,GO:0004888,GO:0005006,GO:0005515,GO:0005524,GO:0005615,GO:0005634,GO:0005737,GO:0005768,GO:0005789,GO:0005886,GO:0005925,GO:0007165,GO:0007166,GO:0007169,GO:0007173,GO:0007202,GO:0007275,GO:0007435,GO:0007611,GO:0008284,GO:0009925,GO:0009986,GO:0010008,GO:…	Golgi membrane|MAPK cascade|cell morphogenesis|ossification|virus receptor activity|embryonic placenta development|positive regulation of protein phosphorylation|hair follicle development|chromatin binding|double-stranded DNA binding|MAP kinase kinase kinase activity|protein tyrosine kinase activity|transmembrane receptor protein tyrosine kinase activity|transmembrane signaling receptor activity|…	WP306,WP3853,WP3927,WP2840,WP5224,WP4262,WP2363,WP4806,WP4223,WP2828,WP673,WP4540,WP2261,WP2870,WP4018,WP4483,WP2643,WP4300,WP2586,WP51,WP2868,WP2817,WP2882,WP3932,WP4538,WP138,WP4657,WP382,WP5300,WP5322,WP2873,WP3303,WP437,WP4659,WP5144,WP2431,WP3680,WP4263,WP4674,WP4541,WP3611,WP4255,WP2324,WP4155,WP5087,WP4172,WP4217,WP3931	Focal adhesion|ERK pathway in Huntington's disease|BMP signaling in eyelid development|Hair follicle development: cytodifferentiation - part 3 of 3|2q37 copy number variation syndrome|Breast cancer pathway|Gastric cancer network 2|EGFR tyrosine kinase inhibitor resistance|Ras signaling|Bladder cancer|ErbB signaling pathway|Hippo signaling regulation pathways|Glioblastoma signaling pathways|Extrac…	R-HSA-1227986,R-HSA-1227986,R-HSA-1227990,R-HSA-1236382,R-HSA-1236394,R-HSA-1250196,R-HSA-1250196,R-HSA-1251932,R-HSA-1257604,R-HSA-1266738,R-HSA-157118,R-HSA-162582,R-HSA-162582,R-HSA-1643685,R-HSA-1643713,R-HSA-177929,R-HSA-179812,R-HSA-180292,R-HSA-180336,R-HSA-182971,R-HSA-1963640,R-HSA-1963642,R-HSA-199418,R-HSA-199991,R-HSA-212436,R-HSA-212718,R-HSA-2179392,R-HSA-2219528,R-HSA-2219530,R-HSA…	Signaling by ERBB2|Signaling by ERBB2|Signaling by ERBB2 in Cancer|Constitutive Signaling by Ligand-Responsive EGFR Cancer Variants|Signaling by ERBB4|SHC1 events in ERBB2 signaling|SHC1 events in ERBB2 signaling|PLCG1 events in ERBB2 signaling|PIP3 activates AKT signaling|Developmental Biology|Signaling by NOTCH|Signal Transduction|Signal Transduction|Disease|Signaling by EGFR in Cancer|Signalin…
EGR1	1155.44	2171.83	139.064	0.0640376	-3.96494	3.34e-38	3.57e-35	Down	1.29771	0.656379	1.5354	16.7212	20.1292	19.5633	1958	protein_coding	early growth response 1	hsa04371,hsa04912,hsa04928,hsa05166,hsa05020,hsa04933	Apelin signaling pathway|GnRH signaling pathway|Parathyroid hormone synthesis, secretion and action|Human T-cell leukemia virus 1 infection|Prion disease|AGE-RAGE signaling pathway in diabetic complications	GO:0000122,GO:0000785,GO:0000976,GO:0000977,GO:0000978,GO:0000981,GO:0001228,GO:0001666,GO:0002931,GO:0003677,GO:0003700,GO:0005515,GO:0005634,GO:0005654,GO:0005737,GO:0006357,GO:0008270,GO:0009749,GO:0010385,GO:0010628,GO:0030217,GO:0030509,GO:0032722,GO:0032731,GO:0032868,GO:0032922,GO:0033233,GO:0035035,GO:0035914,GO:0042981,GO:0043565,GO:0044729,GO:0044849,GO:0045475,GO:0045893,GO:0045944,GO:…	negative regulation of transcription by RNA polymerase II|chromatin|transcription cis-regulatory region binding|RNA polymerase II transcription regulatory region sequence-specific DNA binding|RNA polymerase II cis-regulatory region sequence-specific DNA binding|DNA-binding transcription factor activity, RNA polymerase II-specific|DNA-binding transcription activator activity, RNA polymerase II-spe…	WP3527,WP5115,WP2374,WP2032,WP706,WP2882,WP34,WP2380,WP481,WP3594,WP3299,WP2884,WP4659,WP2431,WP3888,WP734	Pre-implantation embryo|Network map of SARS-CoV-2 signaling pathway|Oncostatin M signaling pathway|Thyroid stimulating hormone (TSH) signaling pathway|Sudden infant death syndrome (SIDS) susceptibility pathways|Nuclear receptors meta-pathway|Ovarian infertility|Brain-derived neurotrophic factor (BDNF) signaling pathway|Insulin signaling|Circadian rhythm genes|let-7 inhibition of ES cell reprogram…	R-HSA-1257604,R-HSA-1257604,R-HSA-1280215,R-HSA-162582,R-HSA-162582,R-HSA-166520,R-HSA-166520,R-HSA-168256,R-HSA-187037,R-HSA-187037,R-HSA-198725,R-HSA-198725,R-HSA-6807070,R-HSA-6807070,R-HSA-8943724,R-HSA-8943724,R-HSA-9006925,R-HSA-9006925,R-HSA-9006934,R-HSA-9006934,R-HSA-9031628,R-HSA-9031628,R-HSA-909733,R-HSA-913531	PIP3 activates AKT signaling|PIP3 activates AKT signaling|Cytokine Signaling in Immune system|Signal Transduction|Signal Transduction|Signaling by NTRKs|Signaling by NTRKs|Immune System|Signaling by NTRK1 (TRKA)|Signaling by NTRK1 (TRKA)|Nuclear Events (kinase and transcription factor activation)|Nuclear Events (kinase and transcription factor activation)|PTEN Regulation|PTEN Regulation|Regulatio…
EGR2	9.80413	17.2872	2.3211	0.133907	-2.9007	0.00200149	0.0252607	Down	0.0416228	0.00826119	0.00812042	0.124007	0.225068	0.0976247	1959	protein_coding	early growth response 2	hsa04625,hsa05203,hsa05166,hsa05161	C-type lectin receptor signaling pathway|Viral carcinogenesis|Human T-cell leukemia virus 1 infection|Hepatitis B	GO:0000785,GO:0000976,GO:0000978,GO:0000981,GO:0001228,GO:0003682,GO:0003700,GO:0005515,GO:0005634,GO:0005654,GO:0005737,GO:0006357,GO:0006611,GO:0007420,GO:0007422,GO:0007611,GO:0007622,GO:0008045,GO:0010467,GO:0014037,GO:0014040,GO:0016925,GO:0021612,GO:0021659,GO:0021660,GO:0021665,GO:0021666,GO:0030278,GO:0031625,GO:0031643,GO:0032868,GO:0035284,GO:0035904,GO:0035914,GO:0042552,GO:0043231,GO:…	chromatin|transcription cis-regulatory region binding|RNA polymerase II cis-regulatory region sequence-specific DNA binding|DNA-binding transcription factor activity, RNA polymerase II-specific|DNA-binding transcription activator activity, RNA polymerase II-specific|chromatin binding|DNA-binding transcription factor activity|protein binding|nucleus|nucleoplasm|cytoplasm|regulation of transcriptio…	WP4149,WP2840,WP4666,WP4856,WP236,WP2380,WP4211	White fat cell differentiation|Hair follicle development: cytodifferentiation - part 3 of 3|Hepatitis B infection|Intracellular trafficking proteins involved in CMT neuropathy|Adipogenesis|Brain-derived neurotrophic factor (BDNF) signaling pathway|Transcriptional cascade regulating adipogenesis	R-HSA-1266738,R-HSA-1266738,R-HSA-162582,R-HSA-162582,R-HSA-166520,R-HSA-166520,R-HSA-187037,R-HSA-187037,R-HSA-198725,R-HSA-198725,R-HSA-381340,R-HSA-5617472,R-HSA-5619507,R-HSA-9006934,R-HSA-9006934,R-HSA-9031628,R-HSA-9031628,R-HSA-9619665,R-HSA-9619665,R-HSA-9675108,R-HSA-9675108	Developmental Biology|Developmental Biology|Signal Transduction|Signal Transduction|Signaling by NTRKs|Signaling by NTRKs|Signaling by NTRK1 (TRKA)|Signaling by NTRK1 (TRKA)|Nuclear Events (kinase and transcription factor activation)|Nuclear Events (kinase and transcription factor activation)|Transcriptional regulation of white adipocyte differentiation|Activation of anterior HOX genes in hindbra…
EGR4	10.5698	18.185	2.95452	0.162749	-2.61928	0.00369368	0.0388529	Down	0	0.0469623	0.0577025	0.188824	0.165853	0.312168	1961	protein_coding	early growth response 4			GO:0000785,GO:0000978,GO:0000981,GO:0001228,GO:0003700,GO:0005515,GO:0005654,GO:0006357,GO:0008284,GO:0043565,GO:0045944,GO:0046872,GO:1990837	chromatin|RNA polymerase II cis-regulatory region sequence-specific DNA binding|DNA-binding transcription factor activity, RNA polymerase II-specific|DNA-binding transcription activator activity, RNA polymerase II-specific|DNA-binding transcription factor activity|protein binding|nucleoplasm|regulation of transcription by RNA polymerase II|positive regulation of cell population proliferation|sequ…			R-HSA-162582,R-HSA-166520,R-HSA-187037,R-HSA-198725,R-HSA-9006934,R-HSA-9031628	Signal Transduction|Signaling by NTRKs|Signaling by NTRK1 (TRKA)|Nuclear Events (kinase and transcription factor activation)|Signaling by Receptor Tyrosine Kinases|NGF-stimulated transcription
EHD2	352.644	516.928	188.359	0.364443	-1.45623	1.76e-09	1.55e-07	Down	1.25102	1.59834	1.38111	4.9021	3.17305	3.96062	30846	protein_coding	EH domain containing 2	hsa04144	Endocytosis	GO:0003676,GO:0005509,GO:0005515,GO:0005524,GO:0005525,GO:0005634,GO:0005737,GO:0005769,GO:0005829,GO:0005886,GO:0005901,GO:0006897,GO:0010008,GO:0015630,GO:0016787,GO:0019898,GO:0019904,GO:0030139,GO:0030866,GO:0032456,GO:0042802,GO:0045171,GO:0048471,GO:0055038,GO:0060271,GO:0070062,GO:0072659,GO:0097320,GO:1901741,GO:2001137	nucleic acid binding|calcium ion binding|protein binding|ATP binding|GTP binding|nucleus|cytoplasm|early endosome|cytosol|plasma membrane|caveola|endocytosis|endosome membrane|microtubule cytoskeleton|hydrolase activity|extrinsic component of membrane|protein domain specific binding|endocytic vesicle|cortical actin cytoskeleton organization|endocytic recycling|identical protein binding|intercellu…	WP5323,WP481	Fatty Acids and Lipoproteins Transport in Hepatocytes|Insulin signaling	R-HSA-109582,R-HSA-983231	Hemostasis|Factors involved in megakaryocyte development and platelet production
EIF1B-AS1	15.5642	25.8291	5.29936	0.204874	-2.28719	0.00111864	0.0165896	Down	0.0993906	0.0739755	0.0242383	0.330487	0.447864	0.218547	440952	non_coding	EIF1B antisense RNA 1
EIF4EBP1	2739.56	3683.15	1795.97	0.48763	-1.03614	1.4e-09	1.27e-07	Down	52.5914	55.4373	62.95	130.572	107.138	125.543	1978	protein_coding	eukaryotic translation initiation factor 4E binding protein 1	hsa04012,hsa04066,hsa04151,hsa04152,hsa04150,hsa04218,hsa04910,hsa04211,hsa05207,hsa05231,hsa05221,hsa05168,hsa05163,hsa05165,hsa01521	ErbB signaling pathway|HIF-1 signaling pathway|PI3K-Akt signaling pathway|AMPK signaling pathway|mTOR signaling pathway|Cellular senescence|Insulin signaling pathway|Longevity regulating pathway|Chemical carcinogenesis - receptor activation|Choline metabolism in cancer|Acute myeloid leukemia|Herpes simplex virus 1 infection|Human cytomegalovirus infection|Human papillomavirus infection|EGFR tyros…	GO:0000082,GO:0005515,GO:0005737,GO:0005829,GO:0008190,GO:0030371,GO:0031929,GO:0045931,GO:0045947	G1/S transition of mitotic cell cycle|protein binding|cytoplasm|cytosol|eukaryotic initiation factor 4E binding|translation repressor activity|TOR signaling|positive regulation of mitotic cell cycle|negative regulation of translational initiation	WP5115,WP3879,WP4806,WP673,WP107,WP244,WP3844,WP2035,WP3932,WP2380,WP481,WP3676,WP2034,WP2263,WP3303,WP437,WP2037,WP4659,WP2203,WP1403,WP4674,WP516,WP4566,WP4539,WP5087,WP585,WP4172,WP3915,WP1471	Network map of SARS-CoV-2 signaling pathway|4-hydroxytamoxifen, dexamethasone, and retinoic acids regulation of p27 expression|EGFR tyrosine kinase inhibitor resistance|ErbB signaling pathway|Translation factors|Alpha 6 beta 4 signaling pathway|PI3K-AKT-mTOR signaling pathway and therapeutic opportunities|Follicle stimulating hormone (FSH) signaling pathway|Focal adhesion: PI3K-Akt-mTOR-signaling…	R-HSA-162582,R-HSA-165159,R-HSA-166208,R-HSA-392499,R-HSA-72613,R-HSA-72662,R-HSA-72737,R-HSA-72766	Signal Transduction|MTOR signalling|mTORC1-mediated signalling|Metabolism of proteins|Eukaryotic Translation Initiation|Activation of the mRNA upon binding of the cap-binding complex and eIFs, and subsequent binding to 43S|Cap-dependent Translation Initiation|Translation
ELFN1	119.293	168.916	69.6707	0.412223	-1.2785	3.75e-05	0.00112488	Down	0.181993	0.23452	0.151033	0.378624	0.459679	0.584008	392617	protein_coding	extracellular leucine rich repeat and fibronectin type III domain containing 1			GO:0004864,GO:0005615,GO:0016020,GO:0030425,GO:0031012,GO:0050808,GO:0060076	protein phosphatase inhibitor activity|extracellular space|membrane|dendrite|extracellular matrix|synapse organization|excitatory synapse
EMC3-AS1	389.854	253.652	526.057	2.0736	1.05213	0.000267454	0.00554141	Up	2.9698	3.09705	2.75512	1.13664	2.10016	1.1642	442075	non_coding	EMC3 antisense RNA 1
EML6	335.207	220.528	449.885	2.03966	1.02833	0.000930776	0.0145991	Up	1.3848	1.38467	0.770082	0.502324	0.764248	0.528004	400954	protein_coding	EMAP like 6			GO:0005737,GO:0005874,GO:0008017	cytoplasm|microtubule|microtubule binding
ENTPD7	2843.17	1826.41	3859.94	2.11331	1.0795	1.43e-07	9.12e-06	Up	12.201	11.8395	10.3872	4.71885	6.83551	5.29912	57089	protein_coding	ectonucleoside triphosphate diphosphohydrolase 7			GO:0003924,GO:0004382,GO:0005794,GO:0006254,GO:0006256,GO:0016020,GO:0017111,GO:0030659,GO:0030666,GO:0034656,GO:0043273,GO:0045134,GO:0046039,GO:0046052,GO:0046872,GO:0050776,GO:0072539	GTPase activity|GDP phosphatase activity|Golgi apparatus|CTP catabolic process|UDP catabolic process|membrane|ribonucleoside triphosphate phosphatase activity|cytoplasmic vesicle membrane|endocytic vesicle membrane|nucleobase-containing small molecule catabolic process|CTPase activity|UDP phosphatase activity|GTP metabolic process|UTP catabolic process|metal ion binding|regulation of immune respo…			R-HSA-1430728,R-HSA-15869,R-HSA-8850843,R-HSA-8956319	Metabolism|Metabolism of nucleotides|Phosphate bond hydrolysis by NTPDase proteins|Nucleotide catabolism
EPHA2	11379.4	16406.2	6352.67	0.387215	-1.36879	9e-16	2.08e-13	Down	37.0279	37.4419	42.6659	116.038	90.9276	106.48	1969	protein_coding	EPH receptor A2	hsa04010,hsa04014,hsa04015,hsa04151,hsa04360	MAPK signaling pathway|Ras signaling pathway|Rap1 signaling pathway|PI3K-Akt signaling pathway|Axon guidance	GO:0001501,GO:0001570,GO:0001618,GO:0001649,GO:0002043,GO:0004714,GO:0005515,GO:0005524,GO:0005886,GO:0005925,GO:0006954,GO:0007155,GO:0007169,GO:0007275,GO:0008630,GO:0009986,GO:0010591,GO:0014028,GO:0016477,GO:0016525,GO:0018108,GO:0019838,GO:0021915,GO:0030027,GO:0030216,GO:0030316,GO:0030335,GO:0031256,GO:0031258,GO:0032587,GO:0032682,GO:0033598,GO:0033628,GO:0033674,GO:0036342,GO:0043235,GO:…	skeletal system development|vasculogenesis|virus receptor activity|osteoblast differentiation|blood vessel endothelial cell proliferation involved in sprouting angiogenesis|transmembrane receptor protein tyrosine kinase activity|protein binding|ATP binding|plasma membrane|focal adhesion|inflammatory response|cell adhesion|transmembrane receptor protein tyrosine kinase signaling pathway|multicellu…	WP4223,WP4540,WP2882,WP3932,WP2884,WP4541,WP5087,WP4172,WP3888	Ras signaling|Hippo signaling regulation pathways|Nuclear receptors meta-pathway|Focal adhesion: PI3K-Akt-mTOR-signaling pathway|NRF2 pathway|Hippo-Merlin signaling dysregulation|Malignant pleural mesothelioma|PI3K-Akt signaling pathway|VEGFA-VEGFR2 signaling	R-HSA-1266738,R-HSA-1266738,R-HSA-162582,R-HSA-194315,R-HSA-2682334,R-HSA-2682334,R-HSA-3928663,R-HSA-3928663,R-HSA-3928665,R-HSA-3928665,R-HSA-422475,R-HSA-422475,R-HSA-9012999,R-HSA-9013149,R-HSA-9013404,R-HSA-9013408,R-HSA-9013420,R-HSA-9013423,R-HSA-9013424,R-HSA-9675108,R-HSA-9675108,R-HSA-9696264,R-HSA-9696270,R-HSA-9696273,R-HSA-9716542	Developmental Biology|Developmental Biology|Signal Transduction|Signaling by Rho GTPases|EPH-Ephrin signaling|EPH-Ephrin signaling|EPHA-mediated growth cone collapse|EPHA-mediated growth cone collapse|EPH-ephrin mediated repulsion of cells|EPH-ephrin mediated repulsion of cells|Axon guidance|Axon guidance|RHO GTPase cycle|RAC1 GTPase cycle|RAC2 GTPase cycle|RHOG GTPase cycle|RHOU GTPase cycle|RAC…
EPM2AIP1	1132.95	587.888	1678.01	2.85402	1.513	0.000196581	0.00434102	Up	6.27945	6.16399	3.89889	1.00189	3.27079	1.64049	9852	protein_coding	EPM2A interacting protein 1			GO:0005515,GO:0005634,GO:0005978,GO:0032868,GO:0042802,GO:0045725,GO:0098554,GO:2000467	protein binding|nucleus|glycogen biosynthetic process|response to insulin|identical protein binding|positive regulation of glycogen biosynthetic process|cytoplasmic side of endoplasmic reticulum membrane|positive regulation of glycogen (starch) synthase activity
ERCC6L	573.098	344.475	801.721	2.32703	1.21849	0.000113014	0.00281943	Up	5.57867	4.69466	4.28968	1.52749	3.22073	1.72259	54821	protein_coding	ERCC excision repair 6 like%2C spindle assembly checkpoint helicase			GO:0000776,GO:0003677,GO:0004386,GO:0005515,GO:0005524,GO:0005829,GO:0006338,GO:0007049,GO:0015616,GO:0016020,GO:0016887,GO:0051301,GO:0140658	kinetochore|DNA binding|helicase activity|protein binding|ATP binding|cytosol|chromatin remodeling|cell cycle|DNA translocase activity|membrane|ATP hydrolysis activity|cell division|ATP-dependent chromatin remodeler activity			R-HSA-141424,R-HSA-141444,R-HSA-162582,R-HSA-1640170,R-HSA-194315,R-HSA-195258,R-HSA-2467813,R-HSA-2500257,R-HSA-2555396,R-HSA-5663220,R-HSA-68877,R-HSA-68882,R-HSA-68886,R-HSA-69278,R-HSA-69618,R-HSA-69620,R-HSA-9648025,R-HSA-9716542	Amplification of signal from the kinetochores|Amplification of signal from unattached kinetochores via a MAD2 inhibitory signal|Signal Transduction|Cell Cycle|Signaling by Rho GTPases|RHO GTPase Effectors|Separation of Sister Chromatids|Resolution of Sister Chromatid Cohesion|Mitotic Metaphase and Anaphase|RHO GTPases Activate Formins|Mitotic Prometaphase|Mitotic Anaphase|M Phase|Cell Cycle, Mito…
EREG	144.261	262.859	25.663	0.0976713	-3.35592	1.06e-11	1.4e-09	Down	0.079674	0.152487	0.205403	0.841709	2.57012	1.22357	2069	protein_coding	epiregulin	hsa04010,hsa04012,hsa04151,hsa05210	MAPK signaling pathway|ErbB signaling pathway|PI3K-Akt signaling pathway|Colorectal cancer	GO:0001525,GO:0001550,GO:0001556,GO:0001819,GO:0005154,GO:0005515,GO:0005576,GO:0005615,GO:0005886,GO:0007143,GO:0007173,GO:0007267,GO:0008284,GO:0008285,GO:0009299,GO:0009653,GO:0009887,GO:0019221,GO:0030216,GO:0030297,GO:0030669,GO:0030728,GO:0032755,GO:0038134,GO:0038135,GO:0038138,GO:0042060,GO:0042327,GO:0042700,GO:0043434,GO:0043616,GO:0045089,GO:0045740,GO:0045741,GO:0045840,GO:0045860,GO:…	angiogenesis|ovarian cumulus expansion|oocyte maturation|positive regulation of cytokine production|epidermal growth factor receptor binding|protein binding|extracellular region|extracellular space|plasma membrane|female meiotic nuclear division|epidermal growth factor receptor signaling pathway|cell-cell signaling|positive regulation of cell population proliferation|negative regulation of cell p…	WP673	ErbB signaling pathway	R-HSA-1227986,R-HSA-1227986,R-HSA-1227990,R-HSA-1236394,R-HSA-1236394,R-HSA-1250196,R-HSA-1250196,R-HSA-1250342,R-HSA-1250347,R-HSA-1251985,R-HSA-1257604,R-HSA-162582,R-HSA-162582,R-HSA-1643685,R-HSA-1643713,R-HSA-177929,R-HSA-179812,R-HSA-180292,R-HSA-180336,R-HSA-182971,R-HSA-1963640,R-HSA-1963642,R-HSA-199418,R-HSA-199991,R-HSA-212718,R-HSA-2219528,R-HSA-2219530,R-HSA-5638302,R-HSA-5638303,R-H…	Signaling by ERBB2|Signaling by ERBB2|Signaling by ERBB2 in Cancer|Signaling by ERBB4|Signaling by ERBB4|SHC1 events in ERBB2 signaling|SHC1 events in ERBB2 signaling|PI3K events in ERBB4 signaling|SHC1 events in ERBB4 signaling|Nuclear signaling by ERBB4|PIP3 activates AKT signaling|Signal Transduction|Signal Transduction|Disease|Signaling by EGFR in Cancer|Signaling by EGFR|GRB2 events in EGFR …
ERN1	937.392	1282.17	592.615	0.462163	-1.11353	2.61e-06	0.000118426	Down	1.40515	1.49969	1.37774	2.42607	4.0498	3.10682	2081	protein_coding	endoplasmic reticulum to nucleus signaling 1	hsa04141,hsa04140,hsa04210,hsa05010,hsa05012,hsa05014,hsa05016,hsa05017,hsa05022,hsa05417,hsa04932	Protein processing in endoplasmic reticulum|Autophagy - animal|Apoptosis|Alzheimer disease|Parkinson disease|Amyotrophic lateral sclerosis|Huntington disease|Spinocerebellar ataxia|Pathways of neurodegeneration - multiple diseases|Lipid and atherosclerosis|Non-alcoholic fatty liver disease	GO:0000287,GO:0001935,GO:0004521,GO:0004674,GO:0005161,GO:0005515,GO:0005524,GO:0005637,GO:0005737,GO:0005739,GO:0005783,GO:0005789,GO:0006379,GO:0006402,GO:0006468,GO:0016241,GO:0019899,GO:0030544,GO:0033120,GO:0034620,GO:0034976,GO:0035924,GO:0036289,GO:0036498,GO:0042802,GO:0042803,GO:0043507,GO:0043531,GO:0046777,GO:0051082,GO:0051879,GO:0070054,GO:0070059,GO:0070301,GO:0071333,GO:0090502,GO:…	magnesium ion binding|endothelial cell proliferation|RNA endonuclease activity|protein serine/threonine kinase activity|platelet-derived growth factor receptor binding|protein binding|ATP binding|nuclear inner membrane|cytoplasm|mitochondrion|endoplasmic reticulum|endoplasmic reticulum membrane|mRNA cleavage|mRNA catabolic process|protein phosphorylation|regulation of macroautophagy|enzyme bindin…	WP5124,WP2864,WP4861,WP2059,WP2355,WP5181,WP4925,WP4396,WP3613,WP3888	Alzheimer's disease|Apoptosis-related network due to altered Notch3 in ovarian cancer|Endoplasmic reticulum stress response in coronavirus infection|Alzheimer's disease and miRNA effects|Corticotropin-releasing hormone signaling pathway|Roles of ceramides in development of insulin resistance|Unfolded protein response|Nonalcoholic fatty liver disease|Photodynamic therapy-induced unfolded protein r…	R-HSA-2262752,R-HSA-2262752,R-HSA-381070,R-HSA-381070,R-HSA-381119,R-HSA-381119,R-HSA-8953897,R-HSA-8953897	Cellular responses to stress|Cellular responses to stress|IRE1alpha activates chaperones|IRE1alpha activates chaperones|Unfolded Protein Response (UPR)|Unfolded Protein Response (UPR)|Cellular responses to stimuli|Cellular responses to stimuli
ERRFI1	26757.7	38837.8	14677.7	0.377922	-1.40384	1.63e-10	1.8e-08	Down	58.8496	58.6689	51.8254	118.478	188.405	156.477	54206	protein_coding	ERBB receptor feedback inhibitor 1			GO:0005096,GO:0005515,GO:0005634,GO:0005737,GO:0005829,GO:0007175,GO:0017124,GO:0019901,GO:0031234,GO:0031267,GO:0031953,GO:0032691,GO:0032720,GO:0032869,GO:0032966,GO:0036120,GO:0042059,GO:0043589,GO:0045616,GO:0048286,GO:0060426,GO:0060428,GO:0061469,GO:0070373,GO:0071364,GO:0071474,GO:0071549,GO:1903243	GTPase activator activity|protein binding|nucleus|cytoplasm|cytosol|negative regulation of epidermal growth factor-activated receptor activity|SH3 domain binding|protein kinase binding|extrinsic component of cytoplasmic side of plasma membrane|small GTPase binding|negative regulation of protein autophosphorylation|negative regulation of interleukin-1 beta production|negative regulation of tumor n…	WP2261,WP437	Glioblastoma signaling pathways|EGF/EGFR signaling pathway
ESAM	931.456	1258.77	604.144	0.479993	-1.05891	1.44e-07	9.17e-06	Down	8.83124	7.53848	9.63724	21.7884	16.1479	18.2294	90952	protein_coding	endothelial cell adhesion molecule	hsa04514,hsa04670	Cell adhesion molecules|Leukocyte transendothelial migration	GO:0005515,GO:0005886,GO:0005911,GO:0005912,GO:0005923,GO:0007156,GO:0008104,GO:0030833,GO:0032991,GO:0035633,GO:0070830,GO:0098609,GO:0098632,GO:2000249	protein binding|plasma membrane|cell-cell junction|adherens junction|bicellular tight junction|homophilic cell adhesion via plasma membrane adhesion molecules|protein localization|regulation of actin filament polymerization|protein-containing complex|maintenance of blood-brain barrier|bicellular tight junction assembly|cell-cell adhesion|cell-cell adhesion mediator activity|regulation of actin cy…			R-HSA-109582,R-HSA-202733	Hemostasis|Cell surface interactions at the vascular wall
ESCO2	757.273	489.767	1024.78	2.09205	1.06492	0.00376241	0.039239	Up	7.38264	6.85537	4.95948	1.68141	4.78459	3.00925	157570	protein_coding	establishment of sister chromatid cohesion N-acetyltransferase 2	hsa04110	Cell cycle	GO:0000785,GO:0001741,GO:0002244,GO:0004468,GO:0005515,GO:0005634,GO:0005654,GO:0005694,GO:0005721,GO:0005794,GO:0006275,GO:0006302,GO:0007064,GO:0008080,GO:0010369,GO:0016407,GO:0030054,GO:0034421,GO:0035861,GO:0046872,GO:0061733,GO:0071168	chromatin|XY body|hematopoietic progenitor cell differentiation|lysine N-acetyltransferase activity, acting on acetyl phosphate as donor|protein binding|nucleus|nucleoplasm|chromosome|pericentric heterochromatin|Golgi apparatus|regulation of DNA replication|double-strand break repair|mitotic sister chromatid cohesion|N-acetyltransferase activity|chromocenter|acetyltransferase activity|cell juncti…	WP5117	Cohesin complex - Cornelia de Lange syndrome	R-HSA-1640170,R-HSA-2468052,R-HSA-69242,R-HSA-69278	Cell Cycle|Establishment of Sister Chromatid Cohesion|S Phase|Cell Cycle, Mitotic
ESPNL	57.0252	84.0435	30.007	0.357388	-1.48444	5.6e-05	0.00158101	Down	0.139427	0.158865	0.166232	0.604415	0.37231	0.373451	339768	protein_coding	espin like			GO:0005515,GO:0005737,GO:0007605,GO:0032426,GO:0051015,GO:0051017	protein binding|cytoplasm|sensory perception of sound|stereocilium tip|actin filament binding|actin filament bundle assembly	WP5224	2q37 copy number variation syndrome	R-HSA-9659379,R-HSA-9662360,R-HSA-9662361,R-HSA-9709957	Sensory processing of sound|Sensory processing of sound by inner hair cells of the cochlea|Sensory processing of sound by outer hair cells of the cochlea|Sensory Perception
EVI5L	113.671	154.146	73.1966	0.475041	-1.07388	0.000541301	0.00966488	Down	0.551792	0.333898	0.590775	1.25302	0.997269	0.973287	115704	protein_coding	ecotropic viral integration site 5 like			GO:0005096,GO:0005515,GO:0031267,GO:0043547,GO:0090630,GO:1902018	GTPase activator activity|protein binding|small GTPase binding|positive regulation of GTPase activity|activation of GTPase activity|negative regulation of cilium assembly
F7	268.981	362.37	175.592	0.484625	-1.04506	8.41e-07	4.35e-05	Down	1.13598	1.24973	1.03214	2.79045	2.16455	2.35356	2155	protein_coding	coagulation factor VII	hsa04610	Complement and coagulation cascades	GO:0001666,GO:0002690,GO:0004252,GO:0005102,GO:0005509,GO:0005515,GO:0005576,GO:0005615,GO:0005788,GO:0005796,GO:0005886,GO:0007596,GO:0007623,GO:0008236,GO:0010037,GO:0010641,GO:0016485,GO:0030194,GO:0030335,GO:0031100,GO:0031982,GO:0032355,GO:0032571,GO:0033595,GO:0043627,GO:0050927,GO:0051897,GO:0060416,GO:0061476,GO:0062023,GO:0070723,GO:0097068,GO:1904400,GO:1904612,GO:1905217,GO:1905225,GO:…	response to hypoxia|positive regulation of leukocyte chemotaxis|serine-type endopeptidase activity|signaling receptor binding|calcium ion binding|protein binding|extracellular region|extracellular space|endoplasmic reticulum lumen|Golgi lumen|plasma membrane|blood coagulation|circadian rhythm|serine-type peptidase activity|response to carbon dioxide|positive regulation of platelet-derived growth …	WP1533,WP558,WP5186,WP15,WP4583,WP3594,WP272,WP176	Vitamin B12 metabolism|Complement and coagulation cascades|Vitamin K metabolism and activation of dependent proteins|Selenium micronutrient network|Biomarkers for urea cycle disorders|Circadian rhythm genes|Blood clotting cascade|Folate metabolism	R-HSA-109582,R-HSA-1368108,R-HSA-140834,R-HSA-140877,R-HSA-159740,R-HSA-159763,R-HSA-159782,R-HSA-159854,R-HSA-163841,R-HSA-392499,R-HSA-400253,R-HSA-597592	Hemostasis|BMAL1:CLOCK,NPAS2 activates circadian gene expression|Extrinsic Pathway of Fibrin Clot Formation|Formation of Fibrin Clot (Clotting Cascade)|Gamma-carboxylation of protein precursors|Transport of gamma-carboxylated protein precursors from the endoplasmic reticulum to the Golgi apparatus|Removal of aminoterminal propeptides from gamma-carboxylated proteins|Gamma-carboxylation, transport…
FAAH2	92.3917	136.028	48.7558	0.35868	-1.47923	2.6e-05	0.000831686	Down	0.1596	0.169975	0.239226	0.716563	0.385899	0.544005	158584	protein_coding	fatty acid amide hydrolase 2			GO:0005811,GO:0016020,GO:0016042,GO:0017064,GO:0019369	lipid droplet|membrane|lipid catabolic process|fatty acid amide hydrolase activity|arachidonic acid metabolic process			R-HSA-1430728,R-HSA-2142753,R-HSA-556833,R-HSA-8978868	Metabolism|Arachidonic acid metabolism|Metabolism of lipids|Fatty acid metabolism
FABP1	1637.52	971.539	2303.49	2.37118	1.2456	8.64e-12	1.15e-09	Up	129.223	127.199	105.701	60.5217	48.2947	49.4387	2168	protein_coding	fatty acid binding protein 1	hsa03320,hsa04975,hsa04936	PPAR signaling pathway|Fat digestion and absorption|Alcoholic liver disease	GO:0003682,GO:0005324,GO:0005504,GO:0005515,GO:0005543,GO:0005634,GO:0005654,GO:0005782,GO:0005829,GO:0015908,GO:0015909,GO:0016209,GO:0032000,GO:0032052,GO:0032991,GO:0043066,GO:0043154,GO:0045179,GO:0050892,GO:0051345,GO:0070062,GO:0070301,GO:0070538,GO:0071456,GO:0098869,GO:1901363	chromatin binding|long-chain fatty acid transporter activity|fatty acid binding|protein binding|phospholipid binding|nucleus|nucleoplasm|peroxisomal matrix|cytosol|fatty acid transport|long-chain fatty acid transport|antioxidant activity|positive regulation of fatty acid beta-oxidation|bile acid binding|protein-containing complex|negative regulation of apoptotic process|negative regulation of cys…	WP5323,WP5061,WP2878,WP2882,WP3942	Fatty Acids and Lipoproteins Transport in Hepatocytes|Fatty acid transporters|PPAR-alpha pathway|Nuclear receptors meta-pathway|PPAR signaling pathway	R-HSA-1430728,R-HSA-163560,R-HSA-189445,R-HSA-189483,R-HSA-1989781,R-HSA-2262752,R-HSA-400206,R-HSA-556833,R-HSA-8953897,R-HSA-8979227,R-HSA-9707564,R-HSA-9711123	Metabolism|Triglyceride catabolism|Metabolism of porphyrins|Heme degradation|PPARA activates gene expression|Cellular responses to stress|Regulation of lipid metabolism by PPARalpha|Metabolism of lipids|Cellular responses to stimuli|Triglyceride metabolism|Cytoprotection by HMOX1|Cellular response to chemical stress
FAM111B	610.285	270.343	950.227	3.51428	1.81323	0.000353548	0.0069071	Up	9.04931	8.24445	4.06294	0.797089	3.84067	1.63257	374393	protein_coding	FAM111 trypsin like peptidase B			GO:0000785,GO:0005515,GO:0005634,GO:0006260,GO:0006508,GO:0008233	chromatin|protein binding|nucleus|DNA replication|proteolysis|peptidase activity
FAM156A	32.4778	6.49051	58.465	8.99666	3.16939	0.000674191	0.0114579	Up	0.0554362	0.600925	0.0915146	0.0272245	0.00854022	0.0500091	29057	protein_coding	family with sequence similarity 156 member A			GO:0005515,GO:0005635,GO:0016020,GO:0035064	protein binding|nuclear envelope|membrane|methylated histone binding
FAM171A2	132.979	185.499	80.459	0.433937	-1.20444	1.84e-06	8.66e-05	Down	0.637281	0.569188	0.714902	1.77152	1.37999	1.44023	284069	protein_coding	family with sequence similarity 171 member A2			GO:0016020	membrane
FAM172A	380.005	244.458	515.553	2.10851	1.07623	0.00188443	0.0242119	Up	0.422835	0.353032	0.304747	0.116754	0.273641	0.139336	83989	protein_coding	family with sequence similarity 172 member A			GO:0000381,GO:0005515,GO:0005634,GO:0005783,GO:0006397,GO:0008380,GO:0014032,GO:0031048,GO:0035197	regulation of alternative mRNA splicing, via spliceosome|protein binding|nucleus|endoplasmic reticulum|mRNA processing|RNA splicing|neural crest cell development|RNA-mediated heterochromatin formation|siRNA binding
FAM217B	1317.98	810.514	1825.45	2.25203	1.17123	2.56e-05	0.000821553	Up	9.65265	9.29802	8.25714	3.02519	5.88804	3.58	63939	protein_coding	family with sequence similarity 217 member B			GO:0005515,GO:0005654,GO:0005829	protein binding|nucleoplasm|cytosol
FAM27E3	136.129	199.961	72.2966	0.361478	-1.46802	6.84e-09	5.52e-07	Down	1.21996	1.4874	1.07104	3.65319	3.31581	3.84922	100131997	non_coding	family with sequence similarity 27 member E3			GO:0005515	protein binding
FAM43A	435.779	634.986	236.572	0.372653	-1.42409	3.6e-09	3e-07	Down	1.61496	1.90007	2.3874	6.53696	4.67641	5.21479	131583	protein_coding	family with sequence similarity 43 member A			GO:0005515	protein binding
FAM81A	116.513	65.8015	167.225	2.53841	1.34393	6.93e-05	0.00187344	Up	0.805717	1.23518	0.973651	0.275109	0.427489	0.52298	145773	protein_coding	family with sequence similarity 81 member A			GO:0005515,GO:0098978,GO:0099092	protein binding|glutamatergic synapse|postsynaptic density, intracellular component
FAM86B1	55.4898	80.9508	30.0287	0.370795	-1.43131	0.000795252	0.0128882	Down	0.166072	0.219744	0.167999	0.484309	0.320276	0.739358	85002	protein_coding	family with sequence similarity 86 member B1			GO:0008168,GO:0016279,GO:0018023,GO:0032259	methyltransferase activity|protein-lysine N-methyltransferase activity|peptidyl-lysine trimethylation|methylation
FANCM	374.163	190.906	557.421	2.91916	1.54556	0.00346173	0.037119	Up	2.26805	2.22387	1.17732	0.223654	1.26626	0.513542	57697	protein_coding	FA complementation group M	hsa03460	Fanconi anemia pathway	GO:0000400,GO:0000712,GO:0000785,GO:0003682,GO:0003724,GO:0004518,GO:0005515,GO:0005524,GO:0005654,GO:0009378,GO:0016887,GO:0031297,GO:0032508,GO:0036297,GO:0043138,GO:0043240,GO:0045003,GO:0071821,GO:0071932,GO:0090305,GO:1902527	four-way junction DNA binding|resolution of meiotic recombination intermediates|chromatin|chromatin binding|RNA helicase activity|nuclease activity|protein binding|ATP binding|nucleoplasm|four-way junction helicase activity|ATP hydrolysis activity|replication fork processing|DNA duplex unwinding|interstrand cross-link repair|3'-5' DNA helicase activity|Fanconi anaemia nuclear complex|double-stran…	WP5316,WP4946	Primary ovarian insufficiency|DNA repair pathways, full network	R-HSA-6783310,R-HSA-73894	Fanconi Anemia Pathway|DNA Repair
FAT4	52.2426	23.5764	80.9087	3.42473	1.77599	0.000953444	0.0148339	Up	0.135996	0.131928	0.102849	0.0113813	0.0627347	0.037333	79633	protein_coding	FAT atypical cadherin 4	hsa04392	Hippo signaling pathway - multiple species	GO:0005509,GO:0005515,GO:0005886,GO:0007156,GO:0007157,GO:0021987,GO:0022008,GO:0035329,GO:0070062	calcium ion binding|protein binding|plasma membrane|homophilic cell adhesion via plasma membrane adhesion molecules|heterophilic cell-cell adhesion via plasma membrane cell adhesion molecules|cerebral cortex development|neurogenesis|hippo signaling|extracellular exosome	WP5053,WP5236,WP4830	Development of ureteric collection system|Markers of kidney cell lineage|GDNF/RET signaling axis
FBLIM1	3737.43	5227.52	2247.34	0.429913	-1.21789	3.02e-13	4.74e-11	Down	12.0079	10.9782	12.4052	31.428	24.811	29.0501	54751	protein_coding	filamin binding LIM protein 1			GO:0001650,GO:0001725,GO:0005515,GO:0005737,GO:0005829,GO:0005925,GO:0008360,GO:0030054,GO:0031005,GO:0033623,GO:0046872,GO:0071944,GO:0098609	fibrillar center|stress fiber|protein binding|cytoplasm|cytosol|focal adhesion|regulation of cell shape|cell junction|filamin binding|regulation of integrin activation|metal ion binding|cell periphery|cell-cell adhesion			R-HSA-1500931,R-HSA-446353,R-HSA-446728	Cell-Cell communication|Cell-extracellular matrix interactions|Cell junction organization
FGD3	126.54	177.019	76.0618	0.429894	-1.21795	0.000307681	0.00622417	Down	0.313054	0.543675	0.629842	1.42957	0.953499	1.20464	89846	protein_coding	FYVE%2C RhoGEF and PH domain containing 3	hsa04810	Regulation of actin cytoskeleton	GO:0001726,GO:0005085,GO:0005737,GO:0005794,GO:0005829,GO:0005856,GO:0007010,GO:0008360,GO:0030027,GO:0030036,GO:0031267,GO:0043087,GO:0046847,GO:0046872,GO:0051056	ruffle|guanyl-nucleotide exchange factor activity|cytoplasm|Golgi apparatus|cytosol|cytoskeleton|cytoskeleton organization|regulation of cell shape|lamellipodium|actin cytoskeleton organization|small GTPase binding|regulation of GTPase activity|filopodium assembly|metal ion binding|regulation of small GTPase mediated signal transduction			R-HSA-162582,R-HSA-193648,R-HSA-193704,R-HSA-194315,R-HSA-204998,R-HSA-372790,R-HSA-388396,R-HSA-416482,R-HSA-73887,R-HSA-9012999,R-HSA-9013148,R-HSA-9716542	Signal Transduction|NRAGE signals death through JNK|p75 NTR receptor-mediated signalling|Signaling by Rho GTPases|Cell death signalling via NRAGE, NRIF and NADE|Signaling by GPCR|GPCR downstream signalling|G alpha (12/13) signalling events|Death Receptor Signaling|RHO GTPase cycle|CDC42 GTPase cycle|Signaling by Rho GTPases, Miro GTPases and RHOBTB3
FGD6	499.639	283.399	715.879	2.52554	1.33659	0.00525748	0.0489535	Up	2.20209	2.35365	1.51387	0.297777	1.47477	0.707221	55785	protein_coding	FYVE%2C RhoGEF and PH domain containing 6			GO:0001726,GO:0005085,GO:0005737,GO:0005794,GO:0005856,GO:0007010,GO:0008360,GO:0030027,GO:0030036,GO:0031267,GO:0043087,GO:0046847,GO:0046872	ruffle|guanyl-nucleotide exchange factor activity|cytoplasm|Golgi apparatus|cytoskeleton|cytoskeleton organization|regulation of cell shape|lamellipodium|actin cytoskeleton organization|small GTPase binding|regulation of GTPase activity|filopodium assembly|metal ion binding
FGF21	11.1507	21.9685	0.332811	0.0161523	-5.95211	1.11e-05	0.00040277	Down	0.0194981	0	0	0.580911	0.331918	0.419211	26291	protein_coding	fibroblast growth factor 21	hsa04010,hsa04014,hsa04015,hsa04020,hsa04151,hsa04810,hsa04714,hsa05200,hsa05226,hsa05218,hsa05224	MAPK signaling pathway|Ras signaling pathway|Rap1 signaling pathway|Calcium signaling pathway|PI3K-Akt signaling pathway|Regulation of actin cytoskeleton|Thermogenesis|Pathways in cancer|Gastric cancer|Melanoma|Breast cancer	GO:0001934,GO:0005104,GO:0005515,GO:0005576,GO:0005615,GO:0005737,GO:0007165,GO:0007267,GO:0008083,GO:0008284,GO:0008543,GO:0009887,GO:0010628,GO:0010898,GO:0010988,GO:0014823,GO:0030154,GO:0030334,GO:0030968,GO:0031667,GO:0046326,GO:0070374,GO:0071333,GO:0071377,GO:0071404,GO:0071466,GO:0072577,GO:0090080,GO:0120162,GO:1901215,GO:1904640,GO:1905599,GO:2000352	positive regulation of protein phosphorylation|fibroblast growth factor receptor binding|protein binding|extracellular region|extracellular space|cytoplasm|signal transduction|cell-cell signaling|growth factor activity|positive regulation of cell population proliferation|fibroblast growth factor receptor signaling pathway|animal organ morphogenesis|positive regulation of gene expression|positive …	WP4321,WP4262,WP4746,WP1982,WP2586,WP51,WP3932,WP382,WP5087,WP4172,WP3931	Thermogenesis|Breast cancer pathway|Thyroid hormones production and peripheral downstream signaling effects|Sterol regulatory element-binding proteins (SREBP) signaling|Aryl hydrocarbon receptor pathway|Regulation of actin cytoskeleton|Focal adhesion: PI3K-Akt-mTOR-signaling pathway|MAPK signaling pathway|Malignant pleural mesothelioma|PI3K-Akt signaling pathway|Embryonic stem cell pluripotency p…	R-HSA-174824,R-HSA-189200,R-HSA-382551,R-HSA-382551,R-HSA-425407,R-HSA-8963889,R-HSA-8963899	Plasma lipoprotein assembly, remodeling, and clearance|Cellular hexose transport|Transport of small molecules|Transport of small molecules|SLC-mediated transmembrane transport|Assembly of active LPL and LIPC lipase complexes|Plasma lipoprotein remodeling
FHL3	996.247	1330.74	661.757	0.497325	-1.00774	3.06e-07	1.77e-05	Down	9.76969	10.1203	11.5723	24.8915	18.1207	22.5518	2275	protein_coding	four and a half LIM domains 3			GO:0001725,GO:0003712,GO:0003779,GO:0005515,GO:0005634,GO:0005925,GO:0006351,GO:0007517,GO:0030018,GO:0030036,GO:0046872	stress fiber|transcription coregulator activity|actin binding|protein binding|nucleus|focal adhesion|DNA-templated transcription|muscle organ development|Z disc|actin cytoskeleton organization|metal ion binding
FKBP14	1295.79	854.742	1736.83	2.03183	1.02278	0.000983617	0.0151791	Up	10.7367	9.31981	7.42659	3.16623	6.75188	4.06302	55033	protein_coding	FKBP prolyl isomerase 14			GO:0003755,GO:0005509,GO:0005515,GO:0005788	peptidyl-prolyl cis-trans isomerase activity|calcium ion binding|protein binding|endoplasmic reticulum lumen			R-HSA-2262752,R-HSA-381038,R-HSA-381070,R-HSA-381119,R-HSA-8953897	Cellular responses to stress|XBP1(S) activates chaperone genes|IRE1alpha activates chaperones|Unfolded Protein Response (UPR)|Cellular responses to stimuli
FLJ46906	208.661	357.605	59.7178	0.166963	-2.5824	1.13e-21	3.85e-19	Down	1.52179	1.64039	1.53566	7.76121	12.0069	9.33351	441172	non_coding	uncharacterized LOC441172
FLRT1	9.15414	17.6491	0.659159	0.0373837	-4.74145	0.000298306	0.0060704	Down	0.00209877	0	0.0020473	0.0334976	0.06515	0.0164086	23769	protein_coding	fibronectin leucine rich transmembrane protein 1			GO:0005615,GO:0005789,GO:0005886,GO:0005911,GO:0005925,GO:0007155,GO:0008543,GO:0016358,GO:0030659,GO:0030674,GO:0031012,GO:0031410,GO:0032809,GO:0044306,GO:0048471,GO:1990138	extracellular space|endoplasmic reticulum membrane|plasma membrane|cell-cell junction|focal adhesion|cell adhesion|fibroblast growth factor receptor signaling pathway|dendrite development|cytoplasmic vesicle membrane|protein-macromolecule adaptor activity|extracellular matrix|cytoplasmic vesicle|neuronal cell body membrane|neuron projection terminus|perinuclear region of cytoplasm|neuron projecti…			R-HSA-162582,R-HSA-190236,R-HSA-5654687,R-HSA-5654736,R-HSA-9006934	Signal Transduction|Signaling by FGFR|Downstream signaling of activated FGFR1|Signaling by FGFR1|Signaling by Receptor Tyrosine Kinases
FNDC4	470.756	628.841	312.67	0.497266	-1.00791	0.000212417	0.00459583	Down	4.32244	3.93548	4.60463	11.009	5.92222	9.88333	64838	protein_coding	fibronectin type III domain containing 4			GO:0005615,GO:0005783,GO:0005886,GO:0050728,GO:0071559	extracellular space|endoplasmic reticulum|plasma membrane|negative regulation of inflammatory response|response to transforming growth factor beta
FOS	92.9781	154.296	31.6604	0.205217	-2.28478	1.64e-14	3.27e-12	Down	0.337038	0.445963	0.401833	2.04547	1.74997	2.18366	2353	protein_coding	Fos proto-oncogene%2C AP-1 transcription factor subunit	hsa04010,hsa04668,hsa04024,hsa04210,hsa04620,hsa04660,hsa04658,hsa04659,hsa04657,hsa04662,hsa04915,hsa04917,hsa04921,hsa04926,hsa04935,hsa04928,hsa04725,hsa04728,hsa04380,hsa04713,hsa05200,hsa05207,hsa05208,hsa05231,hsa05235,hsa05210,hsa05224,hsa05166,hsa05170,hsa05161,hsa05171,hsa05162,hsa05167,hsa05130,hsa05132,hsa05135,hsa05133,hsa05140,hsa05142,hsa05323,hsa05031,hsa05417,hsa05418,hsa04932,hsa…	MAPK signaling pathway|TNF signaling pathway|cAMP signaling pathway|Apoptosis|Toll-like receptor signaling pathway|T cell receptor signaling pathway|Th1 and Th2 cell differentiation|Th17 cell differentiation|IL-17 signaling pathway|B cell receptor signaling pathway|Estrogen signaling pathway|Prolactin signaling pathway|Oxytocin signaling pathway|Relaxin signaling pathway|Growth hormone synthesis,…	GO:0000785,GO:0000976,GO:0000978,GO:0000979,GO:0000981,GO:0001221,GO:0001228,GO:0001661,GO:0003682,GO:0003700,GO:0005515,GO:0005634,GO:0005654,GO:0005783,GO:0005829,GO:0006306,GO:0006357,GO:0006366,GO:0006954,GO:0007179,GO:0007399,GO:0007565,GO:0007568,GO:0009409,GO:0009410,GO:0009416,GO:0009629,GO:0009636,GO:0014823,GO:0014856,GO:0016020,GO:0030316,GO:0030431,GO:0032496,GO:0032570,GO:0032868,GO:…	chromatin|transcription cis-regulatory region binding|RNA polymerase II cis-regulatory region sequence-specific DNA binding|RNA polymerase II core promoter sequence-specific DNA binding|DNA-binding transcription factor activity, RNA polymerase II-specific|transcription coregulator binding|DNA-binding transcription activator activity, RNA polymerase II-specific|conditioned taste aversion|chromatin…	WP2849,WP5083,WP5115,WP366,WP4816,WP2840,WP4216,WP3944,WP4630,WP4666,WP2374,WP3972,WP4262,WP289,WP2032,WP4685,WP1528,WP286,WP408,WP69,WP712,WP395,WP2355,WP3612,WP4564,WP127,WP4754,WP2435,WP3591,WP382,WP75,WP3863,WP2380,WP4970,WP481,WP560,WP2263,WP313,WP49,WP5130,WP437,WP4928,WP2037,WP4659,WP2431,WP2637,WP2526,WP4877,WP3611,WP4565,WP722,WP1772,WP2018,WP304,WP4155,WP4880,WP3947,WP5098,WP4919,WP3931	Hematopoietic stem cell differentiation|Neuroinflammation and glutamatergic signaling|Network map of SARS-CoV-2 signaling pathway|TGF-beta signaling pathway|TGF-beta receptor signaling in skeletal dysplasias|Hair follicle development: cytodifferentiation - part 3 of 3|Chromosomal and microsatellite instability in colorectal cancer |Serotonin and anxiety-related events|Measles virus infection|Hepa…	R-HSA-1280215,R-HSA-162582,R-HSA-162582,R-HSA-166016,R-HSA-166058,R-HSA-166166,R-HSA-166520,R-HSA-166520,R-HSA-168138,R-HSA-168142,R-HSA-168164,R-HSA-168176,R-HSA-168179,R-HSA-168181,R-HSA-168188,R-HSA-168249,R-HSA-168256,R-HSA-168898,R-HSA-181438,R-HSA-187037,R-HSA-187037,R-HSA-198725,R-HSA-198725,R-HSA-212436,R-HSA-212436,R-HSA-2262752,R-HSA-2454202,R-HSA-2559580,R-HSA-2559582,R-HSA-2559583,R-H…	Cytokine Signaling in Immune system|Signal Transduction|Signal Transduction|Toll Like Receptor 4 (TLR4) Cascade|MyD88:MAL(TIRAP) cascade initiated on plasma membrane|MyD88-independent TLR4 cascade |Signaling by NTRKs|Signaling by NTRKs|Toll Like Receptor 9 (TLR9) Cascade|Toll Like Receptor 10 (TLR10) Cascade|Toll Like Receptor 3 (TLR3) Cascade|Toll Like Receptor 5 (TLR5) Cascade|Toll Like Recepto…
FOSB	14.2513	22.909	5.59351	0.244517	-2.03199	0.00547386	0.0499476	Down	0.00695734	0.0621395	0.0475071	0.192475	0.153269	0.149583	2354	protein_coding	FosB proto-oncogene%2C AP-1 transcription factor subunit	hsa04657,hsa04380,hsa05030,hsa05031,hsa05034	IL-17 signaling pathway|Osteoclast differentiation|Cocaine addiction|Amphetamine addiction|Alcoholism	GO:0000122,GO:0000785,GO:0000978,GO:0000981,GO:0001228,GO:0003677,GO:0005515,GO:0005634,GO:0005654,GO:0006357,GO:0006366,GO:0007565,GO:0009410,GO:0009612,GO:0032570,GO:0032870,GO:0043231,GO:0043278,GO:0045944,GO:0051412,GO:0051591,GO:0071277,GO:1990837	negative regulation of transcription by RNA polymerase II|chromatin|RNA polymerase II cis-regulatory region sequence-specific DNA binding|DNA-binding transcription factor activity, RNA polymerase II-specific|DNA-binding transcription activator activity, RNA polymerase II-specific|DNA binding|protein binding|nucleus|nucleoplasm|regulation of transcription by RNA polymerase II|transcription by RNA …	WP2849,WP3527,WP366,WP2840,WP2355,WP437	Hematopoietic stem cell differentiation|Pre-implantation embryo|TGF-beta signaling pathway|Hair follicle development: cytodifferentiation - part 3 of 3|Corticotropin-releasing hormone signaling pathway|EGF/EGFR signaling pathway	R-HSA-162582,R-HSA-162582,R-HSA-166520,R-HSA-166520,R-HSA-187037,R-HSA-187037,R-HSA-198725,R-HSA-198725,R-HSA-8939211,R-HSA-9006931,R-HSA-9006934,R-HSA-9006934,R-HSA-9018519,R-HSA-9031628,R-HSA-9031628	Signal Transduction|Signal Transduction|Signaling by NTRKs|Signaling by NTRKs|Signaling by NTRK1 (TRKA)|Signaling by NTRK1 (TRKA)|Nuclear Events (kinase and transcription factor activation)|Nuclear Events (kinase and transcription factor activation)|ESR-mediated signaling|Signaling by Nuclear Receptors|Signaling by Receptor Tyrosine Kinases|Signaling by Receptor Tyrosine Kinases|Estrogen-dependen…
FREM1	348.445	163.401	533.489	3.2632	1.70629	2.22e-07	1.33e-05	Up	0.83471	0.818148	0.698126	0.142294	0.35023	0.251329	158326	protein_coding	FRAS1 related extracellular matrix 1	hsa04512	ECM-receptor interaction	GO:0005515,GO:0005576,GO:0005604,GO:0007154,GO:0007160,GO:0009653,GO:0016020,GO:0030246,GO:0046872,GO:0062023,GO:0097094	protein binding|extracellular region|basement membrane|cell communication|cell-matrix adhesion|anatomical structure morphogenesis|membrane|carbohydrate binding|metal ion binding|collagen-containing extracellular matrix|craniofacial suture morphogenesis	WP5053	Development of ureteric collection system
FRMD6	26.3403	6.46881	46.2118	7.10818	2.82948	1.89e-07	1.16e-05	Up	0.214804	0.176275	0.18133	0.0131862	0.0372281	0.0322959	122786	protein_coding	FERM domain containing 6	hsa04390,hsa04392	Hippo signaling pathway|Hippo signaling pathway - multiple species	GO:0003383,GO:0005515,GO:0005737,GO:0005886,GO:0008104,GO:0032970,GO:0035332,GO:0043296,GO:0098592	apical constriction|protein binding|cytoplasm|plasma membrane|protein localization|regulation of actin filament-based process|positive regulation of hippo signaling|apical junction complex|cytoplasmic side of apical plasma membrane
FRMPD2	25.8687	42.8286	8.90881	0.208066	-2.26489	7.48e-06	0.000286842	Down	0.0265025	0.045087	0.0295458	0.19337	0.136483	0.173902	143162	protein_coding	FERM and PDZ domain containing 2			GO:0005515,GO:0005545,GO:0005737,GO:0005856,GO:0005886,GO:0005923,GO:0016323,GO:0031023,GO:0045177,GO:0070507,GO:0070830	protein binding|1-phosphatidylinositol binding|cytoplasm|cytoskeleton|plasma membrane|bicellular tight junction|basolateral plasma membrane|microtubule organizing center organization|apical part of cell|regulation of microtubule cytoskeleton organization|bicellular tight junction assembly
FRS2	657.224	361.895	952.553	2.6317	1.396	0.00221727	0.0271433	Up	3.86446	3.62457	2.78081	0.524034	2.38302	1.1207	10818	protein_coding	fibroblast growth factor receptor substrate 2	hsa04722,hsa04714,hsa05205	Neurotrophin signaling pathway|Thermogenesis|Proteoglycans in cancer	GO:0001702,GO:0001759,GO:0003281,GO:0005068,GO:0005104,GO:0005168,GO:0005515,GO:0005737,GO:0005829,GO:0005886,GO:0005911,GO:0005912,GO:0007185,GO:0007186,GO:0007405,GO:0008543,GO:0008595,GO:0012505,GO:0016020,GO:0019211,GO:0030900,GO:0042981,GO:0043410,GO:0046619,GO:0050678,GO:0060527,GO:0070307,GO:0070372,GO:1904707,GO:2000726	gastrulation with mouth forming second|organ induction|ventricular septum development|transmembrane receptor protein tyrosine kinase adaptor activity|fibroblast growth factor receptor binding|neurotrophin TRKA receptor binding|protein binding|cytoplasm|cytosol|plasma membrane|cell-cell junction|adherens junction|transmembrane receptor protein tyrosine phosphatase signaling pathway|G protein-coupl…	WP4321,WP4746,WP5074,WP2380,WP3888	Thermogenesis|Thyroid hormones production and peripheral downstream signaling effects|Kallmann syndrome|Brain-derived neurotrophic factor (BDNF) signaling pathway|VEGFA-VEGFR2 signaling	R-HSA-109704,R-HSA-112399,R-HSA-1226099,R-HSA-1257604,R-HSA-1266738,R-HSA-162582,R-HSA-162582,R-HSA-1643685,R-HSA-166520,R-HSA-166520,R-HSA-169893,R-HSA-169893,R-HSA-170968,R-HSA-170968,R-HSA-187037,R-HSA-187037,R-HSA-187687,R-HSA-187687,R-HSA-190236,R-HSA-194315,R-HSA-199418,R-HSA-201556,R-HSA-2219528,R-HSA-2219530,R-HSA-2404192,R-HSA-2428924,R-HSA-2428928,R-HSA-422475,R-HSA-5654687,R-HSA-565468…	PI3K Cascade|IRS-mediated signalling|Signaling by FGFR in disease|PIP3 activates AKT signaling|Developmental Biology|Signal Transduction|Signal Transduction|Disease|Signaling by NTRKs|Signaling by NTRKs|Prolonged ERK activation events|Prolonged ERK activation events|Frs2-mediated activation|Frs2-mediated activation|Signaling by NTRK1 (TRKA)|Signaling by NTRK1 (TRKA)|Signalling to ERKs|Signalling …
FSTL3	1334.87	1952.93	716.81	0.367075	-1.44586	1.39e-08	1.06e-06	Down	6.8364	6.70099	9.02485	27.566	16.1941	20.0124	10272	protein_coding	follistatin like 3			GO:0001503,GO:0001968,GO:0002244,GO:0005515,GO:0005576,GO:0005615,GO:0005634,GO:0005654,GO:0005788,GO:0006357,GO:0007275,GO:0022409,GO:0030154,GO:0030510,GO:0030514,GO:0032926,GO:0045671,GO:0045944,GO:0048185,GO:0090101	ossification|fibronectin binding|hematopoietic progenitor cell differentiation|protein binding|extracellular region|extracellular space|nucleus|nucleoplasm|endoplasmic reticulum lumen|regulation of transcription by RNA polymerase II|multicellular organism development|positive regulation of cell-cell adhesion|cell differentiation|regulation of BMP signaling pathway|negative regulation of BMP signa…			R-HSA-1502540,R-HSA-162582,R-HSA-2473224,R-HSA-381426,R-HSA-392499,R-HSA-597592,R-HSA-8957275,R-HSA-9006936	Signaling by Activin|Signal Transduction|Antagonism of Activin by Follistatin|Regulation of Insulin-like Growth Factor (IGF) transport and uptake by Insulin-like Growth Factor Binding Proteins (IGFBPs)|Metabolism of proteins|Post-translational protein modification|Post-translational protein phosphorylation|Signaling by TGFB family members
FTX	43.5718	26.0574	61.0862	2.3426	1.22811	0.00218407	0.0269101	Up	0.657714	0.840776	0.543717	0.249094	0.390699	0.261465	100302692	non_coding	FTX transcript%2C XIST regulator			GO:0010628	positive regulation of gene expression
FUT1	109.803	217.969	1.63609	0.00755911	-7.04757	1.02e-21	3.56e-19	Down	0	0.00616609	0.0242441	1.07103	1.8541	1.27516	2523	protein_coding	fucosyltransferase 1 (H blood group)	hsa00601,hsa00603	Glycosphingolipid biosynthesis - lacto and neolacto series|Glycosphingolipid biosynthesis - globo and isoglobo series	GO:0000139,GO:0001936,GO:0001954,GO:0005794,GO:0005886,GO:0005975,GO:0006486,GO:0006629,GO:0008107,GO:0008417,GO:0009312,GO:0010595,GO:0016020,GO:0021772,GO:0030155,GO:0031127,GO:0032580,GO:0036065,GO:0042355,GO:1903672,GO:1904906	Golgi membrane|regulation of endothelial cell proliferation|positive regulation of cell-matrix adhesion|Golgi apparatus|plasma membrane|carbohydrate metabolic process|protein glycosylation|lipid metabolic process|galactoside 2-alpha-L-fucosyltransferase activity|fucosyltransferase activity|oligosaccharide biosynthetic process|positive regulation of endothelial cell migration|membrane|olfactory bu…	WP5303,WP5302,WP4754,WP1423,WP3888	Lacto series sphingolipid metabolism|Neolacto series sphingolipid metabolism|IL-18 signaling pathway|Ganglio sphingolipid metabolism|VEGFA-VEGFR2 signaling	R-HSA-1430728,R-HSA-71387,R-HSA-9033658,R-HSA-9033807	Metabolism|Metabolism of carbohydrates|Blood group systems biosynthesis|ABO blood group biosynthesis
G0S2	19.8689	39.4071	0.330696	0.00899706	-6.79633	2.5e-07	1.48e-05	Down	0	0.0297535	0	0.925151	1.86139	0.879012	50486	protein_coding	G0/G1 switch 2			GO:0003674,GO:0005515,GO:0005739,GO:0005811,GO:0097191,GO:0120162,GO:2001238	molecular_function|protein binding|mitochondrion|lipid droplet|extrinsic apoptotic signaling pathway|positive regulation of cold-induced thermogenesis|positive regulation of extrinsic apoptotic signaling pathway	WP2877,WP410	Vitamin D receptor pathway|Exercise-induced circadian regulation	R-HSA-1430728,R-HSA-1989781,R-HSA-400206,R-HSA-556833	Metabolism|PPARA activates gene expression|Regulation of lipid metabolism by PPARalpha|Metabolism of lipids
G6PC1	51.2153	75.423	27.0075	0.358349	-1.48056	0.00244881	0.0292048	Down	0.0883034	0.225338	0.196887	0.671132	0.290533	0.517781	2538	protein_coding	glucose-6-phosphatase catalytic subunit 1	hsa00010,hsa00052,hsa00500,hsa04068,hsa04151,hsa04152,hsa04910,hsa04922,hsa04920,hsa04973,hsa04931	Glycolysis / Gluconeogenesis|Galactose metabolism|Starch and sucrose metabolism|FoxO signaling pathway|PI3K-Akt signaling pathway|AMPK signaling pathway|Insulin signaling pathway|Glucagon signaling pathway|Adipocytokine signaling pathway|Carbohydrate digestion and absorption|Insulin resistance	GO:0004346,GO:0005515,GO:0005789,GO:0005977,GO:0005980,GO:0006094,GO:0006641,GO:0008202,GO:0010468,GO:0015760,GO:0016020,GO:0016773,GO:0035264,GO:0042301,GO:0042593,GO:0042632,GO:0046415,GO:0051156	glucose-6-phosphatase activity|protein binding|endoplasmic reticulum membrane|glycogen metabolic process|glycogen catabolic process|gluconeogenesis|triglyceride metabolic process|steroid metabolic process|regulation of gene expression|glucose-6-phosphate transport|membrane|phosphotransferase activity, alcohol group as acceptor|multicellular organism growth|phosphate ion binding|glucose homeostasi…	WP534,WP706,WP710,WP5178,WP4172,WP3915	Glycolysis and gluconeogenesis|Sudden infant death syndrome (SIDS) susceptibility pathways|DNA damage response (only ATM dependent)|Disorders of fructose metabolism|PI3K-Akt signaling pathway|Angiopoietin-like protein 8 regulatory pathway	R-HSA-1430728,R-HSA-1643685,R-HSA-212436,R-HSA-3229121,R-HSA-3274531,R-HSA-5663084,R-HSA-5668914,R-HSA-70263,R-HSA-70326,R-HSA-71387,R-HSA-73857,R-HSA-74160,R-HSA-9614085,R-HSA-9615017	Metabolism|Disease|Generic Transcription Pathway|Glycogen storage diseases|Glycogen storage disease type Ia (G6PC)|Diseases of carbohydrate metabolism|Diseases of metabolism|Gluconeogenesis|Glucose metabolism|Metabolism of carbohydrates|RNA Polymerase II Transcription|Gene expression (Transcription)|FOXO-mediated transcription|FOXO-mediated transcription of oxidative stress, metabolic and neurona…
GAL3ST1	470.432	669.099	271.765	0.40624	-1.29959	8.8e-10	8.46e-08	Down	1.22568	1.21635	1.34055	3.87795	2.68249	3.0944	9514	protein_coding	galactose-3-O-sulfotransferase 1	hsa00565,hsa00600	Ether lipid metabolism|Sphingolipid metabolism	GO:0000139,GO:0001733,GO:0005886,GO:0006487,GO:0006665,GO:0006681,GO:0006682,GO:0007283,GO:0016020,GO:0042552,GO:0046486	Golgi membrane|galactosylceramide sulfotransferase activity|plasma membrane|protein N-linked glycosylation|sphingolipid metabolic process|galactosylceramide metabolic process|galactosylceramide biosynthetic process|spermatogenesis|membrane|myelination|glycerolipid metabolic process	WP5275,WP702,WP1422,WP5292	Ether lipid biosynthesis|Metapathway biotransformation Phase I and II|Sphingolipid pathway|Glycosphingolipid metabolism
GARS1	9800.19	13119.9	6480.46	0.493939	-1.01759	9.55e-09	7.39e-07	Down	59.8408	61.9239	67.9166	115.493	151.228	130.712	2617	protein_coding	glycyl-tRNA synthetase 1	hsa00970	Aminoacyl-tRNA biosynthesis	GO:0004081,GO:0004820,GO:0005515,GO:0005524,GO:0005737,GO:0005739,GO:0005759,GO:0005829,GO:0006418,GO:0015966,GO:0016740,GO:0030141,GO:0030424,GO:0042802,GO:0046983,GO:0070062,GO:0070150	bis(5'-nucleosyl)-tetraphosphatase (asymmetrical) activity|glycine-tRNA ligase activity|protein binding|ATP binding|cytoplasm|mitochondrion|mitochondrial matrix|cytosol|tRNA aminoacylation for protein translation|diadenosine tetraphosphate biosynthetic process|transferase activity|secretory granule|axon|identical protein binding|protein dimerization activity|extracellular exosome|mitochondrial gl…			R-HSA-379716,R-HSA-379724,R-HSA-379726,R-HSA-392499,R-HSA-72766	Cytosolic tRNA aminoacylation|tRNA Aminoacylation|Mitochondrial tRNA aminoacylation|Metabolism of proteins|Translation
GAS2L3	1316.7	867.301	1766.09	2.03611	1.02582	0.00180558	0.0233741	Up	6.77355	6.51769	4.58604	1.83505	4.32243	2.91238	283431	protein_coding	growth arrest specific 2 like 3			GO:0000226,GO:0003779,GO:0005515,GO:0005737,GO:0005874,GO:0005884,GO:0008017,GO:0008093,GO:0015629,GO:0015630,GO:0030036,GO:0051015,GO:0051764	microtubule cytoskeleton organization|actin binding|protein binding|cytoplasm|microtubule|actin filament|microtubule binding|cytoskeletal anchor activity|actin cytoskeleton|microtubule cytoskeleton|actin cytoskeleton organization|actin filament binding|actin crosslink formation
GCKR	1006.09	1356.52	655.661	0.483332	-1.04891	5.03e-10	5.09e-08	Down	7.16503	8.75407	7.17266	16.3976	16.5255	16.5413	2646	protein_coding	glucokinase regulator			GO:0004857,GO:0005515,GO:0005654,GO:0005737,GO:0005739,GO:0005829,GO:0005975,GO:0006606,GO:0009750,GO:0019899,GO:0030246,GO:0033132,GO:0042593,GO:0046415,GO:0070095,GO:0070328,GO:1901135	enzyme inhibitor activity|protein binding|nucleoplasm|cytoplasm|mitochondrion|cytosol|carbohydrate metabolic process|protein import into nucleus|response to fructose|enzyme binding|carbohydrate binding|negative regulation of glucokinase activity|glucose homeostasis|urate metabolic process|fructose-6-phosphate binding|triglyceride homeostasis|carbohydrate derivative metabolic process	WP5111,WP363	Familial hyperlipidemia type 4|Wnt signaling pathway	R-HSA-1430728,R-HSA-1643685,R-HSA-170822,R-HSA-5619102,R-HSA-5619107,R-HSA-5619115,R-HSA-70171,R-HSA-70326,R-HSA-71387	Metabolism|Disease|Regulation of Glucokinase by Glucokinase Regulatory Protein|SLC transporter disorders|Defective TPR may confer susceptibility towards thyroid papillary carcinoma (TPC)|Disorders of transmembrane transporters|Glycolysis|Glucose metabolism|Metabolism of carbohydrates
GCNT4	332.477	193.113	471.842	2.44255	1.28839	0.00190015	0.024371	Up	2.78169	2.83835	1.78008	0.506287	1.6807	0.940226	51301	protein_coding	glucosaminyl (N-acetyl) transferase 4	hsa00512	Mucin type O-glycan biosynthesis	GO:0000139,GO:0001780,GO:0002121,GO:0003829,GO:0005975,GO:0006493,GO:0008109,GO:0008375,GO:0016266,GO:0042403,GO:0048729,GO:0060993	Golgi membrane|neutrophil homeostasis|inter-male aggressive behavior|beta-1,3-galactosyl-O-glycosyl-glycoprotein beta-1,6-N-acetylglucosaminyltransferase activity|carbohydrate metabolic process|protein O-linked glycosylation|N-acetyllactosaminide beta-1,6-N-acetylglucosaminyltransferase activity|acetylglucosaminyltransferase activity|O-glycan processing|thyroid hormone metabolic process|tissue mo…
GDF15	17584	27525.2	7642.76	0.277665	-1.84858	2.82e-28	1.86e-25	Down	118.852	112.656	118.591	497.061	374.406	435.073	9518	protein_coding	growth differentiation factor 15	hsa04060	Cytokine-cytokine receptor interaction	GO:0002023,GO:0005125,GO:0005515,GO:0005576,GO:0005615,GO:0005634,GO:0005737,GO:0005794,GO:0007165,GO:0007179,GO:0007267,GO:0008083,GO:0010862,GO:0035860,GO:0040015,GO:0042803,GO:0043410,GO:0051897,GO:0060395,GO:0060400,GO:0062023,GO:0070062,GO:1901741	reduction of food intake in response to dietary excess|cytokine activity|protein binding|extracellular region|extracellular space|nucleus|cytoplasm|Golgi apparatus|signal transduction|transforming growth factor beta receptor signaling pathway|cell-cell signaling|growth factor activity|positive regulation of pathway-restricted SMAD protein phosphorylation|glial cell-derived neurotrophic factor rec…	WP4239	Epithelial to mesenchymal transition in colorectal cancer
GDF7	208.867	127.931	289.803	2.26507	1.17956	1.05e-05	0.000387064	Up	1.05997	0.762205	0.641397	0.389018	0.343396	0.393303	151449	protein_coding	growth differentiation factor 7	hsa04350,hsa04390,hsa04060,hsa04360	TGF-beta signaling pathway|Hippo signaling pathway|Cytokine-cytokine receptor interaction|Axon guidance	GO:0005125,GO:0005515,GO:0005615,GO:0007411,GO:0008083,GO:0010628,GO:0010862,GO:0021509,GO:0021527,GO:0022612,GO:0030509,GO:0030855,GO:0030901,GO:0032924,GO:0042802,GO:0045165,GO:0045666,GO:0045893,GO:0048608,GO:0048754,GO:0048853,GO:0060389,GO:0060395,GO:0060571,GO:2001051	cytokine activity|protein binding|extracellular space|axon guidance|growth factor activity|positive regulation of gene expression|positive regulation of pathway-restricted SMAD protein phosphorylation|roof plate formation|spinal cord association neuron differentiation|gland morphogenesis|BMP signaling pathway|epithelial cell differentiation|midbrain development|activin receptor signaling pathway|…
GEN1	1062.12	632.696	1491.55	2.35722	1.23708	0.00346195	0.037119	Up	4.29026	4.53991	2.73959	0.778722	2.81744	1.47088	348654	protein_coding	GEN1 Holliday junction 5' flap endonuclease			GO:0000287,GO:0000400,GO:0000724,GO:0005654,GO:0005813,GO:0008821,GO:0010824,GO:0017108,GO:0031297,GO:0042803,GO:0071139,GO:0071140,GO:0090267,GO:0090305	magnesium ion binding|four-way junction DNA binding|double-strand break repair via homologous recombination|nucleoplasm|centrosome|crossover junction DNA endonuclease activity|regulation of centrosome duplication|5'-flap endonuclease activity|replication fork processing|protein homodimerization activity|resolution of recombination intermediates|resolution of mitotic recombination intermediates|po…			R-HSA-5685942,R-HSA-5693532,R-HSA-5693537,R-HSA-5693538,R-HSA-5693567,R-HSA-5693568,R-HSA-73894	HDR through Homologous Recombination (HRR)|DNA Double-Strand Break Repair|Resolution of D-Loop Structures|Homology Directed Repair|HDR through Homologous Recombination (HRR) or Single Strand Annealing (SSA)|Resolution of D-loop Structures through Holliday Junction Intermediates|DNA Repair
GGT6	69.7867	103.664	35.9091	0.346753	-1.52802	0.000192452	0.00429342	Down	0.297262	0.234264	0.409373	1.36753	0.787937	0.666458	124975	protein_coding	gamma-glutamyltransferase 6	hsa00430,hsa00480	Taurine and hypotaurine metabolism|Glutathione metabolism	GO:0003674,GO:0005515,GO:0006750,GO:0008150,GO:0016020,GO:0036374,GO:0070062,GO:0102953,GO:0103068,GO:1901750	molecular_function|protein binding|glutathione biosynthetic process|biological_process|membrane|glutathione hydrolase activity|extracellular exosome|hypoglycin A gamma-glutamyl transpeptidase activity|leukotriene C4 gamma-glutamyl transferase activity|leukotriene D4 biosynthetic process			R-HSA-1430728,R-HSA-156580,R-HSA-156590,R-HSA-174403,R-HSA-211859,R-HSA-5423646,R-HSA-9748784,R-HSA-9753281	Metabolism|Phase II - Conjugation of compounds|Glutathione conjugation|Glutathione synthesis and recycling|Biological oxidations|Aflatoxin activation and detoxification|Drug ADME|Paracetamol ADME
GK5	785.434	485.219	1085.65	2.23713	1.16165	0.00459155	0.0447493	Up	2.81201	2.98224	2.06495	0.557327	1.98679	1.08273	256356	protein_coding	glycerol kinase 5			GO:0004370,GO:0005524,GO:0005739,GO:0006071,GO:0006641,GO:0016310,GO:0019563,GO:0046167	glycerol kinase activity|ATP binding|mitochondrion|glycerol metabolic process|triglyceride metabolic process|phosphorylation|glycerol catabolic process|glycerol-3-phosphate biosynthetic process
GNA15	5.07758	9.49164	0.663507	0.0696531	-3.84367	0.00457487	0.0447006	Down	0.0115548	0.0114668	0	0.122947	0.138845	0.0790454	2769	protein_coding	G protein subunit alpha 15	hsa04020,hsa04926,hsa05146,hsa05142	Calcium signaling pathway|Relaxin signaling pathway|Amoebiasis|Chagas disease	GO:0001508,GO:0001664,GO:0003924,GO:0005525,GO:0005834,GO:0005886,GO:0007188,GO:0007202,GO:0007207,GO:0031683,GO:0045202,GO:0046872,GO:0051482,GO:0060158	action potential|G protein-coupled receptor binding|GTPase activity|GTP binding|heterotrimeric G-protein complex|plasma membrane|adenylate cyclase-modulating G protein-coupled receptor signaling pathway|activation of phospholipase C activity|phospholipase C-activating G protein-coupled acetylcholine receptor signaling pathway|G-protein beta/gamma-subunit complex binding|synapse|metal ion binding|…	WP2806,WP35,WP4941,WP2197,WP4760	Complement system|G protein signaling pathways|GPR143 in melanocytes and retinal pigment epithelium cells|Endothelin pathways|PKC-gamma calcium signaling pathway in ataxia	R-HSA-109582,R-HSA-109582,R-HSA-111885,R-HSA-111885,R-HSA-112040,R-HSA-112040,R-HSA-112043,R-HSA-112043,R-HSA-1430728,R-HSA-1430728,R-HSA-162582,R-HSA-162582,R-HSA-163685,R-HSA-163685,R-HSA-202040,R-HSA-372790,R-HSA-372790,R-HSA-388396,R-HSA-388396,R-HSA-390466,R-HSA-391251,R-HSA-392499,R-HSA-392518,R-HSA-392518,R-HSA-399997,R-HSA-399997,R-HSA-400451,R-HSA-400451,R-HSA-416476,R-HSA-416476,R-HSA-4…	Hemostasis|Hemostasis|Opioid Signalling|Opioid Signalling|G-protein mediated events|G-protein mediated events|PLC beta mediated events|PLC beta mediated events|Metabolism|Metabolism|Signal Transduction|Signal Transduction|Integration of energy metabolism|Integration of energy metabolism|G-protein activation|Signaling by GPCR|Signaling by GPCR|GPCR downstream signalling|GPCR downstream signalling|…
GNAT1	18.0223	5.2967	30.7479	5.83207	2.54401	0.00168109	0.0221845	Up	0.306498	0.210019	0.15661	0.0621194	0.0584598	0	2779	protein_coding	G protein subunit alpha transducin 1	hsa04744	Phototransduction	GO:0000035,GO:0001580,GO:0001664,GO:0001750,GO:0001917,GO:0003924,GO:0005525,GO:0005829,GO:0005834,GO:0005886,GO:0007165,GO:0007188,GO:0007601,GO:0007603,GO:0008283,GO:0009416,GO:0009642,GO:0016020,GO:0016056,GO:0016324,GO:0019003,GO:0019901,GO:0022400,GO:0031683,GO:0032391,GO:0042462,GO:0042622,GO:0043025,GO:0046872,GO:0050908,GO:0050917,GO:0051343,GO:0051344,GO:0060041,GO:0071257,GO:0097381	acyl binding|detection of chemical stimulus involved in sensory perception of bitter taste|G protein-coupled receptor binding|photoreceptor outer segment|photoreceptor inner segment|GTPase activity|GTP binding|cytosol|heterotrimeric G-protein complex|plasma membrane|signal transduction|adenylate cyclase-modulating G protein-coupled receptor signaling pathway|visual perception|phototransduction, v…	WP4900	Purinergic signaling	R-HSA-162582,R-HSA-2187338,R-HSA-2187338,R-HSA-2485179,R-HSA-2485179,R-HSA-2514856,R-HSA-2514856,R-HSA-2514859,R-HSA-2514859,R-HSA-372790,R-HSA-388396,R-HSA-418594,R-HSA-9709957,R-HSA-9709957	Signal Transduction|Visual phototransduction|Visual phototransduction|Activation of the phototransduction cascade|Activation of the phototransduction cascade|The phototransduction cascade|The phototransduction cascade|Inactivation, recovery and regulation of the phototransduction cascade|Inactivation, recovery and regulation of the phototransduction cascade|Signaling by GPCR|GPCR downstream signa…
GNB1-DT	9.45497	15.9404	2.96957	0.186169	-2.42531	0.00215216	0.0266513	Down	0.0764228	0.0758411	0.0745488	0.379479	0.357124	0.522803	105378949	non_coding	GNB1 divergent transcript
GNG4	62.1667	25.3934	98.94	3.90666	1.96594	9.28e-06	0.000347345	Up	0.502982	0.483716	0.551347	0.226216	0.0675014	0.116554	2786	protein_coding	G protein subunit gamma 4	hsa04014,hsa04371,hsa04151,hsa04062,hsa04926,hsa04724,hsa04727,hsa04725,hsa04728,hsa04726,hsa04723,hsa04713,hsa05200,hsa05170,hsa05163,hsa05167,hsa05032,hsa05034	Ras signaling pathway|Apelin signaling pathway|PI3K-Akt signaling pathway|Chemokine signaling pathway|Relaxin signaling pathway|Glutamatergic synapse|GABAergic synapse|Cholinergic synapse|Dopaminergic synapse|Serotonergic synapse|Retrograde endocannabinoid signaling|Circadian entrainment|Pathways in cancer|Human immunodeficiency virus 1 infection|Human cytomegalovirus infection|Kaposi sarcoma-ass…	GO:0005515,GO:0005886,GO:0007186,GO:0008277,GO:0030308,GO:0031681,GO:0070062	protein binding|plasma membrane|G protein-coupled receptor signaling pathway|regulation of G protein-coupled receptor signaling pathway|negative regulation of cell growth|G-protein beta-subunit binding|extracellular exosome	WP35,WP289,WP4223,WP3929,WP3932,WP536,WP4172	G protein signaling pathways|Myometrial relaxation and contraction pathways|Ras signaling|Chemokine signaling pathway|Focal adhesion: PI3K-Akt-mTOR-signaling pathway|Calcium regulation in cardiac cells|PI3K-Akt signaling pathway	R-HSA-109582,R-HSA-109582,R-HSA-111885,R-HSA-112314,R-HSA-112315,R-HSA-112316,R-HSA-1296041,R-HSA-1296059,R-HSA-1296065,R-HSA-1296071,R-HSA-1430728,R-HSA-1430728,R-HSA-162582,R-HSA-162582,R-HSA-163359,R-HSA-163685,R-HSA-163685,R-HSA-1643685,R-HSA-195721,R-HSA-195721,R-HSA-202040,R-HSA-372790,R-HSA-373080,R-HSA-381676,R-HSA-381676,R-HSA-382551,R-HSA-3858494,R-HSA-3858494,R-HSA-388396,R-HSA-390466,…	Hemostasis|Hemostasis|Opioid Signalling|Neurotransmitter receptors and postsynaptic signal transmission|Transmission across Chemical Synapses|Neuronal System|Activation of G protein gated Potassium channels|G protein gated Potassium channels|Inwardly rectifying K+ channels|Potassium Channels|Metabolism|Metabolism|Signal Transduction|Signal Transduction|Glucagon signaling in metabolic regulation|I…
GOLGA4	3492.19	1612.02	5372.36	3.33257	1.73664	0.000488245	0.00890813	Up	18.2956	18.0093	9.6099	1.61874	8.56969	4.02589	2803	protein_coding	golgin A4			GO:0000139,GO:0005515,GO:0005654,GO:0005737,GO:0005794,GO:0005802,GO:0005829,GO:0005886,GO:0016192,GO:0031267,GO:0043001,GO:0045773,GO:0048193,GO:0051020,GO:0070062	Golgi membrane|protein binding|nucleoplasm|cytoplasm|Golgi apparatus|trans-Golgi network|cytosol|plasma membrane|vesicle-mediated transport|small GTPase binding|Golgi to plasma membrane protein transport|positive regulation of axon extension|Golgi vesicle transport|GTPase binding|extracellular exosome			R-HSA-1643685,R-HSA-199991,R-HSA-5653656,R-HSA-5663202,R-HSA-6811440,R-HSA-6811442,R-HSA-9671555,R-HSA-9673768	Disease|Membrane Trafficking|Vesicle-mediated transport|Diseases of signal transduction by growth factor receptors and second messengers|Retrograde transport at the Trans-Golgi-Network|Intra-Golgi and retrograde Golgi-to-ER traffic|Signaling by PDGFR in disease|Signaling by membrane-tethered fusions of PDGFRA or PDGFRB
GOLGA8A	702.062	405.09	999.035	2.46586	1.30209	0.00149561	0.0202659	Up	5.0964	5.09821	3.42811	0.96749	3.21859	1.5195	23015	protein_coding	golgin A8 family member A			GO:0000137,GO:0005794,GO:0005801,GO:0005829,GO:0007030,GO:0032580,GO:0051225	Golgi cis cisterna|Golgi apparatus|cis-Golgi network|cytosol|Golgi organization|Golgi cisterna membrane|spindle assembly
GPC6	2272.18	1429.05	3115.31	2.17985	1.12423	0.000575612	0.0101244	Up	5.2416	5.10118	3.78282	1.32877	3.22008	2.14533	10082	protein_coding	glypican 6			GO:0005515,GO:0005615,GO:0005634,GO:0005796,GO:0005886,GO:0009966,GO:0009986,GO:0016477,GO:0043202,GO:0045202,GO:0060071,GO:0062023,GO:0098696,GO:1904929	protein binding|extracellular space|nucleus|Golgi lumen|plasma membrane|regulation of signal transduction|cell surface|cell migration|lysosomal lumen|synapse|Wnt signaling pathway, planar cell polarity pathway|collagen-containing extracellular matrix|regulation of neurotransmitter receptor localization to postsynaptic specialization membrane|coreceptor activity involved in Wnt signaling pathway, …	WP3967	miR-509-3p alteration of YAP1/ECM axis	R-HSA-1430728,R-HSA-1430728,R-HSA-1630316,R-HSA-1630316,R-HSA-1638091,R-HSA-1638091,R-HSA-1643685,R-HSA-1643685,R-HSA-1793185,R-HSA-196854,R-HSA-1971475,R-HSA-2022928,R-HSA-2022928,R-HSA-2024096,R-HSA-2187338,R-HSA-3560782,R-HSA-3560783,R-HSA-3560801,R-HSA-3656237,R-HSA-3656253,R-HSA-3781865,R-HSA-4420332,R-HSA-5663205,R-HSA-5663205,R-HSA-5668914,R-HSA-6806667,R-HSA-71387,R-HSA-71387,R-HSA-967950…	Metabolism|Metabolism|Glycosaminoglycan metabolism|Glycosaminoglycan metabolism|Heparan sulfate/heparin (HS-GAG) metabolism|Heparan sulfate/heparin (HS-GAG) metabolism|Disease|Disease|Chondroitin sulfate/dermatan sulfate metabolism|Metabolism of vitamins and cofactors|A tetrasaccharide linker sequence is required for GAG synthesis|HS-GAG biosynthesis|HS-GAG biosynthesis|HS-GAG degradation|Visual …
GPR3	141.072	188.508	93.6349	0.496928	-1.00889	0.00019723	0.00434974	Down	0.934048	1.29284	1.22285	2.8639	2.00601	2.3301	2827	protein_coding	G protein-coupled receptor 3			GO:0005515,GO:0040020,GO:0043950,GO:0051480,GO:0120162	protein binding|regulation of meiotic nuclear division|positive regulation of cAMP-mediated signaling|regulation of cytosolic calcium ion concentration|positive regulation of cold-induced thermogenesis	WP5316,WP455	Primary ovarian insufficiency|GPCRs, class A rhodopsin-like
GPT2	12879.4	17186.8	8571.89	0.498751	-1.00361	1.2e-08	9.22e-07	Down	48.5499	48.8557	52.0511	117.799	86.4462	106.266	84706	protein_coding	glutamic--pyruvic transaminase 2	hsa00250,hsa00220	Alanine, aspartate and glutamate metabolism|Arginine biosynthesis	GO:0004021,GO:0005759,GO:0006103,GO:0009058,GO:0030170,GO:0042851,GO:0042853	L-alanine:2-oxoglutarate aminotransferase activity|mitochondrial matrix|2-oxoglutarate metabolic process|biosynthetic process|pyridoxal phosphate binding|L-alanine metabolic process|L-alanine catabolic process	WP4661,WP3925	Amino acid metabolism pathway excerpt: histidine catabolism extension|Amino acid metabolism	R-HSA-1430728,R-HSA-71291,R-HSA-8964540	Metabolism|Metabolism of amino acids and derivatives|Alanine metabolism
GRAMD1A	1795.63	2419.91	1171.35	0.484066	-1.04672	1.02e-10	1.15e-08	Down	7.25489	7.43965	7.65432	17.6939	14.1089	16.0334	57655	protein_coding	GRAM domain containing 1A			GO:0005515,GO:0005776,GO:0005789,GO:0005829,GO:0005886,GO:0006914,GO:0015485,GO:0031234,GO:0031410,GO:0032366,GO:0044232,GO:0071397,GO:0120009,GO:0120020,GO:0140268	protein binding|autophagosome|endoplasmic reticulum membrane|cytosol|plasma membrane|autophagy|cholesterol binding|extrinsic component of cytoplasmic side of plasma membrane|cytoplasmic vesicle|intracellular sterol transport|organelle membrane contact site|cellular response to cholesterol|intermembrane lipid transfer|cholesterol transfer activity|endoplasmic reticulum-plasma membrane contact site
GRAMD1B	83.3147	142.879	23.7503	0.16619	-2.5891	4.27e-15	9.24e-13	Down	0.0244543	0.0383182	0.0288767	0.167079	0.192034	0.211314	57476	protein_coding	GRAM domain containing 1B			GO:0001786,GO:0005789,GO:0005886,GO:0015485,GO:0016020,GO:0032366,GO:0042632,GO:0070300,GO:0071397,GO:0120009,GO:0120020,GO:0140268	phosphatidylserine binding|endoplasmic reticulum membrane|plasma membrane|cholesterol binding|membrane|intracellular sterol transport|cholesterol homeostasis|phosphatidic acid binding|cellular response to cholesterol|intermembrane lipid transfer|cholesterol transfer activity|endoplasmic reticulum-plasma membrane contact site	WP2858	Ectoderm differentiation
GRIP2	49.2289	78.6065	19.8513	0.252425	-1.98608	2.22e-05	0.000729859	Down	0.046328	0.05597	0.0176838	0.20361	0.131105	0.157479	80852	protein_coding	glutamate receptor interacting protein 2			GO:0005829,GO:0005886,GO:0007219,GO:0014824,GO:0030425,GO:0035254,GO:0043025,GO:0044309,GO:0045211,GO:0045777,GO:0098887,GO:0098978,GO:0099003,GO:0099092	cytosol|plasma membrane|Notch signaling pathway|artery smooth muscle contraction|dendrite|glutamate receptor binding|neuronal cell body|neuron spine|postsynaptic membrane|positive regulation of blood pressure|neurotransmitter receptor transport, endosome to postsynaptic membrane|glutamatergic synapse|vesicle-mediated transport in synapse|postsynaptic density, intracellular component	WP4549	Fragile X syndrome	R-HSA-112314,R-HSA-112315,R-HSA-112316,R-HSA-399719,R-HSA-399721,R-HSA-416993	Neurotransmitter receptors and postsynaptic signal transmission|Transmission across Chemical Synapses|Neuronal System|Trafficking of AMPA receptors|Glutamate binding, activation of AMPA receptors and synaptic plasticity|Trafficking of GluR2-containing AMPA receptors
GRM8	4.13781	0	8.27563	45.922	5.52111	0.00165093	0.0219363	Up	0.025272	0.0470244	0.00616308	0	0	0	2918	protein_coding	glutamate metabotropic receptor 8	hsa04072,hsa04080,hsa04724	Phospholipase D signaling pathway|Neuroactive ligand-receptor interaction|Glutamatergic synapse	GO:0001642,GO:0004930,GO:0005886,GO:0007193,GO:0007196,GO:0007216,GO:0007601,GO:0008066,GO:0051966	group III metabotropic glutamate receptor activity|G protein-coupled receptor activity|plasma membrane|adenylate cyclase-inhibiting G protein-coupled receptor signaling pathway|adenylate cyclase-inhibiting G protein-coupled glutamate receptor signaling pathway|G protein-coupled glutamate receptor signaling pathway|visual perception|glutamate receptor activity|regulation of synaptic transmission, …	WP5083,WP501,WP117	Neuroinflammation and glutamatergic signaling|GPCRs, class C metabotropic glutamate, pheromone|GPCRs, other	R-HSA-162582,R-HSA-372790,R-HSA-388396,R-HSA-418594,R-HSA-420499,R-HSA-500792	Signal Transduction|Signaling by GPCR|GPCR downstream signalling|G alpha (i) signalling events|Class C/3 (Metabotropic glutamate/pheromone receptors)|GPCR ligand binding
GSTA2	286.707	400.765	172.649	0.430702	-1.21524	1.19e-08	9.21e-07	Down	3.95731	3.00889	3.2265	7.47879	8.65481	8.35049	2939	protein_coding	glutathione S-transferase alpha 2	hsa00480,hsa00980,hsa00982,hsa00983,hsa05200,hsa05204,hsa05207,hsa05208,hsa05225,hsa05418,hsa01524	Glutathione metabolism|Metabolism of xenobiotics by cytochrome P450|Drug metabolism - cytochrome P450|Drug metabolism - other enzymes|Pathways in cancer|Chemical carcinogenesis - DNA adducts|Chemical carcinogenesis - receptor activation|Chemical carcinogenesis - reactive oxygen species|Hepatocellular carcinoma|Fluid shear stress and atherosclerosis|Platinum drug resistance	GO:0004364,GO:0005515,GO:0005829,GO:0006749,GO:0006805,GO:0030855,GO:0070062	glutathione transferase activity|protein binding|cytosol|glutathione metabolic process|xenobiotic metabolic process|epithelial cell differentiation|extracellular exosome	WP3,WP4357,WP2876,WP702,WP2882,WP5066,WP2873,WP2884,WP5113,WP2875	Transcriptional activation by NRF2 in response to phytochemicals|NRF2-ARE regulation|Pregnane X receptor pathway|Metapathway biotransformation Phase I and II|Nuclear receptors meta-pathway|FOXA2 pathway|Aryl hydrocarbon receptor pathway|NRF2 pathway|Antiviral and anti-inflammatory effects of Nrf2 on SARS-CoV-2 pathway|Constitutive androstane receptor pathway	R-HSA-1280215,R-HSA-1430728,R-HSA-156580,R-HSA-156590,R-HSA-168256,R-HSA-211859,R-HSA-447115,R-HSA-449147,R-HSA-8950505,R-HSA-9020591,R-HSA-9748784,R-HSA-9748787	Cytokine Signaling in Immune system|Metabolism|Phase II - Conjugation of compounds|Glutathione conjugation|Immune System|Biological oxidations|Interleukin-12 family signaling|Signaling by Interleukins|Gene and protein expression by JAK-STAT signaling after Interleukin-12 stimulation|Interleukin-12 signaling|Drug ADME|Azathioprine ADME
GTPBP2	2445.61	3707.07	1184.16	0.319423	-1.64646	7.09e-32	5.51e-29	Down	8.94324	8.69522	8.11545	27.3208	28.2534	27.8929	54676	protein_coding	GTP binding protein 2			GO:0003746,GO:0003924,GO:0005515,GO:0005525,GO:0005576,GO:0006414,GO:0008150,GO:0031093,GO:0042802	translation elongation factor activity|GTPase activity|protein binding|GTP binding|extracellular region|translational elongation|biological_process|platelet alpha granule lumen|identical protein binding	WP4577	Neurodegeneration with brain iron accumulation (NBIA) subtypes pathway	R-HSA-109582,R-HSA-114608,R-HSA-76002,R-HSA-76005	Hemostasis|Platelet degranulation |Platelet activation, signaling and aggregation|Response to elevated platelet cytosolic Ca2+
GXYLT1	2100.18	1276.24	2924.12	2.29108	1.19603	0.00215859	0.0267116	Up	11.4266	10.9491	7.62891	2.35886	7.40993	3.75796	283464	protein_coding	glucoside xylosyltransferase 1	hsa00514	Other types of O-glycan biosynthesis	GO:0016020,GO:0016266,GO:0035252,GO:0140563	membrane|O-glycan processing|UDP-xylosyltransferase activity|UDP-D-xylose:beta-D-glucoside alpha-1,3-D-xylosyltransferase activity
H1-0	29130.7	40049.8	18211.5	0.454722	-1.13694	2.39e-18	6.82e-16	Down	214.711	216.743	219.199	517.152	469.24	495.595	3005	protein_coding	H1.0 linker histone			GO:0000785,GO:0000786,GO:0000791,GO:0003680,GO:0003690,GO:0003723,GO:0005515,GO:0005634,GO:0005654,GO:0005794,GO:0006334,GO:0015629,GO:0016604,GO:0017053,GO:0030261,GO:0030527,GO:0031490,GO:0031492,GO:0031507,GO:0045910,GO:2000679	chromatin|nucleosome|euchromatin|minor groove of adenine-thymine-rich DNA binding|double-stranded DNA binding|RNA binding|protein binding|nucleus|nucleoplasm|Golgi apparatus|nucleosome assembly|actin cytoskeleton|nuclear body|transcription repressor complex|chromosome condensation|structural constituent of chromatin|chromatin DNA binding|nucleosomal DNA binding|heterochromatin formation|negative …			R-HSA-109581,R-HSA-140342,R-HSA-2262752,R-HSA-2559583,R-HSA-2559584,R-HSA-2559586,R-HSA-5357801,R-HSA-75153,R-HSA-8953897	Apoptosis|Apoptosis induced DNA fragmentation|Cellular responses to stress|Cellular Senescence|Formation of Senescence-Associated Heterochromatin Foci (SAHF)|DNA Damage/Telomere Stress Induced Senescence|Programmed Cell Death|Apoptotic execution phase|Cellular responses to stimuli
HAMP	587.516	292.074	882.958	3.02211	1.59556	0.00016339	0.00376347	Up	52.2045	60.6663	58.3705	10.0495	13.4089	34.9604	57817	protein_coding	hepcidin antimicrobial peptide	hsa04350	TGF-beta signaling pathway	GO:0000122,GO:0002262,GO:0005179,GO:0005507,GO:0005576,GO:0005634,GO:0006366,GO:0006879,GO:0006953,GO:0006955,GO:0007259,GO:0007568,GO:0010039,GO:0010043,GO:0014704,GO:0030163,GO:0031640,GO:0033189,GO:0034755,GO:0036017,GO:0042116,GO:0043032,GO:0045179,GO:0045471,GO:0045732,GO:0045779,GO:0045944,GO:0050728,GO:0050832,GO:0051649,GO:0060586,GO:0061051,GO:0071222,GO:0071354,GO:0071356,GO:0071481,GO:…	negative regulation of transcription by RNA polymerase II|myeloid cell homeostasis|hormone activity|copper ion binding|extracellular region|nucleus|transcription by RNA polymerase II|intracellular iron ion homeostasis|acute-phase response|immune response|receptor signaling pathway via JAK-STAT|aging|response to iron ion|response to zinc ion|intercalated disc|protein catabolic process|killing of c…	WP5224,WP2007,WP3924,WP4906	2q37 copy number variation syndrome|Iron metabolism in placenta|Hfe effect on hepcidin production|3q29 copy number variation syndrome
HBEGF	176.32	250.127	102.514	0.409938	-1.28652	7.14e-07	3.77e-05	Down	0.835368	1.35958	1.22776	2.99844	2.86641	2.7866	1839	protein_coding	heparin binding EGF like growth factor	hsa04012,hsa04912,hsa04915,hsa04928,hsa05205,hsa05219,hsa05171,hsa05120,hsa01522	ErbB signaling pathway|GnRH signaling pathway|Estrogen signaling pathway|Parathyroid hormone synthesis, secretion and action|Proteoglycans in cancer|Bladder cancer|Coronavirus disease - COVID-19|Epithelial cell signaling in Helicobacter pylori infection|Endocrine resistance	GO:0005515,GO:0005576,GO:0005615,GO:0005886,GO:0007165,GO:0007173,GO:0007517,GO:0008016,GO:0008083,GO:0008201,GO:0008284,GO:0009986,GO:0030297,GO:0030307,GO:0030335,GO:0030666,GO:0030669,GO:0035313,GO:0038134,GO:0038135,GO:0045741,GO:0048018,GO:0048661,GO:0051545,GO:0051549,GO:0051897,GO:0060326,GO:0090303	protein binding|extracellular region|extracellular space|plasma membrane|signal transduction|epidermal growth factor receptor signaling pathway|muscle organ development|regulation of heart contraction|growth factor activity|heparin binding|positive regulation of cell population proliferation|cell surface|transmembrane receptor protein tyrosine kinase activator activity|positive regulation of cell…	WP2828,WP673,WP2882,WP2884,WP516,WP3611,WP2865,WP5087,WP3888	Bladder cancer|ErbB signaling pathway|Nuclear receptors meta-pathway|NRF2 pathway|Hypertrophy model|Photodynamic therapy-induced AP-1 survival signaling|IL1 and megakaryocytes in obesity|Malignant pleural mesothelioma|VEGFA-VEGFR2 signaling	R-HSA-1227986,R-HSA-1227986,R-HSA-1227990,R-HSA-1236394,R-HSA-1236394,R-HSA-1250196,R-HSA-1250196,R-HSA-1250342,R-HSA-1250347,R-HSA-1251985,R-HSA-1257604,R-HSA-162582,R-HSA-162582,R-HSA-1643685,R-HSA-1643713,R-HSA-177929,R-HSA-179812,R-HSA-180292,R-HSA-180336,R-HSA-182971,R-HSA-1963640,R-HSA-1963642,R-HSA-199418,R-HSA-199991,R-HSA-212718,R-HSA-2179392,R-HSA-2179392,R-HSA-2219528,R-HSA-2219530,R-H…	Signaling by ERBB2|Signaling by ERBB2|Signaling by ERBB2 in Cancer|Signaling by ERBB4|Signaling by ERBB4|SHC1 events in ERBB2 signaling|SHC1 events in ERBB2 signaling|PI3K events in ERBB4 signaling|SHC1 events in ERBB4 signaling|Nuclear signaling by ERBB4|PIP3 activates AKT signaling|Signal Transduction|Signal Transduction|Disease|Signaling by EGFR in Cancer|Signaling by EGFR|GRB2 events in EGFR …
HCAR2	38.9717	58.7924	19.1509	0.325685	-1.61845	0.000127785	0.003102	Down	0.267091	0.252436	0.210915	0.744323	1.00613	0.571762	338442	protein_coding	hydroxycarboxylic acid receptor 2	hsa04024	cAMP signaling pathway	GO:0001781,GO:0005886,GO:0007186,GO:0030054,GO:0033031,GO:0050995,GO:0070165,GO:0070553	neutrophil apoptotic process|plasma membrane|G protein-coupled receptor signaling pathway|cell junction|positive regulation of neutrophil apoptotic process|negative regulation of lipid catabolic process|positive regulation of adiponectin secretion|nicotinic acid receptor activity	WP4754	IL-18 signaling pathway	R-HSA-162582,R-HSA-3296197,R-HSA-372790,R-HSA-373076,R-HSA-388396,R-HSA-418594,R-HSA-500792	Signal Transduction|Hydroxycarboxylic acid-binding receptors|Signaling by GPCR|Class A/1 (Rhodopsin-like receptors)|GPCR downstream signalling|G alpha (i) signalling events|GPCR ligand binding
HCAR3	72.8765	100.17	45.5829	0.45468	-1.13708	0.000361658	0.00702544	Down	0.677038	0.595822	0.47352	1.08739	1.43266	1.44815	8843	protein_coding	hydroxycarboxylic acid receptor 3	hsa04024	cAMP signaling pathway	GO:0005886,GO:0007186,GO:0030054,GO:0070553	plasma membrane|G protein-coupled receptor signaling pathway|cell junction|nicotinic acid receptor activity	WP455	GPCRs, class A rhodopsin-like	R-HSA-162582,R-HSA-3296197,R-HSA-372790,R-HSA-373076,R-HSA-388396,R-HSA-418594,R-HSA-500792	Signal Transduction|Hydroxycarboxylic acid-binding receptors|Signaling by GPCR|Class A/1 (Rhodopsin-like receptors)|GPCR downstream signalling|G alpha (i) signalling events|GPCR ligand binding
HEATR5A	2213.58	1441.07	2986.08	2.07202	1.05103	0.00309912	0.0344814	Up	11.2204	10.2474	8.64275	2.64397	7.62624	4.73845	25938	protein_coding	HEAT repeat containing 5A			GO:0005829,GO:0006897,GO:0008104,GO:0030139,GO:0042147	cytosol|endocytosis|protein localization|endocytic vesicle|retrograde transport, endosome to Golgi	WP5323	Fatty Acids and Lipoproteins Transport in Hepatocytes
HECTD1	12807.9	7470.45	18145.4	2.42893	1.28032	0.00140661	0.0194134	Up	55.1485	53.9048	41.0629	9.80647	35.1499	18.8601	25831	protein_coding	HECT domain E3 ubiquitin protein ligase 1			GO:0001779,GO:0001843,GO:0003170,GO:0003281,GO:0005515,GO:0016607,GO:0032436,GO:0035904,GO:0043161,GO:0046872,GO:0048856,GO:0051865,GO:0060707,GO:0061630,GO:0070534,GO:0072659,GO:1903077	natural killer cell differentiation|neural tube closure|heart valve development|ventricular septum development|protein binding|nuclear speck|positive regulation of proteasomal ubiquitin-dependent protein catabolic process|aorta development|proteasome-mediated ubiquitin-dependent protein catabolic process|metal ion binding|anatomical structure development|protein autoubiquitination|trophoblast gia…			R-HSA-1280218,R-HSA-168256,R-HSA-983168,R-HSA-983169	Adaptive Immune System|Immune System|Antigen processing: Ubiquitination & Proteasome degradation|Class I MHC mediated antigen processing & presentation
HECTD2	41.7583	21.0901	62.4266	2.95511	1.56321	0.0010415	0.0158721	Up	0.206448	0.335253	0.161109	0.0519219	0.109002	0.0843711	143279	protein_coding	HECT domain E3 ubiquitin protein ligase 2			GO:0000209,GO:0005829,GO:0061630	protein polyubiquitination|cytosol|ubiquitin protein ligase activity			R-HSA-1280218,R-HSA-168256,R-HSA-983168,R-HSA-983169	Adaptive Immune System|Immune System|Antigen processing: Ubiquitination & Proteasome degradation|Class I MHC mediated antigen processing & presentation
HELLS	3498.04	2083.64	4912.45	2.35756	1.2373	0.00176716	0.0230727	Up	10.5473	10.2812	7.60071	2.10657	6.98308	3.36609	3070	protein_coding	helicase%2C lymphoid specific			GO:0000775,GO:0001655,GO:0001822,GO:0003682,GO:0004386,GO:0005515,GO:0005524,GO:0005634,GO:0005721,GO:0006306,GO:0006346,GO:0006915,GO:0007049,GO:0010216,GO:0016787,GO:0031508,GO:0046651,GO:0051301,GO:0140658,GO:1990830,GO:2001243	chromosome, centromeric region|urogenital system development|kidney development|chromatin binding|helicase activity|protein binding|ATP binding|nucleus|pericentric heterochromatin|DNA methylation|DNA methylation-dependent heterochromatin formation|apoptotic process|cell cycle|negative regulation of gene expression via chromosomal DNA cytosine methylation|hydrolase activity|pericentric heterochrom…	WP2864,WP254	Apoptosis-related network due to altered Notch3 in ovarian cancer|Apoptosis
HELZ	2701.18	1493.21	3909.14	2.61783	1.38837	0.000610163	0.0106121	Up	7.98505	7.61914	5.98068	1.27339	4.67364	2.56582	9931	protein_coding	helicase with zinc finger			GO:0003723,GO:0004386,GO:0005515,GO:0005524,GO:0005634,GO:0005829,GO:0016020,GO:0016787,GO:0035194,GO:0043186,GO:0046872	RNA binding|helicase activity|protein binding|ATP binding|nucleus|cytosol|membrane|hydrolase activity|RNA-mediated post-transcriptional gene silencing|P granule|metal ion binding
HELZ2	674.138	966.146	382.13	0.395548	-1.33808	1.82e-10	1.98e-08	Down	0.972645	1.02351	0.928872	3.03961	2.04507	2.57969	85441	protein_coding	helicase with zinc finger 2			GO:0003677,GO:0003723,GO:0004540,GO:0005515,GO:0005524,GO:0005654,GO:0005829,GO:0016020,GO:0030374,GO:0035194,GO:0043186,GO:0045944,GO:0046872,GO:0090501	DNA binding|RNA binding|ribonuclease activity|protein binding|ATP binding|nucleoplasm|cytosol|membrane|nuclear receptor coactivator activity|RNA-mediated post-transcriptional gene silencing|P granule|positive regulation of transcription by RNA polymerase II|metal ion binding|RNA phosphodiester bond hydrolysis			R-HSA-1266738,R-HSA-1266738,R-HSA-1368082,R-HSA-1368108,R-HSA-1430728,R-HSA-1430728,R-HSA-1592230,R-HSA-1655829,R-HSA-1852241,R-HSA-1989781,R-HSA-1989781,R-HSA-2151201,R-HSA-2262752,R-HSA-2262752,R-HSA-2426168,R-HSA-381340,R-HSA-381340,R-HSA-400206,R-HSA-400206,R-HSA-400253,R-HSA-556833,R-HSA-556833,R-HSA-8953897,R-HSA-8953897,R-HSA-8957322,R-HSA-9707564,R-HSA-9707616,R-HSA-9711123	Developmental Biology|Developmental Biology|RORA activates gene expression|BMAL1:CLOCK,NPAS2 activates circadian gene expression|Metabolism|Metabolism|Mitochondrial biogenesis|Regulation of cholesterol biosynthesis by SREBP (SREBF)|Organelle biogenesis and maintenance|PPARA activates gene expression|PPARA activates gene expression|Transcriptional activation of mitochondrial biogenesis|Cellular re…
HES1	728.6	1014.65	442.551	0.436197	-1.19695	4.05e-10	4.2e-08	Down	7.13713	6.95041	8.03571	19.3404	14.7946	18.4152	3280	protein_coding	hes family bHLH transcription factor 1	hsa03460,hsa04330,hsa05200,hsa05224,hsa05169,hsa05165,hsa04950	Fanconi anemia pathway|Notch signaling pathway|Pathways in cancer|Breast cancer|Epstein-Barr virus infection|Human papillomavirus infection|Maturity onset diabetes of the young	GO:0000122,GO:0000785,GO:0000981,GO:0001222,GO:0001227,GO:0001709,GO:0001889,GO:0003143,GO:0003151,GO:0003266,GO:0003281,GO:0003310,GO:0003677,GO:0003682,GO:0005515,GO:0005634,GO:0005654,GO:0005737,GO:0006357,GO:0007155,GO:0007219,GO:0007224,GO:0007399,GO:0008284,GO:0008432,GO:0009952,GO:0010628,GO:0010629,GO:0010977,GO:0014070,GO:0016363,GO:0016477,GO:0021537,GO:0021555,GO:0021557,GO:0021558,GO:…	negative regulation of transcription by RNA polymerase II|chromatin|DNA-binding transcription factor activity, RNA polymerase II-specific|transcription corepressor binding|DNA-binding transcription repressor activity, RNA polymerase II-specific|cell fate determination|liver development|embryonic heart tube morphogenesis|outflow tract morphogenesis|regulation of secondary heart field cardioblast p…	WP2064,WP5224,WP4262,WP61,WP4844,WP706,WP268,WP2854,WP2882,WP5180,WP3593,WP4147,WP4657,WP5265,WP4879,WP2873,WP3845	Neural crest differentiation|2q37 copy number variation syndrome|Breast cancer pathway|Notch signaling pathway|Influence of laminopathies on Wnt signaling|Sudden infant death syndrome (SIDS) susceptibility pathways|Notch signaling|Gene regulatory network modelling somitogenesis |Nuclear receptors meta-pathway|DYRK1A|MicroRNA for targeting cancer growth and vascularization in glioblastoma|PTF1A re…	R-HSA-1266738,R-HSA-157118,R-HSA-157118,R-HSA-162582,R-HSA-162582,R-HSA-1643685,R-HSA-186712,R-HSA-1980143,R-HSA-1980145,R-HSA-210744,R-HSA-2122947,R-HSA-212436,R-HSA-212436,R-HSA-2197563,R-HSA-2644602,R-HSA-2644603,R-HSA-2644606,R-HSA-2894858,R-HSA-2894862,R-HSA-5663202,R-HSA-73857,R-HSA-73857,R-HSA-74160,R-HSA-74160,R-HSA-8878159,R-HSA-8878159,R-HSA-8878166,R-HSA-8940973,R-HSA-8941326,R-HSA-894…	Developmental Biology|Signaling by NOTCH|Signaling by NOTCH|Signal Transduction|Signal Transduction|Disease|Regulation of beta-cell development|Signaling by NOTCH1|Signaling by NOTCH2|Regulation of gene expression in late stage (branching morphogenesis) pancreatic bud precursor cells|NOTCH1 Intracellular Domain Regulates Transcription|Generic Transcription Pathway|Generic Transcription Pathway|NO…
HEY1	3982.23	5691.71	2272.74	0.3993	-1.32445	3.66e-18	9.78e-16	Down	23.1635	25.0664	23.8755	57.0179	66.6497	63.2268	23462	protein_coding	hes related family bHLH transcription factor with YRPW motif 1	hsa04330,hsa05200,hsa05224,hsa05165	Notch signaling pathway|Pathways in cancer|Breast cancer|Human papillomavirus infection	GO:0000122,GO:0000785,GO:0000978,GO:0000981,GO:0001227,GO:0001525,GO:0003161,GO:0003180,GO:0003184,GO:0003190,GO:0003203,GO:0003208,GO:0003700,GO:0005515,GO:0005634,GO:0005654,GO:0005737,GO:0006357,GO:0007219,GO:0009952,GO:0035912,GO:0036304,GO:0045665,GO:0045746,GO:0045892,GO:0045944,GO:0046983,GO:0050767,GO:0060317,GO:0060347,GO:0060411,GO:0060412,GO:0060716,GO:0060842,GO:0061314,GO:0061629,GO:…	negative regulation of transcription by RNA polymerase II|chromatin|RNA polymerase II cis-regulatory region sequence-specific DNA binding|DNA-binding transcription factor activity, RNA polymerase II-specific|DNA-binding transcription repressor activity, RNA polymerase II-specific|angiogenesis|cardiac conduction system development|aortic valve morphogenesis|pulmonary valve morphogenesis|atrioventr…	WP4262,WP61,WP4787,WP3593,WP5265,WP1591,WP3845	Breast cancer pathway|Notch signaling pathway|Osteoblast differentiation and related diseases|MicroRNA for targeting cancer growth and vascularization in glioblastoma|Neurogenesis regulation in the olfactory epithelium|Heart development|Canonical and non-canonical Notch signaling	R-HSA-157118,R-HSA-157118,R-HSA-162582,R-HSA-162582,R-HSA-1643685,R-HSA-1980143,R-HSA-2122947,R-HSA-212436,R-HSA-2644602,R-HSA-2644603,R-HSA-2644606,R-HSA-2894858,R-HSA-2894862,R-HSA-5663202,R-HSA-73857,R-HSA-74160,R-HSA-8878166,R-HSA-8940973,R-HSA-8941326,R-HSA-9012852,R-HSA-9013508,R-HSA-9013694,R-HSA-9013695	Signaling by NOTCH|Signaling by NOTCH|Signal Transduction|Signal Transduction|Disease|Signaling by NOTCH1|NOTCH1 Intracellular Domain Regulates Transcription|Generic Transcription Pathway|Signaling by NOTCH1 PEST Domain Mutants in Cancer|Signaling by NOTCH1 in Cancer|Constitutive Signaling by NOTCH1 PEST Domain Mutants|Signaling by NOTCH1 HD+PEST Domain Mutants in Cancer|Constitutive Signaling by…
HIPK3	1935.76	1219.88	2651.64	2.17357	1.12007	0.00544722	0.0497913	Up	9.33203	9.47345	6.98955	1.88446	6.7235	3.64545	10114	protein_coding	homeodomain interacting protein kinase 3	hsa04218	Cellular senescence	GO:0004672,GO:0004674,GO:0004713,GO:0005524,GO:0005634,GO:0005737,GO:0005829,GO:0005886,GO:0006468,GO:0006915,GO:0009299,GO:0016604,GO:0016605,GO:0018105,GO:0018107,GO:0018108,GO:0043066,GO:0043508,GO:0106310	protein kinase activity|protein serine/threonine kinase activity|protein tyrosine kinase activity|ATP binding|nucleus|cytoplasm|cytosol|plasma membrane|protein phosphorylation|apoptotic process|mRNA transcription|nuclear body|PML body|peptidyl-serine phosphorylation|peptidyl-threonine phosphorylation|peptidyl-tyrosine phosphorylation|negative regulation of apoptotic process|negative regulation of…
HKDC1	4463.07	6133.77	2792.36	0.45525	-1.13527	5.32e-14	9.38e-12	Down	16.5962	16.5985	18.4521	41.4496	35.9619	40.1015	80201	protein_coding	hexokinase domain containing 1	hsa00010,hsa00051,hsa00052,hsa00500,hsa00520,hsa00524,hsa04066,hsa04910,hsa04973,hsa05230,hsa05131,hsa04930	Glycolysis / Gluconeogenesis|Fructose and mannose metabolism|Galactose metabolism|Starch and sucrose metabolism|Amino sugar and nucleotide sugar metabolism|Neomycin, kanamycin and gentamicin biosynthesis|HIF-1 signaling pathway|Insulin signaling pathway|Carbohydrate digestion and absorption|Central carbon metabolism in cancer|Shigellosis|Type II diabetes mellitus	GO:0001678,GO:0001917,GO:0004340,GO:0005524,GO:0005536,GO:0005737,GO:0005739,GO:0005829,GO:0006006,GO:0006096,GO:0008865,GO:0031966,GO:0046835,GO:0051156	intracellular glucose homeostasis|photoreceptor inner segment|glucokinase activity|ATP binding|glucose binding|cytoplasm|mitochondrion|cytosol|glucose metabolic process|glycolytic process|fructokinase activity|mitochondrial membrane|carbohydrate phosphorylation|glucose 6-phosphate metabolic process	WP500	Glycogen synthesis and degradation
HMGCS1	4203.93	2016.36	6391.5	3.16966	1.66433	7.23e-10	7.11e-08	Up	27.0123	27.0771	23.8545	5.62987	11.2113	8.57294	3157	protein_coding	3-hydroxy-3-methylglutaryl-CoA synthase 1	hsa00650,hsa00280,hsa00900,hsa03320	Butanoate metabolism|Valine, leucine and isoleucine degradation|Terpenoid backbone biosynthesis|PPAR signaling pathway	GO:0004421,GO:0005737,GO:0005829,GO:0006084,GO:0006629,GO:0006695,GO:0010142,GO:0042803	hydroxymethylglutaryl-CoA synthase activity|cytoplasm|cytosol|acetyl-CoA metabolic process|lipid metabolic process|cholesterol biosynthetic process|farnesyl diphosphate biosynthetic process, mevalonate pathway|protein homodimerization activity	WP4190,WP5195,WP2011,WP197,WP5323,WP4718,WP1982,WP4808,WP5193,WP3963,WP5304,WP5329,WP474,WP5333	Mevalonate arm of cholesterol biosynthesis pathway|Disorders in ketolysis|SREBF and miR33 in cholesterol and lipid homeostasis|Cholesterol biosynthesis pathway|Fatty Acids and Lipoproteins Transport in Hepatocytes|Cholesterol metabolism with Bloch and Kandutsch-Russell pathways|Sterol regulatory element-binding proteins (SREBP) signaling|Endochondral ossification with skeletal dysplasias|Choleste…	R-HSA-1430728,R-HSA-1655829,R-HSA-191273,R-HSA-1989781,R-HSA-2426168,R-HSA-400206,R-HSA-556833,R-HSA-8957322	Metabolism|Regulation of cholesterol biosynthesis by SREBP (SREBF)|Cholesterol biosynthesis|PPARA activates gene expression|Activation of gene expression by SREBF (SREBP)|Regulation of lipid metabolism by PPARalpha|Metabolism of lipids|Metabolism of steroids
HMGN5	66.9075	34.6396	99.1753	2.85786	1.51493	0.000368754	0.00712286	Up	1.57659	1.30382	0.842199	0.252965	0.538772	0.550273	79366	protein_coding	high mobility group nucleosome binding domain 5			GO:0000785,GO:0003682,GO:0003723,GO:0005634,GO:0005654,GO:0005739,GO:0006325,GO:0006355,GO:0008284,GO:0010628,GO:0031492,GO:0043066,GO:0045893	chromatin|chromatin binding|RNA binding|nucleus|nucleoplasm|mitochondrion|chromatin organization|regulation of DNA-templated transcription|positive regulation of cell population proliferation|positive regulation of gene expression|nucleosomal DNA binding|negative regulation of apoptotic process|positive regulation of DNA-templated transcription	WP2849	Hematopoietic stem cell differentiation
HOOK3	1998.16	1287.12	2709.2	2.10474	1.07364	0.00462058	0.0449554	Up	5.42376	5.43697	4.01226	1.27576	3.94457	2.0787	84376	protein_coding	hook microtubule tethering protein 3			GO:0000242,GO:0005515,GO:0005737,GO:0005801,GO:0005813,GO:0005829,GO:0005874,GO:0007032,GO:0007040,GO:0008017,GO:0008333,GO:0015031,GO:0022027,GO:0030705,GO:0031122,GO:0034451,GO:0034452,GO:0034454,GO:0042802,GO:0045022,GO:0045503,GO:0045505,GO:0050768,GO:0051645,GO:0051959,GO:0070695,GO:0071539,GO:0097150,GO:1905719	pericentriolar material|protein binding|cytoplasm|cis-Golgi network|centrosome|cytosol|microtubule|endosome organization|lysosome organization|microtubule binding|endosome to lysosome transport|protein transport|interkinetic nuclear migration|cytoskeleton-dependent intracellular transport|cytoplasmic microtubule organization|centriolar satellite|dynactin binding|microtubule anchoring at centrosom…
HOXC12	37.1878	64.1767	10.1989	0.159187	-2.65121	5.64e-08	3.91e-06	Down	0.064333	0.0558629	0.125511	0.65886	0.418732	0.526546	3228	protein_coding	homeobox C12			GO:0000981,GO:0005634,GO:0006357,GO:1990837	DNA-binding transcription factor activity, RNA polymerase II-specific|nucleus|regulation of transcription by RNA polymerase II|sequence-specific double-stranded DNA binding	WP2840	Hair follicle development: cytodifferentiation - part 3 of 3
HRC	28.3795	44.8933	11.8656	0.264525	-1.91853	0.000490439	0.00893221	Down	0.064983	0.193465	0.126779	0.656874	0.336201	0.518635	3270	protein_coding	histidine rich calcium binding protein	hsa04020,hsa04260	Calcium signaling pathway|Cardiac muscle contraction	GO:0002027,GO:0005509,GO:0005515,GO:0005788,GO:0006936,GO:0010460,GO:0010880,GO:0010881,GO:0030018,GO:0033017,GO:0033018,GO:0033135,GO:0044325,GO:0045823,GO:0051117,GO:0051480,GO:0060314,GO:1901844,GO:1901899,GO:1903169	regulation of heart rate|calcium ion binding|protein binding|endoplasmic reticulum lumen|muscle contraction|positive regulation of heart rate|regulation of release of sequestered calcium ion into cytosol by sarcoplasmic reticulum|regulation of cardiac muscle contraction by regulation of the release of sequestered calcium ion|Z disc|sarcoplasmic reticulum membrane|sarcoplasmic reticulum lumen|regu…			R-HSA-381426,R-HSA-392499,R-HSA-597592,R-HSA-8957275	Regulation of Insulin-like Growth Factor (IGF) transport and uptake by Insulin-like Growth Factor Binding Proteins (IGFBPs)|Metabolism of proteins|Post-translational protein modification|Post-translational protein phosphorylation
HRH1	10.1182	17.9325	2.30394	0.128653	-2.95845	0.000355381	0.00693499	Down	0.00523813	0.0155948	0.015329	0.0947509	0.0944142	0.102382	3269	protein_coding	histamine receptor H1	hsa04020,hsa04080,hsa04750	Calcium signaling pathway|Neuroactive ligand-receptor interaction|Inflammatory mediator regulation of TRP channels	GO:0004930,GO:0004969,GO:0004993,GO:0005829,GO:0005886,GO:0006954,GO:0007186,GO:0007187,GO:0007200,GO:0007268,GO:0007613,GO:0008542,GO:0030425,GO:0030594,GO:0032962,GO:0043114,GO:0045202,GO:0045907,GO:0048016,GO:0048167,GO:0048245,GO:0071420,GO:0098664	G protein-coupled receptor activity|histamine receptor activity|G protein-coupled serotonin receptor activity|cytosol|plasma membrane|inflammatory response|G protein-coupled receptor signaling pathway|G protein-coupled receptor signaling pathway, coupled to cyclic nucleotide second messenger|phospholipase C-activating G protein-coupled receptor signaling pathway|chemical synaptic transmission|mem…	WP455,WP395,WP58	GPCRs, class A rhodopsin-like|IL-4 signaling pathway|Monoamine GPCRs	R-HSA-162582,R-HSA-372790,R-HSA-373076,R-HSA-375280,R-HSA-388396,R-HSA-390650,R-HSA-416476,R-HSA-500792	Signal Transduction|Signaling by GPCR|Class A/1 (Rhodopsin-like receptors)|Amine ligand-binding receptors|GPCR downstream signalling|Histamine receptors|G alpha (q) signalling events|GPCR ligand binding
HSD17B14	27.346	40.1702	14.5217	0.361507	-1.4679	0.00179405	0.0232777	Down	0.230938	0.437526	0.245755	0.915895	0.861937	0.84121	51171	protein_coding	hydroxysteroid 17-beta dehydrogenase 14			GO:0004303,GO:0005515,GO:0005829,GO:0006706,GO:0042802,GO:0044594,GO:0047045	estradiol 17-beta-dehydrogenase activity|protein binding|cytosol|steroid catabolic process|identical protein binding|17-beta-hydroxysteroid dehydrogenase (NAD+) activity|testosterone 17-beta-dehydrogenase (NADP+) activity	WP5276	Estrogen metabolism	R-HSA-1430728,R-HSA-193144,R-HSA-196071,R-HSA-556833,R-HSA-8957322	Metabolism|Estrogen biosynthesis|Metabolism of steroid hormones|Metabolism of lipids|Metabolism of steroids
HSH2D	41.8269	67.1486	16.5052	0.245861	-2.02409	8.95e-06	0.000335731	Down	0.226753	0.0880542	0.173108	0.849708	0.562717	0.645533	84941	protein_coding	hematopoietic SH2 domain containing			GO:0002903,GO:0005515,GO:0005634,GO:0005737,GO:0005739,GO:0005829,GO:0007165,GO:0030674,GO:0042110,GO:0051902	negative regulation of B cell apoptotic process|protein binding|nucleus|cytoplasm|mitochondrion|cytosol|signal transduction|protein-macromolecule adaptor activity|T cell activation|negative regulation of mitochondrial depolarization
HSPA1A	2376.48	1161.97	3590.99	3.09069	1.62793	1.36e-13	2.24e-11	Up	38.236	36.9784	42.5931	16.2669	10.0486	13.2079	3303	protein_coding	heat shock protein family A (Hsp70) member 1A	hsa03040,hsa04141,hsa04010,hsa04144,hsa04612,hsa04915,hsa04213,hsa05162,hsa05134,hsa05145,hsa05020,hsa05417	Spliceosome|Protein processing in endoplasmic reticulum|MAPK signaling pathway|Endocytosis|Antigen processing and presentation|Estrogen signaling pathway|Longevity regulating pathway - multiple species|Measles|Legionellosis|Toxoplasmosis|Prion disease|Lipid and atherosclerosis	GO:0000122,GO:0001618,GO:0001664,GO:0003714,GO:0003723,GO:0005102,GO:0005515,GO:0005524,GO:0005576,GO:0005634,GO:0005654,GO:0005737,GO:0005739,GO:0005783,GO:0005813,GO:0005814,GO:0005829,GO:0005925,GO:0006402,GO:0006986,GO:0007041,GO:0008285,GO:0010628,GO:0010941,GO:0016234,GO:0016235,GO:0016607,GO:0016887,GO:0019899,GO:0030308,GO:0030512,GO:0031072,GO:0031249,GO:0031396,GO:0031397,GO:0031625,GO:…	negative regulation of transcription by RNA polymerase II|virus receptor activity|G protein-coupled receptor binding|transcription corepressor activity|RNA binding|signaling receptor binding|protein binding|ATP binding|extracellular region|nucleus|nucleoplasm|cytoplasm|mitochondrion|endoplasmic reticulum|centrosome|centriole|cytosol|focal adhesion|mRNA catabolic process|response to unfolded prote…	WP4630,WP384,WP2882,WP382,WP5322,WP2884,WP1772,WP2359,WP3888	Measles virus infection|Apoptosis modulation by HSP70|Nuclear receptors meta-pathway|MAPK signaling pathway|CKAP4 signaling pathway map|NRF2 pathway|Apoptosis modulation and signaling|Parkin-ubiquitin proteasomal system pathway|VEGFA-VEGFR2 signaling	R-HSA-1643685,R-HSA-168249,R-HSA-168255,R-HSA-168256,R-HSA-168274,R-HSA-168330,R-HSA-2262752,R-HSA-3371453,R-HSA-3371497,R-HSA-3371556,R-HSA-3371568,R-HSA-3371571,R-HSA-450408,R-HSA-450531,R-HSA-5663205,R-HSA-6798695,R-HSA-8953854,R-HSA-8953897	Disease|Innate Immune System|Influenza Infection|Immune System|Export of Viral Ribonucleoproteins from Nucleus|Viral RNP Complexes in the Host Cell Nucleus|Cellular responses to stress|Regulation of HSF1-mediated heat shock response|HSP90 chaperone cycle for steroid hormone receptors (SHR) in the presence of ligand|Cellular response to heat stress|Attenuation phase|HSF1-dependent transactivation|…
HSPA1B	2984.14	1194.14	4774.13	3.99821	1.99935	1.92e-34	1.73e-31	Up	50.6706	45.6975	52.9804	14.2561	11.6817	12.7673	3304	protein_coding	heat shock protein family A (Hsp70) member 1B	hsa03040,hsa04141,hsa04010,hsa04144,hsa04612,hsa04915,hsa04213,hsa05162,hsa05134,hsa05145,hsa05020,hsa05417	Spliceosome|Protein processing in endoplasmic reticulum|MAPK signaling pathway|Endocytosis|Antigen processing and presentation|Estrogen signaling pathway|Longevity regulating pathway - multiple species|Measles|Legionellosis|Toxoplasmosis|Prion disease|Lipid and atherosclerosis	GO:0001618,GO:0001664,GO:0003723,GO:0005102,GO:0005515,GO:0005524,GO:0005576,GO:0005634,GO:0005654,GO:0005737,GO:0005739,GO:0005783,GO:0005813,GO:0005814,GO:0005829,GO:0005925,GO:0006402,GO:0008285,GO:0010628,GO:0010941,GO:0016234,GO:0016235,GO:0016607,GO:0016887,GO:0019899,GO:0030308,GO:0031072,GO:0031396,GO:0031397,GO:0031625,GO:0031982,GO:0032436,GO:0032757,GO:0032991,GO:0034599,GO:0034605,GO:…	virus receptor activity|G protein-coupled receptor binding|RNA binding|signaling receptor binding|protein binding|ATP binding|extracellular region|nucleus|nucleoplasm|cytoplasm|mitochondrion|endoplasmic reticulum|centrosome|centriole|cytosol|focal adhesion|mRNA catabolic process|negative regulation of cell population proliferation|positive regulation of gene expression|regulation of cell death|in…	WP4630,WP382,WP2359	Measles virus infection|MAPK signaling pathway|Parkin-ubiquitin proteasomal system pathway	R-HSA-1643685,R-HSA-168249,R-HSA-168255,R-HSA-168256,R-HSA-168274,R-HSA-168330,R-HSA-2262752,R-HSA-3371453,R-HSA-3371497,R-HSA-3371556,R-HSA-3371568,R-HSA-3371571,R-HSA-450408,R-HSA-450531,R-HSA-5663205,R-HSA-6798695,R-HSA-8953854,R-HSA-8953897	Disease|Innate Immune System|Influenza Infection|Immune System|Export of Viral Ribonucleoproteins from Nucleus|Viral RNP Complexes in the Host Cell Nucleus|Cellular responses to stress|Regulation of HSF1-mediated heat shock response|HSP90 chaperone cycle for steroid hormone receptors (SHR) in the presence of ligand|Cellular response to heat stress|Attenuation phase|HSF1-dependent transactivation|…
HSPA1L	47.7516	24.5794	70.9238	2.87829	1.52521	0.000345105	0.00680429	Up	0.656124	0.679439	0.686414	0.15177	0.199961	0.371718	3305	protein_coding	heat shock protein family A (Hsp70) member 1 like	hsa03040,hsa04141,hsa04010,hsa04144,hsa04612,hsa04915,hsa04213,hsa05162,hsa05134,hsa05145,hsa05020,hsa05417	Spliceosome|Protein processing in endoplasmic reticulum|MAPK signaling pathway|Endocytosis|Antigen processing and presentation|Estrogen signaling pathway|Longevity regulating pathway - multiple species|Measles|Legionellosis|Toxoplasmosis|Prion disease|Lipid and atherosclerosis	GO:0002199,GO:0005515,GO:0005524,GO:0005634,GO:0005654,GO:0005737,GO:0005759,GO:0005829,GO:0006986,GO:0007339,GO:0016887,GO:0031072,GO:0031625,GO:0034620,GO:0042026,GO:0044183,GO:0044297,GO:0051082,GO:0051085,GO:0051787,GO:0072562,GO:0140662,GO:1903955	zona pellucida receptor complex|protein binding|ATP binding|nucleus|nucleoplasm|cytoplasm|mitochondrial matrix|cytosol|response to unfolded protein|binding of sperm to zona pellucida|ATP hydrolysis activity|heat shock protein binding|ubiquitin protein ligase binding|cellular response to unfolded protein|protein refolding|protein folding chaperone|cell body|unfolded protein binding|chaperone cofac…	WP4630,WP382,WP2359	Measles virus infection|MAPK signaling pathway|Parkin-ubiquitin proteasomal system pathway	R-HSA-2262752,R-HSA-3371453,R-HSA-3371497,R-HSA-3371556,R-HSA-3371568,R-HSA-3371571,R-HSA-8953897	Cellular responses to stress|Regulation of HSF1-mediated heat shock response|HSP90 chaperone cycle for steroid hormone receptors (SHR) in the presence of ligand|Cellular response to heat stress|Attenuation phase|HSF1-dependent transactivation|Cellular responses to stimuli
HSPA4L	2641.01	1725.86	3556.16	2.06043	1.04295	0.00267203	0.0310659	Up	8.58087	8.17775	6.21847	2.31756	6.01238	3.19392	22824	protein_coding	heat shock protein family A (Hsp70) member 4 like	hsa04141	Protein processing in endoplasmic reticulum	GO:0005524,GO:0005634,GO:0005737,GO:0005829,GO:0006457,GO:0006986,GO:0140662	ATP binding|nucleus|cytoplasm|cytosol|protein folding|response to unfolded protein|ATP-dependent protein folding chaperone			R-HSA-2262752,R-HSA-3371453,R-HSA-3371556,R-HSA-8953897	Cellular responses to stress|Regulation of HSF1-mediated heat shock response|Cellular response to heat stress|Cellular responses to stimuli
HSPA8	58196.6	28716.7	87676.5	3.05315	1.6103	7.42e-29	5.08e-26	Up	972.836	966.162	1083.46	349.74	320.915	354.553	3312	protein_coding	heat shock protein family A (Hsp70) member 8	hsa03040,hsa04141,hsa04010,hsa04144,hsa04612,hsa04915,hsa04213,hsa05162,hsa05134,hsa05145,hsa05020,hsa05417	Spliceosome|Protein processing in endoplasmic reticulum|MAPK signaling pathway|Endocytosis|Antigen processing and presentation|Estrogen signaling pathway|Longevity regulating pathway - multiple species|Measles|Legionellosis|Toxoplasmosis|Prion disease|Lipid and atherosclerosis	GO:0000398,GO:0000974,GO:0001664,GO:0001786,GO:0003723,GO:0005515,GO:0005524,GO:0005576,GO:0005615,GO:0005634,GO:0005654,GO:0005681,GO:0005730,GO:0005737,GO:0005764,GO:0005765,GO:0005770,GO:0005776,GO:0005829,GO:0005886,GO:0005925,GO:0006457,GO:0006986,GO:0009267,GO:0016020,GO:0016192,GO:0016887,GO:0019899,GO:0023026,GO:0030425,GO:0030674,GO:0031072,GO:0031625,GO:0031647,GO:0034620,GO:0034774,GO:…	mRNA splicing, via spliceosome|Prp19 complex|G protein-coupled receptor binding|phosphatidylserine binding|RNA binding|protein binding|ATP binding|extracellular region|extracellular space|nucleus|nucleoplasm|spliceosomal complex|nucleolus|cytoplasm|lysosome|lysosomal membrane|late endosome|autophagosome|cytosol|plasma membrane|focal adhesion|protein folding|response to unfolded protein|cellular r…	WP5115,WP4630,WP5218,WP382,WP410,WP2359	Network map of SARS-CoV-2 signaling pathway|Measles virus infection|Extrafollicular and follicular B cell activation by SARS-CoV-2|MAPK signaling pathway|Exercise-induced circadian regulation|Parkin-ubiquitin proteasomal system pathway	R-HSA-112310,R-HSA-112315,R-HSA-112316,R-HSA-1266738,R-HSA-1280215,R-HSA-1632852,R-HSA-168249,R-HSA-168256,R-HSA-199991,R-HSA-199992,R-HSA-2262752,R-HSA-3371453,R-HSA-3371497,R-HSA-3371556,R-HSA-3371568,R-HSA-3371571,R-HSA-373760,R-HSA-392499,R-HSA-422475,R-HSA-432720,R-HSA-432722,R-HSA-447041,R-HSA-449147,R-HSA-450408,R-HSA-450531,R-HSA-5653656,R-HSA-597592,R-HSA-6785807,R-HSA-6798695,R-HSA-7216…	Neurotransmitter release cycle|Transmission across Chemical Synapses|Neuronal System|Developmental Biology|Cytokine Signaling in Immune system|Macroautophagy|Innate Immune System|Immune System|Membrane Trafficking|trans-Golgi Network Vesicle Budding|Cellular responses to stress|Regulation of HSF1-mediated heat shock response|HSP90 chaperone cycle for steroid hormone receptors (SHR) in the presenc…
HSPH1	7238.11	3647.44	10828.8	2.96882	1.56989	8.69e-07	4.47e-05	Up	53.7867	52.4438	43.5035	10.9262	26.1334	15.0686	10808	protein_coding	heat shock protein family H (Hsp110) member 1	hsa04141	Protein processing in endoplasmic reticulum	GO:0000774,GO:0005515,GO:0005524,GO:0005576,GO:0005634,GO:0005654,GO:0005737,GO:0005829,GO:0005874,GO:0006457,GO:0006986,GO:0032991,GO:0043014,GO:0045345,GO:0051085,GO:0051135,GO:0070062,GO:0071682,GO:0140662	adenyl-nucleotide exchange factor activity|protein binding|ATP binding|extracellular region|nucleus|nucleoplasm|cytoplasm|cytosol|microtubule|protein folding|response to unfolded protein|protein-containing complex|alpha-tubulin binding|positive regulation of MHC class I biosynthetic process|chaperone cofactor-dependent protein refolding|positive regulation of NK T cell activation|extracellular ex…			R-HSA-2173782,R-HSA-2173782,R-HSA-2262752,R-HSA-3000484,R-HSA-3000484,R-HSA-3371453,R-HSA-3371556,R-HSA-5653656,R-HSA-5653656,R-HSA-8953897	Binding and Uptake of Ligands by Scavenger Receptors|Binding and Uptake of Ligands by Scavenger Receptors|Cellular responses to stress|Scavenging by Class F Receptors|Scavenging by Class F Receptors|Regulation of HSF1-mediated heat shock response|Cellular response to heat stress|Vesicle-mediated transport|Vesicle-mediated transport|Cellular responses to stimuli
HTR1D	36.6639	51.8754	21.4525	0.413898	-1.27265	0.00286693	0.0326227	Down	0.19783	0.141354	0.169822	0.555719	0.412045	0.309336	3352	protein_coding	5-hydroxytryptamine receptor 1D	hsa04024,hsa04080,hsa04726,hsa04742	cAMP signaling pathway|Neuroactive ligand-receptor interaction|Serotonergic synapse|Taste transduction	GO:0004993,GO:0005886,GO:0007187,GO:0007193,GO:0007198,GO:0007268,GO:0014827,GO:0030425,GO:0030594,GO:0040012,GO:0042310,GO:0045202,GO:0050795	G protein-coupled serotonin receptor activity|plasma membrane|G protein-coupled receptor signaling pathway, coupled to cyclic nucleotide second messenger|adenylate cyclase-inhibiting G protein-coupled receptor signaling pathway|adenylate cyclase-inhibiting serotonin receptor signaling pathway|chemical synaptic transmission|intestine smooth muscle contraction|dendrite|neurotransmitter receptor act…	WP455,WP58,WP722	GPCRs, class A rhodopsin-like|Monoamine GPCRs|Serotonin HTR1 group and FOS pathway	R-HSA-162582,R-HSA-372790,R-HSA-373076,R-HSA-375280,R-HSA-388396,R-HSA-390666,R-HSA-418594,R-HSA-500792	Signal Transduction|Signaling by GPCR|Class A/1 (Rhodopsin-like receptors)|Amine ligand-binding receptors|GPCR downstream signalling|Serotonin receptors|G alpha (i) signalling events|GPCR ligand binding
ICE1	2165.34	1375.78	2954.9	2.14769	1.10278	0.00209815	0.0261648	Up	10.1665	10.5066	7.57002	2.52636	7.06875	3.98976	23379	protein_coding	interactor of little elongation complex ELL subunit 1			GO:0000791,GO:0005515,GO:0005654,GO:0008023,GO:0015030,GO:0016604,GO:0030674,GO:0031334,GO:0035363,GO:0042795,GO:0042796,GO:0045945,GO:0090316	euchromatin|protein binding|nucleoplasm|transcription elongation factor complex|Cajal body|nuclear body|protein-macromolecule adaptor activity|positive regulation of protein-containing complex assembly|histone locus body|snRNA transcription by RNA polymerase II|snRNA transcription by RNA polymerase III|positive regulation of transcription by RNA polymerase III|positive regulation of intracellular…			R-HSA-6807505,R-HSA-6807505,R-HSA-73857,R-HSA-73857,R-HSA-74160,R-HSA-74160	RNA polymerase II transcribes snRNA genes|RNA polymerase II transcribes snRNA genes|RNA Polymerase II Transcription|RNA Polymerase II Transcription|Gene expression (Transcription)|Gene expression (Transcription)
ID4	42.8319	15.6043	70.0594	4.48178	2.16407	4.79e-07	2.62e-05	Up	0.542504	0.551834	0.33075	0.086587	0.122229	0.11929	3400	protein_coding	inhibitor of DNA binding 4%2C HLH protein	hsa04350,hsa04550	TGF-beta signaling pathway|Signaling pathways regulating pluripotency of stem cells	GO:0000082,GO:0000122,GO:0001649,GO:0002052,GO:0005515,GO:0005634,GO:0005654,GO:0005737,GO:0007405,GO:0008104,GO:0010628,GO:0021766,GO:0021895,GO:0022010,GO:0030154,GO:0032922,GO:0045444,GO:0045599,GO:0045665,GO:0045892,GO:0045944,GO:0046983,GO:0048708,GO:0048712,GO:0048715,GO:0060740,GO:0060741,GO:0061629,GO:0061682,GO:0140110,GO:0140416	G1/S transition of mitotic cell cycle|negative regulation of transcription by RNA polymerase II|osteoblast differentiation|positive regulation of neuroblast proliferation|protein binding|nucleus|nucleoplasm|cytoplasm|neuroblast proliferation|protein localization|positive regulation of gene expression|hippocampus development|cerebral cortex neuron differentiation|central nervous system myelination…	WP3594,WP2877	Circadian rhythm genes|Vitamin D receptor pathway	R-HSA-162582,R-HSA-166520,R-HSA-187037,R-HSA-198725,R-HSA-9006934,R-HSA-9031628	Signal Transduction|Signaling by NTRKs|Signaling by NTRK1 (TRKA)|Nuclear Events (kinase and transcription factor activation)|Signaling by Receptor Tyrosine Kinases|NGF-stimulated transcription
IDI1	3981.06	2157.49	5804.62	2.69045	1.42785	3.29e-14	6.18e-12	Up	25.4364	26.483	20.8335	9.18783	10.6052	8.20581	3422	protein_coding	isopentenyl-diphosphate delta isomerase 1	hsa00900	Terpenoid backbone biosynthesis	GO:0004452,GO:0005737,GO:0005777,GO:0005829,GO:0006695,GO:0009240,GO:0046872,GO:0050992	isopentenyl-diphosphate delta-isomerase activity|cytoplasm|peroxisome|cytosol|cholesterol biosynthetic process|isopentenyl diphosphate biosynthetic process|metal ion binding|dimethylallyl diphosphate biosynthetic process	WP4190,WP197,WP5323,WP4718,WP1982,WP5193,WP5304,WP5329,WP5333,WP410,WP1471	Mevalonate arm of cholesterol biosynthesis pathway|Cholesterol biosynthesis pathway|Fatty Acids and Lipoproteins Transport in Hepatocytes|Cholesterol metabolism with Bloch and Kandutsch-Russell pathways|Sterol regulatory element-binding proteins (SREBP) signaling|Cholesterol synthesis disorders|Cholesterol metabolism|Cholesterol biosynthesis pathway in hepatocytes|Cholesterol metabolism|Exercise-…	R-HSA-1430728,R-HSA-1655829,R-HSA-191273,R-HSA-2426168,R-HSA-556833,R-HSA-8957322	Metabolism|Regulation of cholesterol biosynthesis by SREBP (SREBF)|Cholesterol biosynthesis|Activation of gene expression by SREBF (SREBP)|Metabolism of lipids|Metabolism of steroids
IER2	1912.12	2840.19	984.045	0.346476	-1.52917	2.5e-18	7e-16	Down	11.8001	13.4891	11.4379	40.7137	32.1204	36.9802	9592	protein_coding	immediate early response 2			GO:0003677,GO:0005515,GO:0005634,GO:0005654,GO:0005737,GO:0030182,GO:0045944,GO:0048870,GO:0071774	DNA binding|protein binding|nucleus|nucleoplasm|cytoplasm|neuron differentiation|positive regulation of transcription by RNA polymerase II|cell motility|response to fibroblast growth factor
IER3	12762.7	20285	5240.33	0.258337	-1.95267	1.45e-33	1.24e-30	Down	108.474	106.469	118.614	485.903	390.71	460.992	8870	protein_coding	immediate early response 3			GO:0001562,GO:0003085,GO:0005515,GO:0005634,GO:0005739,GO:0005829,GO:0006096,GO:0006282,GO:0006915,GO:0007095,GO:0008630,GO:0009653,GO:0016020,GO:0043066,GO:0045732,GO:0045820,GO:0046822,GO:0050728,GO:1901029,GO:2000377,GO:2001020	response to protozoan|negative regulation of systemic arterial blood pressure|protein binding|nucleus|mitochondrion|cytosol|glycolytic process|regulation of DNA repair|apoptotic process|mitotic G2 DNA damage checkpoint signaling|intrinsic apoptotic signaling pathway in response to DNA damage|anatomical structure morphogenesis|membrane|negative regulation of apoptotic process|positive regulation o…	WP2864,WP4754	Apoptosis-related network due to altered Notch3 in ovarian cancer|IL-18 signaling pathway	R-HSA-1257604,R-HSA-162582,R-HSA-199418,R-HSA-6811558,R-HSA-9006925	PIP3 activates AKT signaling|Signal Transduction|Negative regulation of the PI3K/AKT network|PI5P, PP2A and IER3 Regulate PI3K/AKT Signaling|Intracellular signaling by second messengers
IFITM1	381.579	528.771	234.388	0.443368	-1.17342	1.65e-06	7.91e-05	Down	7.47029	10.1057	10.0485	26.2725	17.5593	20.7873	8519	protein_coding	interferon induced transmembrane protein 1	hsa04662	B cell receptor signaling pathway	GO:0001503,GO:0005515,GO:0005765,GO:0005886,GO:0007166,GO:0008285,GO:0009615,GO:0016020,GO:0030336,GO:0032991,GO:0034341,GO:0035455,GO:0035456,GO:0045071,GO:0045669,GO:0046597,GO:0051607,GO:0060337	ossification|protein binding|lysosomal membrane|plasma membrane|cell surface receptor signaling pathway|negative regulation of cell population proliferation|response to virus|membrane|negative regulation of cell migration|protein-containing complex|response to type II interferon|response to interferon-alpha|response to interferon-beta|negative regulation of viral genome replication|positive regul…	WP5115,WP4197,WP5218,WP5039,WP4950,WP4877	Network map of SARS-CoV-2 signaling pathway|Immune response to tuberculosis|Extrafollicular and follicular B cell activation by SARS-CoV-2|SARS-CoV-2 innate immunity evasion and cell-specific immune response|16p11.2 distal deletion syndrome|Host-pathogen interaction of human coronaviruses - MAPK signaling	R-HSA-1280215,R-HSA-1280218,R-HSA-168256,R-HSA-198933,R-HSA-909733,R-HSA-913531	Cytokine Signaling in Immune system|Adaptive Immune System|Immune System|Immunoregulatory interactions between a Lymphoid and a non-Lymphoid cell|Interferon alpha/beta signaling|Interferon Signaling
IFRD1	2312.23	3218.26	1406.19	0.436925	-1.19454	2.62e-06	0.000118426	Down	9.92649	10.3484	7.54057	16.9276	28.3668	20.5363	3475	protein_coding	interferon related developmental regulator 1			GO:0005634,GO:0007518,GO:0014706,GO:0016528,GO:0030517,GO:0042692,GO:0043403,GO:0048671	nucleus|myoblast fate determination|striated muscle tissue development|sarcoplasm|negative regulation of axon extension|muscle cell differentiation|skeletal muscle tissue regeneration|negative regulation of collateral sprouting	WP516	Hypertrophy model
IGFBP1	5951.14	9347.33	2554.94	0.273329	-1.87129	3.62e-23	1.38e-20	Down	47.7574	46.9807	38.1761	154.626	193.773	154.885	3484	protein_coding	insulin like growth factor binding protein 1			GO:0005102,GO:0005515,GO:0005520,GO:0005576,GO:0005615,GO:0005788,GO:0005794,GO:0007165,GO:0008286,GO:0010259,GO:0014070,GO:0030307,GO:0031994,GO:0031995,GO:0042246,GO:0043567,GO:0090090	signaling receptor binding|protein binding|insulin-like growth factor binding|extracellular region|extracellular space|endoplasmic reticulum lumen|Golgi apparatus|signal transduction|insulin receptor signaling pathway|multicellular organism aging|response to organic cyclic compound|positive regulation of cell growth|insulin-like growth factor I binding|insulin-like growth factor II binding|tissue…	WP3614,WP289,WP2882,WP2873,WP2877	Photodynamic therapy-induced HIF-1 survival signaling|Myometrial relaxation and contraction pathways|Nuclear receptors meta-pathway|Aryl hydrocarbon receptor pathway|Vitamin D receptor pathway	R-HSA-212436,R-HSA-2262752,R-HSA-380994,R-HSA-381042,R-HSA-381119,R-HSA-381426,R-HSA-392499,R-HSA-597592,R-HSA-73857,R-HSA-74160,R-HSA-8953897,R-HSA-8957275,R-HSA-9614085,R-HSA-9615017	Generic Transcription Pathway|Cellular responses to stress|ATF4 activates genes in response to endoplasmic reticulum stress|PERK regulates gene expression|Unfolded Protein Response (UPR)|Regulation of Insulin-like Growth Factor (IGF) transport and uptake by Insulin-like Growth Factor Binding Proteins (IGFBPs)|Metabolism of proteins|Post-translational protein modification|RNA Polymerase II Transcr…
IGFBP2	20.9367	8.1474	33.726	4.13654	2.04843	0.00137646	0.019092	Up	0.604508	0.395683	0.301116	0.12317	0.038638	0.163405	3485	protein_coding	insulin like growth factor binding protein 2			GO:0005102,GO:0005515,GO:0005576,GO:0005615,GO:0007165,GO:0007565,GO:0007568,GO:0007584,GO:0009410,GO:0009612,GO:0010226,GO:0016324,GO:0031410,GO:0031994,GO:0031995,GO:0032355,GO:0032526,GO:0032870,GO:0042104,GO:0043567,GO:0043627,GO:0051384,GO:0070062,GO:0090090	signaling receptor binding|protein binding|extracellular region|extracellular space|signal transduction|female pregnancy|aging|response to nutrient|response to xenobiotic stimulus|response to mechanical stimulus|response to lithium ion|apical plasma membrane|cytoplasmic vesicle|insulin-like growth factor I binding|insulin-like growth factor II binding|response to estradiol|response to retinoic ac…	WP3614,WP289	Photodynamic therapy-induced HIF-1 survival signaling|Myometrial relaxation and contraction pathways	R-HSA-381426,R-HSA-392499	Regulation of Insulin-like Growth Factor (IGF) transport and uptake by Insulin-like Growth Factor Binding Proteins (IGFBPs)|Metabolism of proteins
IGFBP3	50.9217	75.1221	26.7213	0.355894	-1.49048	0.000900082	0.0141711	Down	0.349388	0.138691	0.311607	0.966584	0.80968	0.556073	3486	protein_coding	insulin like growth factor binding protein 3	hsa04115,hsa04218,hsa04935,hsa05202	p53 signaling pathway|Cellular senescence|Growth hormone synthesis, secretion and action|Transcriptional misregulation in cancer	GO:0000165,GO:0001558,GO:0001649,GO:0001933,GO:0001968,GO:0005515,GO:0005520,GO:0005576,GO:0005615,GO:0005634,GO:0005788,GO:0006468,GO:0006915,GO:0008160,GO:0008285,GO:0009968,GO:0010906,GO:0014912,GO:0016942,GO:0031994,GO:0031995,GO:0042567,GO:0043065,GO:0043410,GO:0043567,GO:0043568,GO:0044342,GO:0045663,GO:0046872,GO:0048662	MAPK cascade|regulation of cell growth|osteoblast differentiation|negative regulation of protein phosphorylation|fibronectin binding|protein binding|insulin-like growth factor binding|extracellular region|extracellular space|nucleus|endoplasmic reticulum lumen|protein phosphorylation|apoptotic process|protein tyrosine phosphatase activator activity|negative regulation of cell population prolifera…	WP5115,WP3614,WP4949,WP289,WP2877,WP3888	Network map of SARS-CoV-2 signaling pathway|Photodynamic therapy-induced HIF-1 survival signaling|16p11.2 proximal deletion syndrome|Myometrial relaxation and contraction pathways|Vitamin D receptor pathway|VEGFA-VEGFR2 signaling	R-HSA-212436,R-HSA-3700989,R-HSA-381426,R-HSA-392499,R-HSA-5633008,R-HSA-597592,R-HSA-6803211,R-HSA-73857,R-HSA-74160,R-HSA-8957275	Generic Transcription Pathway|Transcriptional Regulation by TP53|Regulation of Insulin-like Growth Factor (IGF) transport and uptake by Insulin-like Growth Factor Binding Proteins (IGFBPs)|Metabolism of proteins|TP53 Regulates Transcription of Cell Death Genes|Post-translational protein modification|TP53 Regulates Transcription of Death Receptors and Ligands|RNA Polymerase II Transcription|Gene e…
IGFBP4	8075.09	11533.2	4616.95	0.400321	-1.32077	6.8e-10	6.73e-08	Down	51.4321	53.0501	60.3724	174.127	110.661	142.176	3487	protein_coding	insulin like growth factor binding protein 4			GO:0000165,GO:0001558,GO:0005102,GO:0005515,GO:0005576,GO:0005615,GO:0005788,GO:0006954,GO:0007165,GO:0010906,GO:0014070,GO:0031994,GO:0031995,GO:0043410,GO:0043567,GO:0043568,GO:0044342,GO:0090090	MAPK cascade|regulation of cell growth|signaling receptor binding|protein binding|extracellular region|extracellular space|endoplasmic reticulum lumen|inflammatory response|signal transduction|regulation of glucose metabolic process|response to organic cyclic compound|insulin-like growth factor I binding|insulin-like growth factor II binding|positive regulation of MAPK cascade|regulation of insul…	WP289	Myometrial relaxation and contraction pathways	R-HSA-381426,R-HSA-392499,R-HSA-597592,R-HSA-8957275	Regulation of Insulin-like Growth Factor (IGF) transport and uptake by Insulin-like Growth Factor Binding Proteins (IGFBPs)|Metabolism of proteins|Post-translational protein modification|Post-translational protein phosphorylation
IGFL2-AS1	12.0815	20.8843	3.27864	0.157475	-2.66681	0.00115674	0.0169345	Down	0.0159756	0.0317081	0.109087	0.373973	0.255957	0.405928	645553	non_coding	IGFL2 antisense RNA 1
IGSF23	103.18	141.076	65.2832	0.462979	-1.11098	0.000217094	0.00468518	Down	1.39279	1.72773	1.74681	4.44595	2.76445	3.69452	147710	protein_coding	immunoglobulin superfamily member 23			GO:0016020	membrane
IL10RA	3.31669	6.63339	0	0.0274959	-5.18464	0.0036428	0.038507	Down	0	0	0	0.0918017	0.0359973	0.021079	3587	protein_coding	interleukin 10 receptor subunit alpha	hsa04630,hsa04060,hsa04061,hsa05163,hsa05152,hsa05145	JAK-STAT signaling pathway|Cytokine-cytokine receptor interaction|Viral protein interaction with cytokine and cytokine receptor|Human cytomegalovirus infection|Tuberculosis|Toxoplasmosis	GO:0004920,GO:0005515,GO:0005829,GO:0005886,GO:0010507,GO:0019969,GO:0032496,GO:0038023,GO:0046427,GO:0050807,GO:0070086	interleukin-10 receptor activity|protein binding|cytosol|plasma membrane|negative regulation of autophagy|interleukin-10 binding|response to lipopolysaccharide|signaling receptor activity|positive regulation of receptor signaling pathway via JAK-STAT|regulation of synapse organization|ubiquitin-dependent endocytosis	WP5083,WP3945,WP4538,WP4495	Neuroinflammation and glutamatergic signaling|TYROBP causal network in microglia|Regulatory circuits of the STAT3 signaling pathway|IL-10 anti-inflammatory signaling pathway	R-HSA-1280215,R-HSA-168256,R-HSA-449147,R-HSA-6783783	Cytokine Signaling in Immune system|Immune System|Signaling by Interleukins|Interleukin-10 signaling
IL11	221.861	406.534	37.187	0.0915448	-3.44938	4.22e-26	2.26e-23	Down	0.231936	0.43842	0.560234	4.64199	5.25328	4.0476	3589	protein_coding	interleukin 11	hsa04630,hsa04060,hsa04640,hsa05323	JAK-STAT signaling pathway|Cytokine-cytokine receptor interaction|Hematopoietic cell lineage|Rheumatoid arthritis	GO:0005125,GO:0005142,GO:0005515,GO:0005576,GO:0005615,GO:0005737,GO:0007165,GO:0008083,GO:0008283,GO:0008284,GO:0030183,GO:0030219,GO:0033138,GO:0043410,GO:0045444,GO:0045944,GO:0046888,GO:0050731,GO:1903659,GO:2000352	cytokine activity|interleukin-11 receptor binding|protein binding|extracellular region|extracellular space|cytoplasm|signal transduction|growth factor activity|cell population proliferation|positive regulation of cell population proliferation|B cell differentiation|megakaryocyte differentiation|positive regulation of peptidyl-serine phosphorylation|positive regulation of MAPK cascade|fat cell dif…	WP2332,WP5095,WP5036,WP4337,WP2882,WP530,WP2848,WP2880	Interleukin-11 signaling pathway|Overview of proinflammatory and profibrotic mediators|Angiotensin II receptor type 1 pathway|ncRNAs involved in STAT3 signaling in hepatocellular carcinoma|Nuclear receptors meta-pathway|Cytokines and inflammatory response|Pluripotent stem cell differentiation pathway|Glucocorticoid receptor pathway	R-HSA-1280215,R-HSA-168256,R-HSA-449147,R-HSA-6783589,R-HSA-6788467	Cytokine Signaling in Immune system|Immune System|Signaling by Interleukins|Interleukin-6 family signaling|IL-6-type cytokine receptor ligand interactions
IL1R1	1732.91	1115.47	2350.35	2.10695	1.07516	1.41e-05	0.000495329	Up	9.57694	9.51557	8.20125	3.62613	5.99904	3.77703	3554	protein_coding	interleukin 1 receptor type 1	hsa04010,hsa04064,hsa04060,hsa04640,hsa04659,hsa04750,hsa04380,hsa05166,hsa05163,hsa05130,hsa05131,hsa05146,hsa05418	MAPK signaling pathway|NF-kappa B signaling pathway|Cytokine-cytokine receptor interaction|Hematopoietic cell lineage|Th17 cell differentiation|Inflammatory mediator regulation of TRP channels|Osteoclast differentiation|Human T-cell leukemia virus 1 infection|Human cytomegalovirus infection|Pathogenic Escherichia coli infection|Shigellosis|Amoebiasis|Fluid shear stress and atherosclerosis	GO:0002020,GO:0004888,GO:0004908,GO:0004909,GO:0005161,GO:0005515,GO:0005576,GO:0005886,GO:0006954,GO:0006955,GO:0007166,GO:0009897,GO:0016020,GO:0019966,GO:0032729,GO:0050135,GO:0050727,GO:0061809,GO:0070498,GO:0070555,GO:2000391,GO:2000556,GO:2000661	protease binding|transmembrane signaling receptor activity|interleukin-1 receptor activity|interleukin-1, type I, activating receptor activity|platelet-derived growth factor receptor binding|protein binding|extracellular region|plasma membrane|inflammatory response|immune response|cell surface receptor signaling pathway|external side of plasma membrane|membrane|interleukin-1 binding|positive regu…	WP5083,WP195,WP5222,WP4496,WP382,WP2431,WP2637,WP727,WP516,WP1455,WP1772,WP2865	Neuroinflammation and glutamatergic signaling|IL-1 signaling pathway|2q13 copy number variation syndrome|Signal transduction through IL1R|MAPK signaling pathway|Spinal cord injury|Interleukin-1 (IL-1) structural pathway|Monoamine transport|Hypertrophy model|Serotonin transporter activity|Apoptosis modulation and signaling|IL1 and megakaryocytes in obesity	R-HSA-1280215,R-HSA-1643685,R-HSA-168256,R-HSA-446652,R-HSA-449147,R-HSA-5663205,R-HSA-6783783,R-HSA-9020702,R-HSA-9679191,R-HSA-9679506	Cytokine Signaling in Immune system|Disease|Immune System|Interleukin-1 family signaling|Signaling by Interleukins|Infectious disease|Interleukin-10 signaling|Interleukin-1 signaling|Potential therapeutics for SARS|SARS-CoV Infections
IL7	53.9362	34.8719	73.0005	2.09221	1.06502	0.00373301	0.0391379	Up	0.472433	0.403418	0.32688	0.169511	0.25854	0.166426	3574	protein_coding	interleukin 7	hsa04630,hsa04151,hsa04060,hsa04640,hsa05200	JAK-STAT signaling pathway|PI3K-Akt signaling pathway|Cytokine-cytokine receptor interaction|Hematopoietic cell lineage|Pathways in cancer	GO:0001961,GO:0002360,GO:0005125,GO:0005139,GO:0005515,GO:0005576,GO:0005615,GO:0006959,GO:0007267,GO:0008083,GO:0008284,GO:0009887,GO:0019221,GO:0030890,GO:0032722,GO:0035265,GO:0042100,GO:0043066,GO:0043086,GO:0045453,GO:0045579,GO:0045582,GO:0046622,GO:0048873,GO:0050730,GO:0062023,GO:0097191,GO:2001240	positive regulation of cytokine-mediated signaling pathway|T cell lineage commitment|cytokine activity|interleukin-7 receptor binding|protein binding|extracellular region|extracellular space|humoral immune response|cell-cell signaling|growth factor activity|positive regulation of cell population proliferation|animal organ morphogenesis|cytokine-mediated signaling pathway|positive regulation of B …	WP5115,WP3893,WP5095,WP530,WP205,WP4172,WP4891	Network map of SARS-CoV-2 signaling pathway|Development and heterogeneity of the ILC family|Overview of proinflammatory and profibrotic mediators|Cytokines and inflammatory response|IL-7 signaling pathway|PI3K-Akt signaling pathway|COVID-19 adverse outcome pathway	R-HSA-1266695,R-HSA-1266695,R-HSA-1280215,R-HSA-1280215,R-HSA-168256,R-HSA-168256,R-HSA-449147,R-HSA-449147	Interleukin-7 signaling|Interleukin-7 signaling|Cytokine Signaling in Immune system|Cytokine Signaling in Immune system|Immune System|Immune System|Signaling by Interleukins|Signaling by Interleukins
INAVA	1205.82	1690.35	721.293	0.426731	-1.2286	8.54e-12	1.15e-09	Down	4.24203	4.28848	4.66791	11.7291	9.05175	11.2618	55765	protein_coding	innate immunity activator			GO:0002221,GO:0002720,GO:0005515,GO:0005634,GO:0005654,GO:0005737,GO:0016604,GO:0031398,GO:0032494,GO:0032495,GO:0032731,GO:0032733,GO:0032755,GO:0032874,GO:0034334,GO:0043123,GO:0043410,GO:0045087,GO:0060729,GO:0070431,GO:1903409	pattern recognition receptor signaling pathway|positive regulation of cytokine production involved in immune response|protein binding|nucleus|nucleoplasm|cytoplasm|nuclear body|positive regulation of protein ubiquitination|response to peptidoglycan|response to muramyl dipeptide|positive regulation of interleukin-1 beta production|positive regulation of interleukin-10 production|positive regulatio…
INHBE	4026.69	7545.84	507.537	0.0672636	-3.89403	1.15e-126	1.96e-122	Down	4.98588	5.53066	5.72803	87.3595	75.3066	87.477	83729	protein_coding	inhibin subunit beta E	hsa04350,hsa04060,hsa04550	TGF-beta signaling pathway|Cytokine-cytokine receptor interaction|Signaling pathways regulating pluripotency of stem cells	GO:0005125,GO:0005179,GO:0005615,GO:0008083,GO:0010862,GO:0030509,GO:0060395,GO:0062023	cytokine activity|hormone activity|extracellular space|growth factor activity|positive regulation of pathway-restricted SMAD protein phosphorylation|BMP signaling pathway|SMAD protein signal transduction|collagen-containing extracellular matrix			R-HSA-209822,R-HSA-209952,R-HSA-2980736,R-HSA-392499	Glycoprotein hormones|Peptide hormone biosynthesis|Peptide hormone metabolism|Metabolism of proteins
INTS2	2395.29	1417.29	3373.3	2.38001	1.25097	0.00268036	0.0311417	Up	15.5433	14.8634	10.4932	2.77438	10.1159	4.85531	57508	protein_coding	integrator complex subunit 2			GO:0005515,GO:0005634,GO:0005654,GO:0005737,GO:0016020,GO:0016180,GO:0031965,GO:0032039,GO:0034243,GO:0034472	protein binding|nucleus|nucleoplasm|cytoplasm|membrane|snRNA processing|nuclear membrane|integrator complex|regulation of transcription elongation by RNA polymerase II|snRNA 3'-end processing			R-HSA-6807505,R-HSA-6807505,R-HSA-73857,R-HSA-73857,R-HSA-74160,R-HSA-74160	RNA polymerase II transcribes snRNA genes|RNA polymerase II transcribes snRNA genes|RNA Polymerase II Transcription|RNA Polymerase II Transcription|Gene expression (Transcription)|Gene expression (Transcription)
IREB2	2988.66	1872.28	4105.05	2.19246	1.13255	0.00519335	0.0485215	Up	12.0709	11.496	8.1422	2.33477	8.21637	4.38189	3658	protein_coding	iron responsive element binding protein 2			GO:0003723,GO:0003994,GO:0005515,GO:0005737,GO:0005739,GO:0005829,GO:0006099,GO:0006101,GO:0006417,GO:0006782,GO:0006826,GO:0006879,GO:0009791,GO:0030316,GO:0030350,GO:0034101,GO:0046872,GO:0050892,GO:0051539,GO:0051649,GO:0055072	RNA binding|aconitate hydratase activity|protein binding|cytoplasm|mitochondrion|cytosol|tricarboxylic acid cycle|citrate metabolic process|regulation of translation|protoporphyrinogen IX biosynthetic process|iron ion transport|intracellular iron ion homeostasis|post-embryonic development|osteoclast differentiation|iron-responsive element binding|erythrocyte homeostasis|metal ion binding|intestin…	WP4313,WP2007	Ferroptosis|Iron metabolism in placenta	R-HSA-382551,R-HSA-917937	Transport of small molecules|Iron uptake and transport
ISL2	348.399	500.255	196.542	0.392847	-1.34796	8.16e-10	7.89e-08	Down	3.29913	2.87544	2.28075	7.84501	7.7563	6.68664	64843	protein_coding	ISL LIM homeobox 2			GO:0000785,GO:0000981,GO:0000987,GO:0003677,GO:0005515,GO:0005634,GO:0007409,GO:0021520,GO:0021524,GO:0031290,GO:0045665,GO:0045944,GO:0046872,GO:0048665,GO:0048666,GO:0048935,GO:1990837	chromatin|DNA-binding transcription factor activity, RNA polymerase II-specific|cis-regulatory region sequence-specific DNA binding|DNA binding|protein binding|nucleus|axonogenesis|spinal cord motor neuron cell fate specification|visceral motor neuron differentiation|retinal ganglion cell axon guidance|negative regulation of neuron differentiation|positive regulation of transcription by RNA polym…
ITGA2B	21.1706	35.7731	6.56809	0.183894	-2.44305	0.00010501	0.0026585	Down	0.0226479	0.0374591	0.08837	0.249015	0.234345	0.354132	3674	protein_coding	integrin subunit alpha 2b	hsa04015,hsa04151,hsa04512,hsa04510,hsa04810,hsa04640,hsa04611,hsa04613,hsa05200,hsa05222,hsa05165,hsa05418,hsa05410,hsa05412,hsa05414	Rap1 signaling pathway|PI3K-Akt signaling pathway|ECM-receptor interaction|Focal adhesion|Regulation of actin cytoskeleton|Hematopoietic cell lineage|Platelet activation|Neutrophil extracellular trap formation|Pathways in cancer|Small cell lung cancer|Human papillomavirus infection|Fluid shear stress and atherosclerosis|Hypertrophic cardiomyopathy|Arrhythmogenic right ventricular cardiomyopathy|D…	GO:0001525,GO:0005178,GO:0005515,GO:0005886,GO:0005925,GO:0007160,GO:0007229,GO:0008305,GO:0009897,GO:0009986,GO:0031092,GO:0033627,GO:0042802,GO:0046872,GO:0050840,GO:0060090,GO:0070062,GO:0072562,GO:0098609	angiogenesis|integrin binding|protein binding|plasma membrane|focal adhesion|cell-matrix adhesion|integrin-mediated signaling pathway|integrin complex|external side of plasma membrane|cell surface|platelet alpha granule membrane|cell adhesion mediated by integrin|identical protein binding|metal ion binding|extracellular matrix binding|molecular adaptor activity|extracellular exosome|blood micropa…	WP2849,WP306,WP2806,WP185,WP2118,WP4754,WP3932,WP4658,WP4541,WP4172	Hematopoietic stem cell differentiation|Focal adhesion|Complement system|Integrin-mediated cell adhesion|Arrhythmogenic right ventricular cardiomyopathy|IL-18 signaling pathway|Focal adhesion: PI3K-Akt-mTOR-signaling pathway|Small cell lung cancer|Hippo-Merlin signaling dysregulation|PI3K-Akt signaling pathway	R-HSA-109582,R-HSA-114608,R-HSA-1266738,R-HSA-1474244,R-HSA-162582,R-HSA-1643685,R-HSA-212436,R-HSA-216083,R-HSA-3000178,R-HSA-354192,R-HSA-354194,R-HSA-372708,R-HSA-373760,R-HSA-422475,R-HSA-445144,R-HSA-5663202,R-HSA-5673001,R-HSA-5674135,R-HSA-5683057,R-HSA-5684996,R-HSA-6802946,R-HSA-6802948,R-HSA-6802949,R-HSA-6802952,R-HSA-6802955,R-HSA-6802957,R-HSA-73857,R-HSA-74160,R-HSA-76002,R-HSA-7600…	Hemostasis|Platelet degranulation |Developmental Biology|Extracellular matrix organization|Signal Transduction|Disease|Generic Transcription Pathway|Integrin cell surface interactions|ECM proteoglycans|Integrin signaling|GRB2:SOS provides linkage to MAPK signaling for Integrins |p130Cas linkage to MAPK signaling for integrins|L1CAM interactions|Axon guidance|Signal transduction by L1|Diseases of …
ITGAL	69.0147	42.7674	95.2619	2.23172	1.15815	0.00152696	0.0205443	Up	0.396182	0.460292	0.523144	0.308454	0.179008	0.155816	3683	protein_coding	integrin subunit alpha L	hsa04015,hsa04514,hsa04810,hsa04613,hsa04650,hsa04670,hsa05166,hsa05169,hsa05150,hsa05144,hsa05323,hsa05416	Rap1 signaling pathway|Cell adhesion molecules|Regulation of actin cytoskeleton|Neutrophil extracellular trap formation|Natural killer cell mediated cytotoxicity|Leukocyte transendothelial migration|Human T-cell leukemia virus 1 infection|Epstein-Barr virus infection|Staphylococcus aureus infection|Malaria|Rheumatoid arthritis|Viral myocarditis	GO:0002291,GO:0005178,GO:0005515,GO:0005886,GO:0006909,GO:0006954,GO:0007155,GO:0007157,GO:0007159,GO:0007160,GO:0007165,GO:0007229,GO:0008305,GO:0009897,GO:0009986,GO:0016020,GO:0030369,GO:0033627,GO:0034687,GO:0035579,GO:0035683,GO:0043113,GO:0046872,GO:0050839,GO:0070062,GO:0098609	T cell activation via T cell receptor contact with antigen bound to MHC molecule on antigen presenting cell|integrin binding|protein binding|plasma membrane|phagocytosis|inflammatory response|cell adhesion|heterophilic cell-cell adhesion via plasma membrane cell adhesion molecules|leukocyte cell-cell adhesion|cell-matrix adhesion|signal transduction|integrin-mediated signaling pathway|integrin co…	WP185,WP4493,WP4298,WP3932,WP4542,WP4541	Integrin-mediated cell adhesion|Cells and molecules involved in local acute inflammatory response |Acute viral myocarditis|Focal adhesion: PI3K-Akt-mTOR-signaling pathway|Leukocyte-intrinsic Hippo pathway functions|Hippo-Merlin signaling dysregulation	R-HSA-109582,R-HSA-1280218,R-HSA-1474244,R-HSA-168249,R-HSA-168256,R-HSA-198933,R-HSA-202733,R-HSA-212436,R-HSA-216083,R-HSA-6798695,R-HSA-73857,R-HSA-74160,R-HSA-8878159,R-HSA-8949275	Hemostasis|Adaptive Immune System|Extracellular matrix organization|Innate Immune System|Immune System|Immunoregulatory interactions between a Lymphoid and a non-Lymphoid cell|Cell surface interactions at the vascular wall|Generic Transcription Pathway|Integrin cell surface interactions|Neutrophil degranulation|RNA Polymerase II Transcription|Gene expression (Transcription)|Transcriptional regula…
ITGB1-DT	62.2556	84.9753	39.5359	0.465274	-1.10385	0.000963577	0.0149508	Down	0.202172	0.224952	0.298809	0.462832	0.607338	0.544836	101929475	non_coding
ITPR2	5112.9	2989.54	7236.25	2.42047	1.27529	0.00124463	0.0177357	Up	15.8797	15.4961	11.5098	2.86587	9.89178	5.53666	3709	protein_coding	inositol 1%2C4%2C5-trisphosphate receptor type 2	hsa04371,hsa04020,hsa04070,hsa04022,hsa04114,hsa04210,hsa04218,hsa04540,hsa04611,hsa04621,hsa04625,hsa04922,hsa04929,hsa04912,hsa04915,hsa04921,hsa04935,hsa04918,hsa04928,hsa04924,hsa04925,hsa04927,hsa04270,hsa04970,hsa04971,hsa04972,hsa04724,hsa04725,hsa04728,hsa04726,hsa04720,hsa04730,hsa04723,hsa04750,hsa05205,hsa05170,hsa05163,hsa05167,hsa05131,hsa05010,hsa05012,hsa05017,hsa05020,hsa05022,hsa…	Apelin signaling pathway|Calcium signaling pathway|Phosphatidylinositol signaling system|cGMP-PKG signaling pathway|Oocyte meiosis|Apoptosis|Cellular senescence|Gap junction|Platelet activation|NOD-like receptor signaling pathway|C-type lectin receptor signaling pathway|Glucagon signaling pathway|GnRH secretion|GnRH signaling pathway|Estrogen signaling pathway|Oxytocin signaling pathway|Growth ho…	GO:0001666,GO:0005220,GO:0005654,GO:0005783,GO:0005789,GO:0005886,GO:0005938,GO:0007165,GO:0015085,GO:0016020,GO:0016529,GO:0030667,GO:0031095,GO:0033017,GO:0035091,GO:0043235,GO:0044325,GO:0048016,GO:0051209,GO:0070679,GO:0071320,GO:0071361,GO:0097110	response to hypoxia|inositol 1,4,5-trisphosphate-sensitive calcium-release channel activity|nucleoplasm|endoplasmic reticulum|endoplasmic reticulum membrane|plasma membrane|cell cortex|signal transduction|calcium ion transmembrane transporter activity|membrane|sarcoplasmic reticulum|secretory granule membrane|platelet dense tubular network membrane|sarcoplasmic reticulum membrane|phosphatidylinos…	WP4698,WP5124,WP289,WP4746,WP2059,WP536,WP4756	Vitamin D-sensitive calcium signaling in depression|Alzheimer's disease|Myometrial relaxation and contraction pathways|Thyroid hormones production and peripheral downstream signaling effects|Alzheimer's disease and miRNA effects|Calcium regulation in cardiac cells|Renin-angiotensin-aldosterone system (RAAS)	R-HSA-109582,R-HSA-111885,R-HSA-112040,R-HSA-112043,R-HSA-114508,R-HSA-1280218,R-HSA-1280218,R-HSA-139853,R-HSA-1430728,R-HSA-1430728,R-HSA-1489509,R-HSA-162582,R-HSA-162582,R-HSA-163685,R-HSA-163685,R-HSA-1643685,R-HSA-168249,R-HSA-168256,R-HSA-168256,R-HSA-194138,R-HSA-195721,R-HSA-2029480,R-HSA-2029485,R-HSA-2454202,R-HSA-2871809,R-HSA-372790,R-HSA-372790,R-HSA-381676,R-HSA-3858494,R-HSA-38839…	Hemostasis|Opioid Signalling|G-protein mediated events|PLC beta mediated events|Effects of PIP2 hydrolysis|Adaptive Immune System|Adaptive Immune System|Elevation of cytosolic Ca2+ levels|Metabolism|Metabolism|DAG and IP3 signaling|Signal Transduction|Signal Transduction|Integration of energy metabolism|Integration of energy metabolism|Disease|Innate Immune System|Immune System|Immune System|Sign…
ITPRIP	668.819	993.594	344.044	0.346271	-1.53003	6.32e-22	2.25e-19	Down	1.211	1.2819	1.29227	3.84223	3.59382	3.88396	85450	protein_coding	inositol 1%2C4%2C5-trisphosphate receptor interacting protein			GO:0004860,GO:0005515,GO:0005640,GO:0005886,GO:0008625,GO:0016020,GO:1902042	protein kinase inhibitor activity|protein binding|nuclear outer membrane|plasma membrane|extrinsic apoptotic signaling pathway via death domain receptors|membrane|negative regulation of extrinsic apoptotic signaling pathway via death domain receptors
JAG2	31.5515	44.3023	18.8008	0.424836	-1.23502	0.00516725	0.048403	Down	0.0818901	0.0857816	0.0887577	0.280767	0.159447	0.186735	3714	protein_coding	jagged canonical Notch ligand 2	hsa04330,hsa04658,hsa05200,hsa05224,hsa01522	Notch signaling pathway|Th1 and Th2 cell differentiation|Pathways in cancer|Breast cancer|Endocrine resistance	GO:0001501,GO:0001701,GO:0003016,GO:0005112,GO:0005509,GO:0005515,GO:0005886,GO:0007219,GO:0007283,GO:0008083,GO:0009912,GO:0016331,GO:0030154,GO:0030155,GO:0030217,GO:0042127,GO:0042475,GO:0042492,GO:0045061,GO:0045747,GO:1990134	skeletal system development|in utero embryonic development|respiratory system process|Notch binding|calcium ion binding|protein binding|plasma membrane|Notch signaling pathway|spermatogenesis|growth factor activity|auditory receptor cell fate commitment|morphogenesis of embryonic epithelium|cell differentiation|regulation of cell adhesion|T cell differentiation|regulation of cell population proli…	WP4262,WP61,WP4787,WP4239,WP268,WP3845,WP3413	Breast cancer pathway|Notch signaling pathway|Osteoblast differentiation and related diseases|Epithelial to mesenchymal transition in colorectal cancer|Notch signaling|Canonical and non-canonical Notch signaling|NOTCH1 regulation of endothelial cell calcification	R-HSA-157118,R-HSA-157118,R-HSA-162582,R-HSA-162582,R-HSA-1643685,R-HSA-1980143,R-HSA-1980143,R-HSA-1980145,R-HSA-2122948,R-HSA-2122948,R-HSA-2644602,R-HSA-2644603,R-HSA-2644606,R-HSA-2660825,R-HSA-2660826,R-HSA-2691230,R-HSA-2691232,R-HSA-2894858,R-HSA-2894862,R-HSA-2979096,R-HSA-5663202,R-HSA-9012852,R-HSA-9012852,R-HSA-9013507,R-HSA-9013507	Signaling by NOTCH|Signaling by NOTCH|Signal Transduction|Signal Transduction|Disease|Signaling by NOTCH1|Signaling by NOTCH1|Signaling by NOTCH2|Activated NOTCH1 Transmits Signal to the Nucleus|Activated NOTCH1 Transmits Signal to the Nucleus|Signaling by NOTCH1 PEST Domain Mutants in Cancer|Signaling by NOTCH1 in Cancer|Constitutive Signaling by NOTCH1 PEST Domain Mutants|Signaling by NOTCH1 t(…
JDP2	752.291	1350.06	154.524	0.114451	-3.1272	1.32e-41	1.61e-38	Down	0.386969	0.280791	0.296301	3.47553	2.44163	2.81192	122953	protein_coding	Jun dimerization protein 2			GO:0000122,GO:0000785,GO:0000978,GO:0000981,GO:0001227,GO:0003682,GO:0005515,GO:0005634,GO:0006357,GO:0031065,GO:0035497,GO:0042803,GO:0043522,GO:0045444,GO:0045599,GO:0046982,GO:0090575,GO:1990837	negative regulation of transcription by RNA polymerase II|chromatin|RNA polymerase II cis-regulatory region sequence-specific DNA binding|DNA-binding transcription factor activity, RNA polymerase II-specific|DNA-binding transcription repressor activity, RNA polymerase II-specific|chromatin binding|protein binding|nucleus|regulation of transcription by RNA polymerase II|positive regulation of hist…
JDP2-AS1	25.9362	37.3379	14.5345	0.389353	-1.36085	0.00442757	0.0437644	Down	0.120624	0.143648	0.0862888	0.359378	0.338207	0.235767	101928377	non_coding
JUN	4549.2	6496.02	2602.39	0.400617	-1.31971	8.73e-19	2.62e-16	Down	19.8774	21.2946	21.7419	56.8872	49.4258	56.3385	3725	protein_coding	Jun proto-oncogene%2C AP-1 transcription factor subunit	hsa04010,hsa04012,hsa04310,hsa04668,hsa04024,hsa04137,hsa04210,hsa04510,hsa04530,hsa04620,hsa04621,hsa04625,hsa04660,hsa04658,hsa04659,hsa04657,hsa04662,hsa04912,hsa04915,hsa04921,hsa04926,hsa04722,hsa04380,hsa05200,hsa05207,hsa05208,hsa05203,hsa05231,hsa05235,hsa05210,hsa05211,hsa05224,hsa05166,hsa05170,hsa05161,hsa05171,hsa05162,hsa05167,hsa05169,hsa05120,hsa05130,hsa05132,hsa05131,hsa05135,hsa…	MAPK signaling pathway|ErbB signaling pathway|Wnt signaling pathway|TNF signaling pathway|cAMP signaling pathway|Mitophagy - animal|Apoptosis|Focal adhesion|Tight junction|Toll-like receptor signaling pathway|NOD-like receptor signaling pathway|C-type lectin receptor signaling pathway|T cell receptor signaling pathway|Th1 and Th2 cell differentiation|Th17 cell differentiation|IL-17 signaling path…	GO:0000122,GO:0000228,GO:0000785,GO:0000791,GO:0000976,GO:0000978,GO:0000981,GO:0001227,GO:0001228,GO:0001525,GO:0001774,GO:0001889,GO:0001938,GO:0003151,GO:0003677,GO:0003682,GO:0003700,GO:0003723,GO:0005096,GO:0005515,GO:0005634,GO:0005654,GO:0005667,GO:0005886,GO:0006357,GO:0006915,GO:0007179,GO:0008134,GO:0008283,GO:0008285,GO:0009410,GO:0010634,GO:0017053,GO:0019899,GO:0030224,GO:0031103,GO:…	negative regulation of transcription by RNA polymerase II|nuclear chromosome|chromatin|euchromatin|transcription cis-regulatory region binding|RNA polymerase II cis-regulatory region sequence-specific DNA binding|DNA-binding transcription factor activity, RNA polymerase II-specific|DNA-binding transcription repressor activity, RNA polymerase II-specific|DNA-binding transcription activator activit…	WP4205,WP306,WP5115,WP3877,WP3927,WP2516,WP366,WP4816,WP2840,WP4216,WP428,WP5224,WP4630,WP3286,WP4666,WP3972,WP4262,WP289,WP2032,WP5198,WP399,WP673,WP1528,WP2881,WP195,WP286,WP69,WP712,WP4496,WP4258,WP4560,WP3612,WP706,WP4564,WP127,WP4585,WP4754,WP2882,WP2435,WP138,WP382,WP75,WP3863,WP2380,WP710,WP314,WP481,WP3594,WP560,WP2263,WP313,WP5300,WP49,WP5130,WP5322,WP2873,WP422,WP23,WP437,WP4928,WP2037,…	MET in type 1 papillary renal cell carcinoma|Focal adhesion|Network map of SARS-CoV-2 signaling pathway|MYD88 distinct input-output pathway|BMP signaling in eyelid development|ATM signaling pathway|TGF-beta signaling pathway|TGF-beta receptor signaling in skeletal dysplasias|Hair follicle development: cytodifferentiation - part 3 of 3|Chromosomal and microsatellite instability in colorectal cance…	R-HSA-1257604,R-HSA-1257604,R-HSA-1266738,R-HSA-1280215,R-HSA-157118,R-HSA-162582,R-HSA-162582,R-HSA-1643685,R-HSA-1643685,R-HSA-166016,R-HSA-166058,R-HSA-166166,R-HSA-168138,R-HSA-168142,R-HSA-168164,R-HSA-168176,R-HSA-168179,R-HSA-168181,R-HSA-168188,R-HSA-168249,R-HSA-168256,R-HSA-168898,R-HSA-181438,R-HSA-1912408,R-HSA-1912422,R-HSA-212436,R-HSA-2262752,R-HSA-2454202,R-HSA-2559580,R-HSA-25595…	PIP3 activates AKT signaling|PIP3 activates AKT signaling|Developmental Biology|Cytokine Signaling in Immune system|Signaling by NOTCH|Signal Transduction|Signal Transduction|Disease|Disease|Toll Like Receptor 4 (TLR4) Cascade|MyD88:MAL(TIRAP) cascade initiated on plasma membrane|MyD88-independent TLR4 cascade |Toll Like Receptor 9 (TLR9) Cascade|Toll Like Receptor 10 (TLR10) Cascade|Toll Like Re…
JUNB	864.644	1417.55	311.734	0.219915	-2.18498	4.51e-30	3.35e-27	Down	4.72177	3.95946	4.73199	22.3109	18.1223	22.7358	3726	protein_coding	JunB proto-oncogene%2C AP-1 transcription factor subunit	hsa04668,hsa04935,hsa04380	TNF signaling pathway|Growth hormone synthesis, secretion and action|Osteoclast differentiation	GO:0000785,GO:0000978,GO:0000981,GO:0001228,GO:0001570,GO:0001649,GO:0001829,GO:0002158,GO:0003677,GO:0005515,GO:0005634,GO:0005654,GO:0005667,GO:0006357,GO:0008134,GO:0030316,GO:0033687,GO:0035976,GO:0042127,GO:0045597,GO:0045944,GO:0046697,GO:0051726,GO:0060136,GO:0060716,GO:0071277,GO:0090575,GO:0140467,GO:1990837,GO:2000319	chromatin|RNA polymerase II cis-regulatory region sequence-specific DNA binding|DNA-binding transcription factor activity, RNA polymerase II-specific|DNA-binding transcription activator activity, RNA polymerase II-specific|vasculogenesis|osteoblast differentiation|trophectodermal cell differentiation|osteoclast proliferation|DNA binding|protein binding|nucleus|nucleoplasm|transcription regulator …	WP5115,WP366,WP2374,WP364,WP408,WP2355,WP2882,WP4879,WP2873,WP4877,WP3611,WP2877,WP304	Network map of SARS-CoV-2 signaling pathway|TGF-beta signaling pathway|Oncostatin M signaling pathway|IL6 signaling pathway|Oxidative stress response|Corticotropin-releasing hormone signaling pathway|Nuclear receptors meta-pathway|Overlap between signal transduction pathways contributing to LMNA laminopathies|Aryl hydrocarbon receptor pathway|Host-pathogen interaction of human coronaviruses - MAP…	R-HSA-1280215,R-HSA-162582,R-HSA-162582,R-HSA-1643685,R-HSA-166520,R-HSA-166520,R-HSA-168256,R-HSA-170834,R-HSA-187037,R-HSA-187037,R-HSA-198725,R-HSA-198725,R-HSA-212436,R-HSA-2173793,R-HSA-2173796,R-HSA-449147,R-HSA-5663202,R-HSA-6785807,R-HSA-73857,R-HSA-74160,R-HSA-9006934,R-HSA-9006934,R-HSA-9006936,R-HSA-9031628,R-HSA-9031628,R-HSA-9700206,R-HSA-9725370,R-HSA-9725371	Cytokine Signaling in Immune system|Signal Transduction|Signal Transduction|Disease|Signaling by NTRKs|Signaling by NTRKs|Immune System|Signaling by TGF-beta Receptor Complex|Signaling by NTRK1 (TRKA)|Signaling by NTRK1 (TRKA)|Nuclear Events (kinase and transcription factor activation)|Nuclear Events (kinase and transcription factor activation)|Generic Transcription Pathway|Transcriptional activi…
KCNE3	102.974	142.959	62.9896	0.440937	-1.18136	0.000334734	0.00664324	Down	0.493655	0.42866	0.534219	1.57581	1.0041	0.851803	10008	protein_coding	potassium voltage-gated channel subfamily E regulatory subunit 3	hsa04974	Protein digestion and absorption	GO:0005251,GO:0005515,GO:0005737,GO:0005886,GO:0006814,GO:0015459,GO:0030425,GO:0030644,GO:0031982,GO:0032809,GO:0043204,GO:0044325,GO:0045121,GO:0060307,GO:0086005,GO:0086011,GO:0086091,GO:0097623,GO:0098915,GO:1902260,GO:1902282,GO:1903765,GO:1903817,GO:1905025,GO:1990794	delayed rectifier potassium channel activity|protein binding|cytoplasm|plasma membrane|sodium ion transport|potassium channel regulator activity|dendrite|intracellular chloride ion homeostasis|vesicle|neuronal cell body membrane|perikaryon|transmembrane transporter binding|membrane raft|regulation of ventricular cardiac muscle cell membrane repolarization|ventricular cardiac muscle cell action po…	WP3945	TYROBP causal network in microglia	R-HSA-397014,R-HSA-5576890,R-HSA-5576891,R-HSA-5576893	Muscle contraction|Phase 3 - rapid repolarisation|Cardiac conduction|Phase 2 - plateau phase
KCNJ11	95.5863	139.006	52.1663	0.375308	-1.41385	4.47e-06	0.000185052	Down	0.37001	0.380546	0.301874	1.15248	0.72755	1.02563	3767	protein_coding	potassium inwardly rectifying channel subfamily J member 11	hsa04911,hsa04929,hsa04930	Insulin secretion|GnRH secretion|Type II diabetes mellitus	GO:0005249,GO:0005515,GO:0005524,GO:0005886,GO:0006006,GO:0008282,GO:0009410,GO:0015272,GO:0019829,GO:0019855,GO:0030315,GO:0030506,GO:0030955,GO:0033198,GO:0034765,GO:0042391,GO:0044325,GO:0046676,GO:0050796,GO:0050877,GO:0071805,GO:0098662,GO:0099505,GO:0099508,GO:1990573	voltage-gated potassium channel activity|protein binding|ATP binding|plasma membrane|glucose metabolic process|inward rectifying potassium channel|response to xenobiotic stimulus|ATP-activated inward rectifier potassium channel activity|ATPase-coupled monoatomic cation transmembrane transporter activity|calcium channel inhibitor activity|T-tubule|ankyrin binding|potassium ion binding|response to …	WP1584	Type II diabetes mellitus	R-HSA-112316,R-HSA-1296025,R-HSA-1296065,R-HSA-1296071,R-HSA-1430728,R-HSA-163685,R-HSA-1643685,R-HSA-382551,R-HSA-382556,R-HSA-397014,R-HSA-422356,R-HSA-5576891,R-HSA-5578775,R-HSA-5619084,R-HSA-5619115,R-HSA-5678420,R-HSA-5683177	Neuronal System|ATP sensitive Potassium channels|Inwardly rectifying K+ channels|Potassium Channels|Metabolism|Integration of energy metabolism|Disease|Transport of small molecules|ABC-family proteins mediated transport|Muscle contraction|Regulation of insulin secretion|Cardiac conduction|Ion homeostasis|ABC transporter disorders|Disorders of transmembrane transporters|Defective ABCC9 causes CMD1…
KCNK13	52.0692	16.4769	87.6616	5.3324	2.41479	3.02e-05	0.000942562	Up	1.11298	0.592106	1.30954	0.329638	0.0574478	0.201839	56659	protein_coding	potassium two pore domain channel subfamily K member 13			GO:0005886,GO:0022841,GO:0030322,GO:0034765,GO:0071805	plasma membrane|potassium ion leak channel activity|stabilization of membrane potential|regulation of monoatomic ion transmembrane transport|potassium ion transmembrane transport			R-HSA-112316,R-HSA-1296071,R-HSA-1296346,R-HSA-1299287,R-HSA-397014,R-HSA-5576886,R-HSA-5576891	Neuronal System|Potassium Channels|Tandem pore domain potassium channels|Tandem pore domain halothane-inhibited K+ channel (THIK)|Muscle contraction|Phase 4 - resting membrane potential|Cardiac conduction
KCNQ1OT1	846.058	367.855	1324.26	3.59935	1.84774	4.5e-05	0.00130529	Up	0.441214	0.412266	0.284507	0.0417645	0.186192	0.0982772	10984	non_coding	KCNQ1 opposite strand/antisense transcript 1			GO:0000512,GO:0001649,GO:0005730,GO:0010628,GO:0030513,GO:0031507,GO:0035198,GO:0060965,GO:0140869,GO:1900144,GO:2000627	lncRNA-mediated post-transcriptional gene silencing|osteoblast differentiation|nucleolus|positive regulation of gene expression|positive regulation of BMP signaling pathway|heterochromatin formation|miRNA binding|negative regulation of miRNA-mediated gene silencing|miRNA inhibitor activity via base-pairing|positive regulation of BMP secretion|positive regulation of miRNA catabolic process
KCP	48.8857	69.4218	28.3495	0.408395	-1.29196	0.000979671	0.0151318	Down	0.086354	0.138747	0.124349	0.301906	0.222354	0.361679	375616	protein_coding	kielin cysteine rich BMP regulator			GO:0005576,GO:0030513	extracellular region|positive regulation of BMP signaling pathway
KCTD17	283.16	381.884	184.436	0.483118	-1.04955	0.0010048	0.0154503	Down	1.16127	1.63767	2.02711	4.64527	2.49182	3.23399	79734	protein_coding	potassium channel tetramerization domain containing 17			GO:0005515,GO:0005737,GO:0005783,GO:0030030,GO:0031463,GO:0032469,GO:0042802,GO:0043161,GO:0045724,GO:0051260,GO:0097602	protein binding|cytoplasm|endoplasmic reticulum|cell projection organization|Cul3-RING ubiquitin ligase complex|endoplasmic reticulum calcium ion homeostasis|identical protein binding|proteasome-mediated ubiquitin-dependent protein catabolic process|positive regulation of cilium assembly|protein homooligomerization|cullin family protein binding
KDF1	157.582	213.267	101.897	0.47797	-1.06501	1.24e-05	0.000444703	Down	1.23999	1.34837	1.4412	3.39675	2.45692	2.88772	126695	protein_coding	keratinocyte differentiation factor 1			GO:0003334,GO:0005515,GO:0005737,GO:0005938,GO:0010482,GO:0010839,GO:0016331,GO:0030054,GO:0031252,GO:0043616,GO:0045606,GO:0048589,GO:0060887,GO:0061436,GO:0070161,GO:0072089,GO:2000647	keratinocyte development|protein binding|cytoplasm|cell cortex|regulation of epidermal cell division|negative regulation of keratinocyte proliferation|morphogenesis of embryonic epithelium|cell junction|cell leading edge|keratinocyte proliferation|positive regulation of epidermal cell differentiation|developmental growth|limb epidermis development|establishment of skin barrier|anchoring junction|…
KDM4A	3764.83	5253.5	2276.16	0.433274	-1.20665	3.23e-15	7.09e-13	Down	13.3545	12.4162	14.1806	34.3936	29.395	31.7378	9682	protein_coding	lysine demethylase 4A			GO:0001650,GO:0005515,GO:0005634,GO:0005654,GO:0005721,GO:0005829,GO:0006338,GO:0008270,GO:0010507,GO:0010628,GO:0010629,GO:0014898,GO:0031625,GO:0031667,GO:0032452,GO:0032454,GO:0035064,GO:0045666,GO:0045892,GO:0048712,GO:0051864,GO:0060548,GO:0070076,GO:0140681,GO:0140684	fibrillar center|protein binding|nucleus|nucleoplasm|pericentric heterochromatin|cytosol|chromatin remodeling|zinc ion binding|negative regulation of autophagy|positive regulation of gene expression|negative regulation of gene expression|cardiac muscle hypertrophy in response to stress|ubiquitin protein ligase binding|response to nutrient levels|histone demethylase activity|histone H3K9 demethyla…	WP2853	Endoderm differentiation	R-HSA-162582,R-HSA-3214842,R-HSA-3247509,R-HSA-4839726,R-HSA-5693532,R-HSA-5693565,R-HSA-5693606,R-HSA-73894,R-HSA-9006931,R-HSA-9024446,R-HSA-9029569	Signal Transduction|HDMs demethylate histones|Chromatin modifying enzymes|Chromatin organization|DNA Double-Strand Break Repair|Recruitment and ATM-mediated phosphorylation of repair and signaling proteins at DNA double strand breaks|DNA Double Strand Break Response|DNA Repair|Signaling by Nuclear Receptors|NR1H2 and NR1H3-mediated signaling|NR1H3 & NR1H2 regulate gene expression linked to choles…
KDM6B	1324.84	1847.85	801.832	0.433898	-1.20457	1.1e-12	1.65e-10	Down	3.01585	3.26324	2.94564	6.6466	7.25016	8.0995	23135	protein_coding	lysine demethylase 6B			GO:0000978,GO:0005515,GO:0005634,GO:0005654,GO:0006338,GO:0006954,GO:0007507,GO:0008013,GO:0010468,GO:0031490,GO:0032452,GO:0044666,GO:0045165,GO:0045446,GO:0045944,GO:0046872,GO:0048333,GO:0055007,GO:0070301,GO:0071557,GO:0071558,GO:0120162	RNA polymerase II cis-regulatory region sequence-specific DNA binding|protein binding|nucleus|nucleoplasm|chromatin remodeling|inflammatory response|heart development|beta-catenin binding|regulation of gene expression|chromatin DNA binding|histone demethylase activity|MLL3/4 complex|cell fate commitment|endothelial cell differentiation|positive regulation of transcription by RNA polymerase II|met…	WP3651,WP4698	Pathways affected in adenoid cystic carcinoma|Vitamin D-sensitive calcium signaling in depression	R-HSA-2262752,R-HSA-2559580,R-HSA-2559583,R-HSA-3214842,R-HSA-3247509,R-HSA-4839726,R-HSA-8953897	Cellular responses to stress|Oxidative Stress Induced Senescence|Cellular Senescence|HDMs demethylate histones|Chromatin modifying enzymes|Chromatin organization|Cellular responses to stimuli
KDM7A-DT	569.289	786.025	352.552	0.448577	-1.15657	2.26e-11	2.83e-09	Down	3.80717	3.66868	4.18746	9.72237	8.32084	8.89723	100134229	non_coding	KDM7A divergent transcript
KIF11	4200.43	2712.01	5688.85	2.0976	1.06874	0.00293495	0.03322	Up	34.0814	32.736	22.5247	8.5799	23.0017	12.4242	3832	protein_coding	kinesin family member 11			GO:0000070,GO:0000278,GO:0000922,GO:0003777,GO:0005515,GO:0005524,GO:0005634,GO:0005819,GO:0005829,GO:0005871,GO:0005874,GO:0005876,GO:0007018,GO:0007051,GO:0007052,GO:0007100,GO:0008017,GO:0008574,GO:0016020,GO:0019901,GO:0032991,GO:0046602,GO:0051231,GO:0051301,GO:0072686,GO:0090307	mitotic sister chromatid segregation|mitotic cell cycle|spindle pole|microtubule motor activity|protein binding|ATP binding|nucleus|spindle|cytosol|kinesin complex|microtubule|spindle microtubule|microtubule-based movement|spindle organization|mitotic spindle organization|mitotic centrosome separation|microtubule binding|plus-end-directed microtubule motor activity|membrane|protein kinase binding…			R-HSA-109582,R-HSA-1280218,R-HSA-168256,R-HSA-199991,R-HSA-2132295,R-HSA-5653656,R-HSA-6811434,R-HSA-6811442,R-HSA-8856688,R-HSA-983189,R-HSA-983231	Hemostasis|Adaptive Immune System|Immune System|Membrane Trafficking|MHC class II antigen presentation|Vesicle-mediated transport|COPI-dependent Golgi-to-ER retrograde traffic|Intra-Golgi and retrograde Golgi-to-ER traffic|Golgi-to-ER retrograde transport|Kinesins|Factors involved in megakaryocyte development and platelet production
KIF20B	1975.86	952.344	2999.37	3.14925	1.65501	2.39e-05	0.000771687	Up	14.6101	13.8919	8.18597	2.1824	6.38197	3.46692	9585	protein_coding	kinesin family member 20B			GO:0001843,GO:0003777,GO:0005515,GO:0005524,GO:0005634,GO:0005654,GO:0005730,GO:0005737,GO:0005813,GO:0005829,GO:0005871,GO:0005874,GO:0007018,GO:0007049,GO:0007088,GO:0008017,GO:0008284,GO:0008574,GO:0016887,GO:0030426,GO:0030496,GO:0032467,GO:0035372,GO:0042803,GO:0045171,GO:0048471,GO:0048812,GO:0050699,GO:0051233,GO:0051301,GO:0051726,GO:0070938,GO:0090316,GO:0097431,GO:1903438,GO:1990023,GO:…	neural tube closure|microtubule motor activity|protein binding|ATP binding|nucleus|nucleoplasm|nucleolus|cytoplasm|centrosome|cytosol|kinesin complex|microtubule|microtubule-based movement|cell cycle|regulation of mitotic nuclear division|microtubule binding|positive regulation of cell population proliferation|plus-end-directed microtubule motor activity|ATP hydrolysis activity|growth cone|midbod…	WP2361	Gastric cancer network 1	R-HSA-109582,R-HSA-199991,R-HSA-5653656,R-HSA-6811434,R-HSA-6811442,R-HSA-8856688,R-HSA-983189,R-HSA-983231	Hemostasis|Membrane Trafficking|Vesicle-mediated transport|COPI-dependent Golgi-to-ER retrograde traffic|Intra-Golgi and retrograde Golgi-to-ER traffic|Golgi-to-ER retrograde transport|Kinesins|Factors involved in megakaryocyte development and platelet production
KIF21B	148.651	263.953	33.3479	0.126281	-2.98529	7.19e-23	2.62e-20	Down	0.106469	0.0721568	0.0810597	0.654854	0.608474	0.862847	23046	protein_coding	kinesin family member 21B			GO:0003777,GO:0005524,GO:0005871,GO:0005874,GO:0007018,GO:0008017,GO:0016887,GO:0030425,GO:0030426,GO:0031410	microtubule motor activity|ATP binding|kinesin complex|microtubule|microtubule-based movement|microtubule binding|ATP hydrolysis activity|dendrite|growth cone|cytoplasmic vesicle			R-HSA-109582,R-HSA-199991,R-HSA-5653656,R-HSA-6811434,R-HSA-6811442,R-HSA-8856688,R-HSA-983189,R-HSA-983231	Hemostasis|Membrane Trafficking|Vesicle-mediated transport|COPI-dependent Golgi-to-ER retrograde traffic|Intra-Golgi and retrograde Golgi-to-ER traffic|Golgi-to-ER retrograde transport|Kinesins|Factors involved in megakaryocyte development and platelet production
KIF3C	1407	1895.01	918.995	0.484969	-1.04404	4.35e-11	5.1e-09	Down	4.13358	4.41012	4.41296	9.80735	8.27837	9.5867	3797	protein_coding	kinesin family member 3C			GO:0003774,GO:0003777,GO:0005515,GO:0005524,GO:0005829,GO:0005871,GO:0005874,GO:0005929,GO:0007018,GO:0008017,GO:0016887,GO:0097542	cytoskeletal motor activity|microtubule motor activity|protein binding|ATP binding|cytosol|kinesin complex|microtubule|cilium|microtubule-based movement|microtubule binding|ATP hydrolysis activity|ciliary tip			R-HSA-109582,R-HSA-109582,R-HSA-1280218,R-HSA-168256,R-HSA-1852241,R-HSA-199991,R-HSA-2132295,R-HSA-5617833,R-HSA-5620924,R-HSA-5653656,R-HSA-6811434,R-HSA-6811442,R-HSA-8856688,R-HSA-983189,R-HSA-983189,R-HSA-983231,R-HSA-983231	Hemostasis|Hemostasis|Adaptive Immune System|Immune System|Organelle biogenesis and maintenance|Membrane Trafficking|MHC class II antigen presentation|Cilium Assembly|Intraflagellar transport|Vesicle-mediated transport|COPI-dependent Golgi-to-ER retrograde traffic|Intra-Golgi and retrograde Golgi-to-ER traffic|Golgi-to-ER retrograde transport|Kinesins|Kinesins|Factors involved in megakaryocyte de…
KLF10	2683.95	3944.54	1423.35	0.360834	-1.47059	1.45e-19	4.5e-17	Down	11.9337	11.5077	11.7053	30.4873	37.6887	32.6373	7071	protein_coding	Kruppel like factor 10			GO:0000122,GO:0000785,GO:0000978,GO:0000981,GO:0001046,GO:0001228,GO:0003700,GO:0005515,GO:0005634,GO:0006357,GO:0007267,GO:0007623,GO:0008285,GO:0009267,GO:0030282,GO:0035019,GO:0042752,GO:0045672,GO:0045892,GO:0045944,GO:0046872,GO:1990837	negative regulation of transcription by RNA polymerase II|chromatin|RNA polymerase II cis-regulatory region sequence-specific DNA binding|DNA-binding transcription factor activity, RNA polymerase II-specific|core promoter sequence-specific DNA binding|DNA-binding transcription activator activity, RNA polymerase II-specific|DNA-binding transcription factor activity|protein binding|nucleus|regulati…	WP366,WP3594	TGF-beta signaling pathway|Circadian rhythm genes
KLHDC9	44.4775	63.197	25.7581	0.407677	-1.2945	0.00135491	0.018852	Down	0.461446	0.648739	0.375109	1.55483	0.981903	1.24014	126823	protein_coding	kelch domain containing 9			GO:0005515,GO:0005575,GO:0008150,GO:0030332	protein binding|cellular_component|biological_process|cyclin binding
KLHL14	323.974	122.261	525.687	4.29696	2.10332	3.33e-06	0.000144064	Up	1.74655	1.81091	1.37702	0.129888	0.561033	0.492482	57565	protein_coding	kelch like family member 14			GO:0005783,GO:0005789,GO:0005829,GO:0015629,GO:0016235,GO:0043005,GO:0043025	endoplasmic reticulum|endoplasmic reticulum membrane|cytosol|actin cytoskeleton|aggresome|neuron projection|neuronal cell body
KLHL31	24.322	10.6688	37.9753	3.54965	1.82768	0.00453383	0.0444144	Up	0.161828	0.135047	0.121983	0.0117404	0.0773409	0.032349	401265	protein_coding	kelch like family member 31			GO:0001933,GO:0005634,GO:0005737,GO:0046329	negative regulation of protein phosphorylation|nucleus|cytoplasm|negative regulation of JNK cascade
KNDC1	92.4165	153.496	31.3366	0.204179	-2.29209	7.97e-11	9.09e-09	Down	0.0455253	0.0903576	0.0585391	0.363306	0.263162	0.359971	85442	protein_coding	kinase non-catalytic C-lobe domain containing 1			GO:0001934,GO:0003674,GO:0005085,GO:0005575,GO:0007264,GO:0008150,GO:0021707,GO:0030425,GO:0032045,GO:0043025,GO:0043204,GO:0048814,GO:0050773	positive regulation of protein phosphorylation|molecular_function|guanyl-nucleotide exchange factor activity|cellular_component|small GTPase mediated signal transduction|biological_process|cerebellar granule cell differentiation|dendrite|guanyl-nucleotide exchange factor complex|neuronal cell body|perikaryon|regulation of dendrite morphogenesis|regulation of dendrite development
KPNA3	4551.79	2971.19	6132.38	2.06389	1.04537	0.000417214	0.00791596	Up	38.5368	37.3376	33.8379	11.9224	26.4251	16.6003	3839	protein_coding	karyopherin subunit alpha 3	hsa03013,hsa05207,hsa05132	Nucleocytoplasmic transport|Chemical carcinogenesis - receptor activation|Salmonella infection	GO:0005515,GO:0005634,GO:0005643,GO:0005654,GO:0005829,GO:0006606,GO:0006607,GO:0008139,GO:0042564,GO:0043657,GO:0046718,GO:0061608,GO:0065003,GO:0075732	protein binding|nucleus|nuclear pore|nucleoplasm|cytosol|protein import into nucleus|NLS-bearing protein import into nucleus|nuclear localization sequence binding|NLS-dependent protein nuclear import complex|host cell|viral entry into host cell|nuclear import signal receptor activity|protein-containing complex assembly|viral penetration into host nucleus			R-HSA-1169408,R-HSA-1169410,R-HSA-1280215,R-HSA-1643685,R-HSA-168255,R-HSA-168256,R-HSA-168276,R-HSA-5663205,R-HSA-913531	ISG15 antiviral mechanism|Antiviral mechanism by IFN-stimulated genes|Cytokine Signaling in Immune system|Disease|Influenza Infection|Immune System|NS1 Mediated Effects on Host Pathways|Infectious disease|Interferon Signaling
KREMEN2	78.3751	113.888	42.8625	0.376606	-1.40887	0.000193308	0.00429646	Down	0.421277	0.692428	0.577893	2.12922	1.08099	1.45383	79412	protein_coding	kringle containing transmembrane protein 2			GO:0005886,GO:0007275,GO:0016055,GO:0030279,GO:0031901,GO:0060173	plasma membrane|multicellular organism development|Wnt signaling pathway|negative regulation of ossification|early endosome membrane|limb development			R-HSA-162582,R-HSA-162582,R-HSA-1643685,R-HSA-195721,R-HSA-195721,R-HSA-201681,R-HSA-201681,R-HSA-3772470,R-HSA-4791275,R-HSA-5339717,R-HSA-5663202	Signal Transduction|Signal Transduction|Disease|Signaling by WNT|Signaling by WNT|TCF dependent signaling in response to WNT|TCF dependent signaling in response to WNT|Negative regulation of TCF-dependent signaling by WNT ligand antagonists|Signaling by WNT in cancer|Signaling by LRP5 mutants |Diseases of signal transduction by growth factor receptors and second messengers
KRIT1	872.149	499.472	1244.83	2.49204	1.31733	0.00410466	0.041764	Up	7.31166	7.50266	4.52087	1.17911	4.84302	1.9888	889	protein_coding	KRIT1 ankyrin repeat containing	hsa04015	Rap1 signaling pathway	GO:0001525,GO:0001937,GO:0003158,GO:0005515,GO:0005546,GO:0005615,GO:0005737,GO:0005856,GO:0005886,GO:0005911,GO:0007264,GO:0008017,GO:0010596,GO:0016525,GO:0030695,GO:0032092,GO:0032991,GO:0033622,GO:0045454,GO:0045765,GO:2000114,GO:2000352	angiogenesis|negative regulation of endothelial cell proliferation|endothelium development|protein binding|phosphatidylinositol-4,5-bisphosphate binding|extracellular space|cytoplasm|cytoskeleton|plasma membrane|cell-cell junction|small GTPase mediated signal transduction|microtubule binding|negative regulation of endothelial cell migration|negative regulation of angiogenesis|GTPase regulator act…
KRT37	8.10417	1.97456	14.2338	7.23887	2.85576	0.00339691	0.0365627	Up	0.34657	0.179443	0.11759	0.0480997	0.0150887	0.0294517	8688	protein_coding	keratin 37	hsa04915,hsa05150	Estrogen signaling pathway|Staphylococcus aureus infection	GO:0005198,GO:0005515,GO:0005829,GO:0005882,GO:0030855,GO:0045109,GO:0070062	structural molecule activity|protein binding|cytosol|intermediate filament|epithelial cell differentiation|intermediate filament organization|extracellular exosome			R-HSA-1266738,R-HSA-6805567,R-HSA-6809371	Developmental Biology|Keratinization|Formation of the cornified envelope
LAPTM5	999.191	1447.62	550.762	0.380493	-1.39406	3.04e-16	7.23e-14	Down	6.42841	5.91467	6.99037	19.3865	16.3097	16.9589	7805	protein_coding	lysosomal protein transmembrane 5	hsa04142	Lysosome	GO:0002357,GO:0002720,GO:0005515,GO:0005764,GO:0005765,GO:0005829,GO:0005886,GO:0006622,GO:0006886,GO:0006919,GO:0012502,GO:0030133,GO:0031398,GO:0031410,GO:0031625,GO:0032689,GO:0032703,GO:0032735,GO:0032991,GO:0043410,GO:0048471,GO:0050860,GO:0050868,GO:0050869,GO:0060907,GO:0090160,GO:0097214,GO:0140036,GO:0140311,GO:1901224,GO:1903265,GO:1904093,GO:2000060,GO:2000646	defense response to tumor cell|positive regulation of cytokine production involved in immune response|protein binding|lysosome|lysosomal membrane|cytosol|plasma membrane|protein targeting to lysosome|intracellular protein transport|activation of cysteine-type endopeptidase activity involved in apoptotic process|induction of programmed cell death|transport vesicle|positive regulation of protein ub…
LARP6	16.7154	27.511	5.91974	0.215634	-2.21334	0.000413483	0.00785389	Down	0.0151116	0.0299932	0.0442231	0.171513	0.136189	0.123068	55323	protein_coding	La ribonucleoprotein 6%2C translational regulator			GO:0003729,GO:0005515,GO:0005634,GO:0005737,GO:0005844,GO:0006396,GO:0017022,GO:0032967,GO:0035613,GO:0045727,GO:0048027,GO:1902416,GO:1990825,GO:1990904	mRNA binding|protein binding|nucleus|cytoplasm|polysome|RNA processing|myosin binding|positive regulation of collagen biosynthetic process|RNA stem-loop binding|positive regulation of translation|mRNA 5'-UTR binding|positive regulation of mRNA binding|sequence-specific mRNA binding|ribonucleoprotein complex
LAT2	55.6962	84.7334	26.659	0.314939	-1.66685	2.57e-05	0.000823075	Down	0.284494	0.243829	0.504578	1.32093	0.99708	1.08684	7462	protein_coding	linker for activation of T cells family member 2	hsa04650	Natural killer cell mediated cytotoxicity	GO:0002250,GO:0005515,GO:0005886,GO:0019722,GO:0035556,GO:0042113,GO:0042169,GO:0043303,GO:0045121,GO:0050853,GO:0070062	adaptive immune response|protein binding|plasma membrane|calcium-mediated signaling|intracellular signal transduction|B cell activation|SH2 domain binding|mast cell degranulation|membrane raft|B cell receptor signaling pathway|extracellular exosome	WP4932,WP23	7q11.23 copy number variation syndrome|B cell receptor signaling pathway	R-HSA-168249,R-HSA-168249,R-HSA-168256,R-HSA-168256,R-HSA-2454202,R-HSA-2454202,R-HSA-2730905,R-HSA-2730905	Innate Immune System|Innate Immune System|Immune System|Immune System|Fc epsilon receptor (FCERI) signaling|Fc epsilon receptor (FCERI) signaling|Role of LAT2/NTAL/LAB on calcium mobilization|Role of LAT2/NTAL/LAB on calcium mobilization
LCK	55.5961	85.8624	25.3299	0.295385	-1.75933	0.000195484	0.00432796	Down	0.209935	0.197372	0.43113	1.44609	0.719173	0.788264	3932	protein_coding	LCK proto-oncogene%2C Src family tyrosine kinase	hsa04064,hsa04650,hsa04660,hsa04658,hsa04659,hsa04380,hsa05235,hsa05166,hsa05135,hsa05340	NF-kappa B signaling pathway|Natural killer cell mediated cytotoxicity|T cell receptor signaling pathway|Th1 and Th2 cell differentiation|Th17 cell differentiation|Osteoclast differentiation|PD-L1 expression and PD-1 checkpoint pathway in cancer|Human T-cell leukemia virus 1 infection|Yersinia infection|Primary immunodeficiency	GO:0000242,GO:0001772,GO:0001784,GO:0004713,GO:0004715,GO:0004722,GO:0005102,GO:0005515,GO:0005524,GO:0005829,GO:0005886,GO:0006468,GO:0006882,GO:0006919,GO:0007169,GO:0009410,GO:0016004,GO:0018108,GO:0019901,GO:0019903,GO:0030097,GO:0030168,GO:0030217,GO:0031234,GO:0031295,GO:0034116,GO:0035556,GO:0038083,GO:0038094,GO:0042169,GO:0042608,GO:0042609,GO:0042610,GO:0042802,GO:0043274,GO:0043548,GO:…	pericentriolar material|immunological synapse|phosphotyrosine residue binding|protein tyrosine kinase activity|non-membrane spanning protein tyrosine kinase activity|protein serine/threonine phosphatase activity|signaling receptor binding|protein binding|ATP binding|cytosol|plasma membrane|protein phosphorylation|intracellular zinc ion homeostasis|activation of cysteine-type endopeptidase activit…	WP5115,WP61,WP69,WP2583,WP4585,WP4754,WP3863,WP49,WP5072,WP5130,WP453,WP23,WP4884,WP2203,WP585,WP5098	Network map of SARS-CoV-2 signaling pathway|Notch signaling pathway|T-cell receptor signaling pathway|T cell receptor and co-stimulatory signaling|Cancer immunotherapy by PD-1 blockade|IL-18 signaling pathway|T-cell antigen receptor (TCR) pathway during Staphylococcus aureus infection|IL-2 signaling pathway|Modulators of TCR signaling and T cell activation|Th17 cell differentiation pathway|Inflam…	R-HSA-109582,R-HSA-114604,R-HSA-1257604,R-HSA-1280215,R-HSA-1280218,R-HSA-1433557,R-HSA-1433557,R-HSA-1433559,R-HSA-162582,R-HSA-162582,R-HSA-162906,R-HSA-162909,R-HSA-1643685,R-HSA-164938,R-HSA-164944,R-HSA-164952,R-HSA-167590,R-HSA-168249,R-HSA-168249,R-HSA-168256,R-HSA-168256,R-HSA-194315,R-HSA-199418,R-HSA-202403,R-HSA-202424,R-HSA-202427,R-HSA-202430,R-HSA-202433,R-HSA-202733,R-HSA-210990,R-…	Hemostasis|GPVI-mediated activation cascade|PIP3 activates AKT signaling|Cytokine Signaling in Immune system|Adaptive Immune System|Signaling by SCF-KIT|Signaling by SCF-KIT|Regulation of KIT signaling|Signal Transduction|Signal Transduction|HIV Infection|Host Interactions of HIV factors|Disease|Nef-mediates down modulation of cell surface receptors by recruiting them to clathrin adapters|Nef and…
LCN10	45.4339	70.0638	20.804	0.296801	-1.75243	6.47e-05	0.00177213	Down	0.343237	0.201851	0.248015	0.960388	0.611026	1.19267	414332	protein_coding	lipocalin 10			GO:0005576,GO:0036094	extracellular region|small molecule binding
LCORL	420.482	238.857	602.107	2.52021	1.33355	0.000177864	0.00403174	Up	1.01729	1.01977	0.621829	0.239671	0.546925	0.303575	254251	protein_coding	ligand dependent nuclear receptor corepressor like			GO:0003677,GO:0005515,GO:0005634,GO:0006357,GO:1990226	DNA binding|protein binding|nucleus|regulation of transcription by RNA polymerase II|histone methyltransferase binding
LCP1	64.0083	39.5257	88.4909	2.23916	1.16296	0.000321265	0.00643056	Up	0.617645	0.738319	0.506647	0.298727	0.302213	0.26065	3936	protein_coding	lymphocyte cytosolic protein 1			GO:0001725,GO:0001726,GO:0001891,GO:0002102,GO:0002286,GO:0003779,GO:0005178,GO:0005509,GO:0005615,GO:0005737,GO:0005829,GO:0005884,GO:0005886,GO:0005925,GO:0010737,GO:0015629,GO:0016477,GO:0022617,GO:0030054,GO:0030175,GO:0030866,GO:0031100,GO:0032432,GO:0032587,GO:0033157,GO:0044319,GO:0048471,GO:0051015,GO:0051017,GO:0051020,GO:0051639,GO:0051764,GO:0070062,GO:0071803,GO:0097386	stress fiber|ruffle|phagocytic cup|podosome|T cell activation involved in immune response|actin binding|integrin binding|calcium ion binding|extracellular space|cytoplasm|cytosol|actin filament|plasma membrane|focal adhesion|protein kinase A signaling|actin cytoskeleton|cell migration|extracellular matrix disassembly|cell junction|filopodium|cortical actin cytoskeleton organization|animal organ r…			R-HSA-1280215,R-HSA-168256,R-HSA-447115,R-HSA-449147,R-HSA-8950505,R-HSA-9020591	Cytokine Signaling in Immune system|Immune System|Interleukin-12 family signaling|Signaling by Interleukins|Gene and protein expression by JAK-STAT signaling after Interleukin-12 stimulation|Interleukin-12 signaling
[truncated: 516 more rows]
