# Supplementary material for: SNORD60-mediated 2′-O-methylation of KCP enhances ferroptosis sensitivity in hepatoblastoma
Source: Cell Death Discov. 2026 May 22;12:304. doi: 10.1038/s41420-026-03160-5 (PMC13369958; doi:10.1038/s41420-026-03160-5)
Supplement: Supplementary file 9 — Table S3 [file 41420_2026_3160_MOESM9_ESM.xlsx]

## Sheet: NC_candidates
Table S3: Potential mRNA targets of SNORD60 were identified by Nm-seq.
Chr	Position	GeneSymbol	NC_rep1 (Methscore)	NC_rep2 (Methscore)	NC_rep3 (Methscore)
chr1	632626	MIR12136	9	8	7
chr1	6640045	DNAJC11	87	40	104
chr1	6640046	DNAJC11	30	17	32
chr1	6640047	DNAJC11	53	30	62
chr1	6640048	DNAJC11	5	10	7
chr1	22508598	ZBTB40	8	13	8
chr1	22508599	ZBTB40	17	25	7
chr1	22508600	ZBTB40	18	36	18
chr1	22508601	ZBTB40	28	43	18
chr1	28982641	EPB41	22	33	42
chr1	28982642	EPB41	33	22	22
chr1	28982643	EPB41	26	18	18
chr1	28982644	EPB41	32	24	27
chr1	37878197	INPP5B	5	6	5
chr1	39005664	AKIRIN1	6	11	5
chr1	40072570	CAP1	11	7	7
chr1	40072572	CAP1	5	6	7
chr1	40072576	CAP1	8	11	6
chr1	45511072	PRDX1	22	36	18
chr1	45511073	PRDX1	19	28	15
chr1	45511080	PRDX1	27	16	21
chr1	45511083	PRDX1	32	19	13
chr1	45511085	PRDX1	11	8	8
chr1	45511086	PRDX1	16	11	11
chr1	92841876	RPL5	11	8	5
chr1	92841884	RPL5	19	16	12
chr1	92841886	RPL5	22	21	23
chr1	92841887	RPL5	29	27	33
chr1	92841888	RPL5	40	26	22
chr1	92841889	RPL5	27	21	24
chr1	92841895	RPL5	31	23	19
chr1	92841900	RPL5	30	23	11
chr1	92841901	RPL5	34	38	25
chr1	92841902	RPL5	43	38	18
chr1	92841903	RPL5	38	44	27
chr1	92841904	RPL5	39	36	24
chr1	92841905	RPL5	23	18	14
chr1	92841906	RPL5	10	9	6
chr1	116404705	ATP1A1	11	12	12
chr1	185226765	SWT1	12	9	6
chr1	201854927	IPO9	17	13	8
chr10	43951068	LINC00841	10	8	13
chr10	95872969	ENTPD1	21	38	10
chr10	95872970	ENTPD1	16	35	12
chr10	96000147	CC2D2B	16	11	7
chr11	31836911	PAX6-AS1	89	44	49
chr11	32978388	QSER1	8	7	7
chr11	61964616	FTH1	24	25	26
chr11	61964618	FTH1	45	33	30
chr11	61964679	FTH1	14	9	12
chr11	61965017	FTH1	6	5	8
chr11	61965527	FTH1	23	22	15
chr11	118409047	ATP5MG	10	13	8
chr11	119015763	RPS25	10	7	12
chr11	119015768	RPS25	6	5	6
chr12	2803333	FKBP4	6	6	8
chr12	41363687	PDZRN4	9	6	5
chr12	41363695	PDZRN4	5	7	7
chr12	41363698	PDZRN4	11	12	16
chr12	41363699	PDZRN4	13	15	14
chr12	41363706	PDZRN4	17	17	20
chr12	41363715	PDZRN4	13	7	9
chr12	47701596	RPAP3	8	9	8
chr12	53479768	PCBP2	6	7	5
chr14	58270461	PSMA3	12	8	6
chr14	64939392	GPX2	7	6	9
chr15	64155880	PPIB	7	7	8
chr15	64155892	PPIB	6	5	7
chr15	74362017	CYP11A1	9	12	8
chr15	75271627	GOLGA6C	8	5	5
chr17	75038896	ATP5PD	8	6	5
chr17	75038898	ATP5PD	10	14	9
chr17	75038902	ATP5PD	5	5	7
chr17	75038903	ATP5PD	5	9	7
chr17	75039041	ATP5PD	7	7	8
chr17	75039241	ATP5PD	10	13	10
chr17	75039242	ATP5PD	7	7	8
chr18	79400487	NFATC1	6	7	7
chr18	80079800	RBFADN	8	6	5
chr19	7113066	INSR	10	9	6
chr2	8936137	MBOAT2	18	12	25
chr2	8936139	MBOAT2	12	7	20
chr2	10783452	PDIA6	14	13	6
chr2	10783987	PDIA6	5	6	11
chr2	10783988	PDIA6	10	7	7
chr2	10783990	PDIA6	8	6	6
chr2	10785009	PDIA6	15	13	7
chr2	31013822	GALNT14	13	27	10
chr2	61492329	XPO1	6	18	7
chr2	61492330	XPO1	15	30	8
chr2	64553419	AFTPH	5	10	5
chr2	87824941	RGPD2	16	17	24
chr2	130139163	MED15P9	14	8	9
chr2	135961255	DARS1	11	6	6
chr20	1369365	FKBP1A	10	11	6
chr20	36612503	RAB5IF	11	6	5
chr20	36612507	RAB5IF	13	8	11
chr20	36878068	TLDC2	10	26	9
chr20	59912383	SYCP2	7	12	5
chr22	23894942	MIF	11	9	12
chr3	23919228	RPL15	5	7	6
chr3	23919531	RPL15	9	7	7
chr3	123944965	CCDC14	16	15	5
chr3	136002588	PPP2R3A	5	13	6
chr3	160500941	KPNA4	6	5	5
chr3	186055509	ETV5	7	9	5
chr3	186055510	ETV5	14	13	12
chr3	197950193	RPL35A	12	16	10
chr4	1211508	CTBP1	8	10	7
chr4	1211509	CTBP1	8	12	6
chr4	16256290	RPS21P4	29	19	14
chr4	16256291	RPS21P4	29	43	24
chr4	25121845	SEPSECS	17	22	14
chr4	41985047	DCAF4L1	9	12	5
chr4	53145579	SCFD2	14	6	8
chr5	83521919	VCAN	5	12	7
chr5	112878731	REEP5	11	19	7
chr5	133089709	HSPA4	19	26	8
chr5	134926857	PCBD2	9	16	8
chr5	134926868	PCBD2	13	15	11
chr5	134926871	PCBD2	11	6	10
chr5	134926881	PCBD2	5	6	7
chr5	134927065	PCBD2	8	5	5
chr5	134927091	PCBD2	33	22	21
chr5	134927096	PCBD2	11	16	9
chr5	134927098	PCBD2	9	7	7
chr5	134927488	PCBD2	10	12	8
chr5	134927766	PCBD2	5	7	8
chr5	141010653	PCDHA1	21	19	8
chr5	177305886	PRELID1	12	19	11
chr5	178210910	HNRNPAB	7	11	6
chr6	30743242	IER3	14	11	9
chr6	30743243	IER3	13	7	7
chr6	61574479	KHDRBS2	5	9	5
chr6	61574483	KHDRBS2	5	6	8
chr6	61574486	KHDRBS2	25	7	8
chr6	154127733	OPRM1	10	18	8
chr7	31794600	PDE1C	5	9	10
chr7	82007760	CACNA2D1	6	11	5
chr7	94669314	PEG10	7	8	6
chr7	103471887	RELN	11	14	9
chr7	103471889	RELN	11	13	10
chr7	103471898	RELN	9	15	8
chr7	103471901	RELN	7	7	6
chr7	128877783	KCP	11	11	0
chr7	128877784	KCP	7	14	6
chr9	32553903	NDUFB6	7	9	6
chr9	101474476	PGAP4	5	7	8
chr9	124857903	RPL35	5	5	6
chr9	137243588	TUBB4B	7	10	9
chrM	7455	MT-TS1	9	8	7
chrX	77968029	ATP7A	24	12	11
chrX	77968030	ATP7A	43	30	34
chrX	77968031	ATP7A	23	34	19
chrX	77968032	ATP7A	7	5	8
chrX	77968084	ATP7A	6	5	7
chrX	77968726	ATP7A	5	5	6
chrX	85864817	CHM	8	7	8

## Sheet: S60_candidates
Table S3: Potential mRNA targets of SNORD60 were identified by Nm-seq.
Chr	Position	GeneSymbol	S60_rep1 (Methscore)	S60_rep2 (Methscore)	S60_rep3 (Methscore)
chr1	632623	MIR12136	18	11	26
chr1	632633	MIR12136	9	5	10
chr1	632655	MIR12136	9	5	16
chr1	6640048	DNAJC11	12	5	14
chr1	22508598	ZBTB40	9	13	17
chr1	22508599	ZBTB40	18	15	21
chr1	22508600	ZBTB40	15	26	24
chr1	22508601	ZBTB40	34	42	44
chr1	28982645	EPB41	33	27	61
chr1	37889676	INPP5B	7	6	9
chr1	39005665	AKIRIN1	6	6	9
chr1	43283365	C1orf210	7	6	13
chr1	44721903	ARMH1	17	8	26
chr1	45511065	PRDX1	8	5	10
chr1	45511066	PRDX1	15	9	20
chr1	45511068	PRDX1	22	22	42
chr1	45511069	PRDX1	13	9	24
chr1	45511070	PRDX1	29	18	38
chr1	45511071	PRDX1	20	26	33
chr1	45511072	PRDX1	26	34	38
chr1	45511073	PRDX1	13	17	20
chr1	45511075	PRDX1	21	6	30
chr1	45511080	PRDX1	27	28	47
chr1	45511081	PRDX1	24	23	35
chr1	45511083	PRDX1	61	47	99
chr1	45511084	PRDX1	23	19	34
chr1	45511085	PRDX1	18	15	32
chr1	45511086	PRDX1	16	22	27
chr1	45511087	PRDX1	28	21	34
chr1	45511088	PRDX1	15	18	23
chr1	45511089	PRDX1	12	12	23
chr1	45511093	PRDX1	15	12	22
chr1	45511094	PRDX1	13	15	24
chr1	45511103	PRDX1	99	66	157
chr1	45511104	PRDX1	74	51	119
chr1	45511132	PRDX1	11	6	14
chr1	45511169	PRDX1	7	9	15
chr1	45511255	PRDX1	8	7	15
chr1	45511289	PRDX1	10	12	15
chr1	45511410	PRDX1	14	9	21
chr1	66862147	DNAI4	5	5	11
chr1	84643989	SSX2IP	6	8	13
chr1	89385563	GBP6	9	10	12
chr1	92128001	BTBD8	10	12	11
chr1	92832080	RPL5	7	7	9
chr1	92832088	RPL5	9	7	13
chr1	92836377	RPL5	5	5	6
chr1	92837474	RPL5	10	8	15
chr1	92837511	RPL5	8	9	12
chr1	92837623	RPL5	12	7	20
chr1	92840575	RPL5	7	5	11
chr1	92841868	RPL5	9	5	17
chr1	92841870	RPL5	10	5	19
chr1	92841876	RPL5	11	15	24
chr1	92841887	RPL5	37	45	56
chr1	92841888	RPL5	48	37	63
chr1	92841894	RPL5	15	15	22
chr1	92841895	RPL5	37	25	48
chr1	92841896	RPL5	46	40	69
chr1	92841897	RPL5	41	39	62
chr1	92841898	RPL5	34	22	56
chr1	92841899	RPL5	38	27	48
chr1	92841900	RPL5	18	16	29
chr1	92841901	RPL5	27	38	41
chr1	92841902	RPL5	41	50	72
chr1	92841903	RPL5	39	57	68
chr1	92841904	RPL5	41	32	52
chr1	92841905	RPL5	28	31	54
chr1	108932490	GPSM2	20	15	27
chr1	108932491	GPSM2	13	20	18
chr1	108932492	GPSM2	8	10	9
chr1	116400929	ATP1A1	9	5	12
chr1	116404590	ATP1A1	8	6	10
chr1	116404597	ATP1A1	11	9	19
chr1	116404637	ATP1A1	8	5	13
chr1	116404639	ATP1A1	16	8	20
chr1	116404640	ATP1A1	8	8	12
chr1	116404641	ATP1A1	14	11	28
chr1	116404645	ATP1A1	16	9	25
chr1	116404687	ATP1A1	9	14	17
chr1	120727990	NOTCH2NLR	11	16	18
chr1	156260590	SMG5	8	5	14
chr1	156260591	SMG5	13	19	20
chr1	161227999	TOMM40L	7	9	10
chr1	185226764	SWT1	7	10	9
chr1	185226765	SWT1	8	12	15
chr1	193014686	UCHL5	17	17	15
chr1	201854927	IPO9	25	26	33
chr1	212051542	DTL	18	15	28
chr10	43951068	LINC00841	11	5	15
chr10	73008133	P4HA1	5	9	6
chr10	78251769	ENTPD1	5	6	5
chr10	95872969	ENTPD1	27	36	39
chr10	95872970	ENTPD1	30	39	39
chr10	102141973	PPRC1	5	7	7
chr11	2666151	KCNQ1	5	5	10
chr11	22674846	GAS2	9	7	8
chr11	32602289	EIF3M	6	6	10
chr11	32602347	EIF3M	9	7	15
chr11	32602378	EIF3M	8	6	11
chr11	32978388	QSER1	10	6	14
chr11	61964616	FTH1	14	11	32
chr11	61964638	FTH1	41	25	54
chr11	61964649	FTH1	10	7	15
chr11	61964650	FTH1	11	6	16
chr11	61964651	FTH1	17	11	25
chr11	61964660	FTH1	8	7	11
chr11	61964690	FTH1	12	7	19
chr11	61964771	FTH1	19	14	29
chr11	61964774	FTH1	34	20	55
chr11	61964868	FTH1	11	7	16
chr11	61964869	FTH1	9	8	13
chr11	61964873	FTH1	8	5	9
chr11	61964881	FTH1	16	21	34
chr11	61964914	FTH1	5	5	8
chr11	61964921	FTH1	10	9	12
chr11	61964923	FTH1	7	7	17
chr11	61965530	FTH1	17	14	23
chr11	61965543	FTH1	5	5	7
chr11	62665312	LBHD1	8	7	15
chr11	64316741	TRMT112	9	8	13
chr11	82976702	RAB30	6	8	7
chr11	85544549	DLG2	24	29	35
chr11	116836199	APOA1	7	14	10
chr11	116837128	APOA1	15	7	21
chr11	116837130	APOA1	15	12	22
chr11	116837142	APOA1	14	9	24
chr11	116837143	APOA1	6	6	14
chr11	118401682	ATP5MG	6	5	10
chr11	119015764	RPS25	10	9	14
chr11	125584390	EI24	6	6	10
chr12	26724734	ITPR2	9	5	15
chr12	29237215	FAR2	5	8	6
chr12	41363696	PDZRN4	6	5	12
chr12	41363697	PDZRN4	8	8	13
chr12	41363704	PDZRN4	18	17	29
chr12	47701596	RPAP3	10	12	17
chr12	52905032	KRT8	10	13	12
chr12	69270974	CPSF6	5	6	6
chr12	79596588	PAWR	7	6	9
chr12	120145325	GCN1	12	10	20
chr12	120461718	SRSF9	11	6	14
chr12	120461721	SRSF9	7	5	12
chr12	120461727	SRSF9	9	12	12
chr12	120461737	SRSF9	9	8	11
chr13	101720684	FGF14	6	5	6
chr14	21090170	ZNF219	6	9	11
chr14	21090181	ZNF219	7	6	10
chr14	50595642	ATL1	8	5	11
chr14	50595643	ATL1	12	14	17
chr14	51654044	FRMD6	8	7	10
chr14	58270458	PSMA3	11	6	13
chr14	64939178	GPX2	10	8	14
chr14	64939386	GPX2	11	5	15
chr14	64939528	GPX2	19	14	30
chr14	80497168	CEP128	22	15	36
chr14	103563138	COA8	16	19	30
chr14	103563393	COA8	7	13	16
chr15	22095790	OR4N4	6	6	6
chr15	43207402	EPB42	12	12	12
chr15	64155865	PPIB	6	6	8
chr15	64155867	PPIB	5	7	11
chr15	64155878	PPIB	6	5	7
chr15	64155880	PPIB	7	11	12
chr15	64155891	PPIB	20	13	30
chr15	64155898	PPIB	9	9	16
chr15	64155904	PPIB	15	6	23
chr15	64155907	PPIB	8	8	10
chr15	64156156	PPIB	10	5	13
chr15	64974736	SPG21	12	6	16
chr15	90474138	IQGAP1	5	6	6
chr16	794209	CHTF18	17	17	25
chr16	23690314	PLK1	10	6	15
chr16	31194291	FUS	9	15	10
chr16	57659691	ADGRG1	7	7	14
chr17	5432830	C1QBP	10	10	16
chr17	16441968	LRRC75A	5	6	11
chr17	16441990	LRRC75A	9	7	11
chr17	35009163	LIG3	7	7	10
chr17	35350743	SLFN11	7	5	12
chr17	38766915	PIP4K2B	12	11	18
chr17	56354052	ANKFN1	13	11	18
chr17	75038893	ATP5PD	5	5	9
chr17	75038895	ATP5PD	8	7	13
chr17	75038896	ATP5PD	6	15	8
chr17	75038897	ATP5PD	7	15	13
chr17	75038898	ATP5PD	5	15	11
chr17	75038899	ATP5PD	9	8	11
chr17	75038902	ATP5PD	10	5	16
chr17	75038903	ATP5PD	9	8	12
chr17	75038904	ATP5PD	11	9	17
chr17	75038905	ATP5PD	10	9	14
chr17	75039045	ATP5PD	11	12	17
chr17	82239248	CSNK1D	8	5	16
chr17	82239432	CSNK1D	12	8	18
chr18	3131437	MYOM1	9	11	13
chr18	80079800	RBFADN	6	9	17
chr18	80240984	PARD6G	5	6	11
chr18	80240985	PARD6G	12	10	18
chr19	7113066	INSR	5	6	7
chr19	17366166	PLVAP	8	5	11
chr19	36850153	ZNF790	7	5	12
chr19	54941738	NLRP7	8	11	8
chr19	56775260	ZIM2	9	5	13
chr19	56775261	ZIM2	15	6	21
chr19	56775262	ZIM2	6	5	10
chr2	8860715	MBOAT2	5	5	7
chr2	8936137	MBOAT2	14	11	24
chr2	8936138	MBOAT2	20	19	32
chr2	8936139	MBOAT2	22	17	33
chr2	10783993	PDIA6	11	11	13
chr2	10784121	PDIA6	6	7	6
chr2	10785009	PDIA6	15	15	23
chr2	28186006	BABAM2	42	43	67
chr2	28186007	BABAM2	7	7	7
chr2	31013822	GALNT14	19	35	31
chr2	37997510	RMDN2	7	5	10
chr2	61492329	XPO1	7	7	10
chr2	61492330	XPO1	9	10	9
chr2	64553417	AFTPH	18	12	25
chr2	64553418	AFTPH	13	17	17
chr2	64553419	AFTPH	13	26	18
chr2	64553420	AFTPH	10	12	14
chr2	64553421	AFTPH	12	12	16
chr2	73958880	DGUOK	5	5	8
chr2	130139163	MED15P9	15	12	26
chr2	158134996	UPP2	6	9	9
chr2	164681076	COBLL1	7	5	8
chr2	165162824	SCN3A	13	10	22
chr2	169811913	SSB	8	6	15
chr2	170717906	SP5	6	7	13
chr2	201307622	FLACC1	13	10	15
chr20	1369096	FKBP1A	5	5	5
chr20	1369269	FKBP1A	8	5	10
chr20	1369295	FKBP1A	7	6	9
chr20	1369307	FKBP1A	5	5	7
chr20	3825163	AP5S1	19	16	38
chr20	21166178	KIZ	9	6	14
chr20	36573746	TGIF2	11	10	19
chr20	36612375	RAB5IF	5	5	8
chr20	36612507	RAB5IF	16	15	24
chr20	36612508	RAB5IF	23	18	36
chr20	36612509	RAB5IF	16	13	27
chr20	36612510	RAB5IF	9	6	13
chr20	36890340	TLDC2	6	6	10
chr20	42884005	PTPRT	11	9	12
chr20	45898742	CTSA	7	7	11
chr20	45898754	CTSA	10	14	23
chr20	45898757	CTSA	5	5	5
chr20	45898758	CTSA	6	6	10
chr20	45898759	CTSA	16	8	23
chr20	53157093	TSHZ2	11	13	13
chr20	56518327	RTF2	6	7	9
chr20	57358589	RAE1	6	12	9
chr20	59912383	SYCP2	10	9	15
chr21	28879942	N6AMT1	8	7	10
chr21	28879944	N6AMT1	7	5	9
chr21	45513551	COL18A1	5	6	8
chr22	20787260	PI4KA	7	5	10
chr22	23894405	MIF	15	11	27
chr22	23894567	MIF	9	7	13
chr22	23895203	MIF	9	7	12
chr22	23895204	MIF	10	8	20
chr22	23895205	MIF	8	11	14
chr22	23895206	MIF	12	9	19
chr22	23895207	MIF	7	8	9
chr22	41382208	TEF	8	7	11
chr22	41382210	TEF	5	8	6
chr3	23919471	RPL15	7	5	7
chr3	23919472	RPL15	7	9	21
chr3	23919474	RPL15	11	5	18
chr3	23919476	RPL15	8	6	13
chr3	23919477	RPL15	6	5	7
chr3	23919478	RPL15	7	7	11
chr3	23919481	RPL15	5	5	6
chr3	23919485	RPL15	5	5	6
chr3	23919530	RPL15	12	7	18
chr3	23919531	RPL15	8	8	13
chr3	23919532	RPL15	10	5	20
chr3	23919534	RPL15	6	6	8
chr3	23919536	RPL15	12	12	20
chr3	32530316	DYNC1LI1	11	5	15
chr3	37981823	CTDSPL	5	6	12
chr3	38122900	ACAA1	7	8	9
chr3	52198269	ALAS1	5	5	7
chr3	55658706	ERC2	15	15	18
chr3	55658707	ERC2	8	9	9
chr3	55658708	ERC2	5	6	6
chr3	121716792	GOLGB1	7	13	11
chr3	123944965	CCDC14	9	10	15
chr3	125885434	LINC02614	5	7	6
chr3	128071589	RUVBL1	7	5	10
chr3	136002588	PPP2R3A	5	11	10
chr3	183135879	LAMP3	7	9	7
chr3	186055509	ETV5	7	15	12
chr3	186055510	ETV5	21	7	32
chr3	197950193	RPL35A	12	14	19
chr3	197951252	RPL35A	8	6	13
chr3	197951299	RPL35A	9	8	19
chr3	197954110	RPL35A	11	12	15
chr3	197954133	RPL35A	7	8	10
chr3	197955750	RPL35A	18	10	21
chr3	197955755	RPL35A	15	12	27
chr3	197955760	RPL35A	10	11	20
chr4	1211510	CTBP1	9	8	14
chr4	16256289	RPS21P4	7	6	11
chr4	16256290	RPS21P4	24	23	39
chr4	16256291	RPS21P4	51	21	69
chr4	25121844	SEPSECS	7	8	9
chr4	25121845	SEPSECS	15	16	23
chr4	41985044	DCAF4L1	15	6	29
chr4	41985045	DCAF4L1	16	13	21
chr4	41985046	DCAF4L1	17	18	28
chr4	41985047	DCAF4L1	9	15	20
chr4	48377960	SLAIN2	5	6	7
chr4	53145579	SCFD2	17	13	26
chr4	114668225	UGT8	7	5	10
chr4	157297590	GRIA2	6	7	8
chr4	165873660	TLL1	8	17	10
chr4	174937015	ADAM29	9	16	13
chr4	182793225	TENM3	7	6	8
chr5	42800191	CCDC152	10	5	10
chr5	56917265	SETD9	6	5	5
chr5	56917267	SETD9	13	17	18
chr5	74779097	NSA2	8	5	11
chr5	80078213	THBS4	8	8	12
chr5	80652312	DHFR	6	6	10
chr5	83521919	VCAN	10	9	12
chr5	107859633	FBXL17	7	5	10
chr5	127552116	PRRC1	9	11	12
chr5	133089709	HSPA4	8	15	12
chr5	134926856	PCBD2	5	9	11
chr5	134926857	PCBD2	5	9	9
chr5	134926862	PCBD2	8	5	10
chr5	134926863	PCBD2	7	8	11
chr5	134926868	PCBD2	9	8	14
chr5	134926869	PCBD2	8	6	10
chr5	134926870	PCBD2	10	11	17
chr5	134926871	PCBD2	8	6	12
chr5	134926876	PCBD2	7	5	10
chr5	134926881	PCBD2	9	6	13
chr5	134927064	PCBD2	8	5	12
chr5	134927086	PCBD2	10	5	12
chr5	134928459	PCBD2	9	7	12
chr5	147590717	JAKMIP2	7	6	7
chr5	177305885	PRELID1	14	8	17
chr5	178210910	HNRNPAB	18	19	21
chr5	179616937	HNRNPH1	7	6	8
chr5	179617917	HNRNPH1	8	6	9
chr6	4115746	ECI2	8	6	14
chr6	10704659	PAK1IP1	6	5	6
chr6	28861452	LINC01623	18	8	24
chr6	28861453	LINC01623	18	19	24
chr6	28861454	LINC01623	14	9	18
chr6	28861456	LINC01623	10	7	9
chr6	28861457	LINC01623	7	6	10
chr6	30743241	IER3	22	14	37
chr6	30743242	IER3	19	19	34
chr6	30743243	IER3	15	14	27
chr6	30743244	IER3	7	6	12
chr6	30743247	IER3	11	8	13
chr6	63984546	EYS	5	5	5
chr6	154127733	OPRM1	7	8	11
chr6	159779052	TCP1	12	8	16
chr6	159779069	TCP1	11	9	18
chr6	162961514	PACRG	7	8	10
chr7	5923974	CCZ1	6	5	5
chr7	5977744	PMS2	6	5	7
chr7	6746202	PMS2CL	7	7	7
chr7	6799268	CCZ1B	5	5	6
chr7	12577440	SCIN	10	5	18
chr7	75986814	POR	5	7	8
chr7	76030481	STYXL1	7	6	9
chr7	82007760	CACNA2D1	15	17	20
chr7	82007761	CACNA2D1	17	22	24
chr7	103471887	RELN	15	13	22
chr7	103471889	RELN	5	11	17
chr7	103471902	RELN	11	8	18
chr7	112446147	IFRD1	6	5	8
chr7	112446148	IFRD1	5	6	9
chr7	125186280	POT1-AS1	7	10	12
chr7	128877783	KCP	29	24	43
chr7	128877784	KCP	10	13	17
chr7	135037581	AGBL3	5	6	7
chr7	141708735	WEE2	5	5	10
chr7	142667639	MTRNR2L6	5	7	7
chr8	8209298	FAM85B	7	6	7
chr8	13193414	DLC1	8	7	10
chr8	54097169	LYPLA1	6	9	9
chr8	75547692	HNF4G	7	6	8
chr8	119245557	MAL2	7	6	12
chr8	127401258	POU5F1B	6	6	9
chr9	32553815	NDUFB6	5	5	8
chr9	32553901	NDUFB6	6	8	7
chr9	101474476	PGAP4	9	9	14
chr9	111563121	PTGR1	9	9	11
chr9	111570132	PTGR1	5	5	7
chr9	124356862	PSMB7	6	5	9
chr9	135784130	KCNT1	13	16	14
chr9	137243587	TUBB4B	7	7	9
chr9	137243588	TUBB4B	19	12	23
chr9	137243669	TUBB4B	10	8	14
chrM	7462	MT-TS1	9	5	10
chrM	7484	MT-TS1	9	5	16
chrX	19361115	PDHA1	8	6	11
chrX	29000937	IL1RAPL1	12	12	19
chrX	53142106	KANTR	6	5	9
chrX	53142302	KANTR	15	12	21
chrX	55485257	USP51	5	5	5
chrX	70450788	DLG3	6	6	8
chrX	77968024	ATP7A	6	5	11
chrX	77968029	ATP7A	46	19	61
chrX	77968030	ATP7A	77	70	127
chrX	77968031	ATP7A	53	36	84
chrX	77968032	ATP7A	15	13	23
chrX	77968083	ATP7A	14	7	24
chrX	77968355	ATP7A	5	6	9
chrX	77968364	ATP7A	15	8	28
chrX	77968365	ATP7A	17	10	28
chrX	85271686	ZNF711	5	10	10
chrX	105953182	NRK	9	10	21
chrX	105953183	NRK	9	9	9
chrX	111521216	SERTM2	16	13	26
chrX	132369463	MBNL3	5	5	6
chrX	132372111	MBNL3	6	7	9
