# Supplementary material for: SNORD60-mediated 2′-O-methylation of KCP enhances ferroptosis sensitivity in hepatoblastoma
Source: Cell Death Discov. 2026 May 22;12:304. doi: 10.1038/s41420-026-03160-5 (PMC13369958; doi:10.1038/s41420-026-03160-5)
Supplement: Supplementary file 10 — Table S4 [file 41420_2026_3160_MOESM10_ESM.xlsx]

## Sheet: Table S4
Table S4: The proteins interacting with the KCP-rG4-WT or KCP-rG4-Nm motifs were identified by RNA pull-down assays followed by label-free quantitative proteomics.
PG.Database	PG.OrganismId	PG.Protein Existence	PG.Sequence Version	PG.FASTAName	PG.FASTAHeader	PG.CellularComponent	PG.BiologicalProcess	PG.MolecularFunction	PG.UniprotIds	PG.ProteinAccessions	PG.ProteinNames	PG.Organisms	PG.Genes	PG.ProteinDescriptions	HFX_C18_3um_input.raw.PG.Label-Free Quant	HFX_C18_3um_NC.raw.PG.Label-Free Quant	HFX_C18_3um_NM.raw.PG.Label-Free Quant	HFX_C18_3um_WT.raw.PG.Label-Free Quant	HFX_C18_3um_input.raw.PG.Coverage	HFX_C18_3um_NC.raw.PG.Coverage	HFX_C18_3um_NM.raw.PG.Coverage	HFX_C18_3um_WT.raw.PG.Coverage	HFX_C18_3um_input.raw.PG.UniquePeptidesForQuantInRun	HFX_C18_3um_NC.raw.PG.UniquePeptidesForQuantInRun	HFX_C18_3um_NM.raw.PG.UniquePeptidesForQuantInRun	HFX_C18_3um_WT.raw.PG.UniquePeptidesForQuantInRun	HFX_C18_3um_input.raw.PG.QValue	HFX_C18_3um_NC.raw.PG.QValue	HFX_C18_3um_NM.raw.PG.QValue	HFX_C18_3um_WT.raw.PG.QValue
sp	9606	1	1	UP000005640_9606_Homo sapiens 20210617	>sp|Q96JP5|ZFP91_HUMAN E3 ubiquitin-protein ligase ZFP91 OS=Homo sapiens OX=9606 GN=ZFP91 PE=1 SV=1				Q96JP5	Q96JP5	ZFP91_HUMAN	Homo sapiens	ZFP91	E3 ubiquitin-protein ligase ZFP91	17558538	NaN	NaN	NaN	0.037	NaN	NaN	NaN	2	NaN	NaN	NaN	0.00175377	NaN	NaN	NaN
sp	9606	1	3	UP000005640_9606_Homo sapiens 20210617	>sp|Q96P70|IPO9_HUMAN Importin-9 OS=Homo sapiens OX=9606 GN=IPO9 PE=1 SV=3				Q96P70	Q96P70	IPO9_HUMAN	Homo sapiens	IPO9	Importin-9	27772194	NaN	NaN	NaN	0.147	NaN	NaN	NaN	5	NaN	NaN	NaN	0	NaN	NaN	NaN
sp	9606	1	3	UP000005640_9606_Homo sapiens 20210617	>sp|P28482|MK01_HUMAN Mitogen-activated protein kinase 1 OS=Homo sapiens OX=9606 GN=MAPK1 PE=1 SV=3				P28482	P28482	MK01_HUMAN	Homo sapiens	MAPK1	Mitogen-activated protein kinase 1	115314290	NaN	NaN	NaN	0.433	NaN	NaN	NaN	5	NaN	NaN	NaN	0	NaN	NaN	NaN
sp	9606	1	2	UP000005640_9606_Homo sapiens 20210617	>sp|P09417|DHPR_HUMAN Dihydropteridine reductase OS=Homo sapiens OX=9606 GN=QDPR PE=1 SV=2				P09417	P09417	DHPR_HUMAN	Homo sapiens	QDPR	Dihydropteridine reductase	15198767	NaN	NaN	NaN	0.299	NaN	NaN	NaN	5	NaN	NaN	NaN	0	NaN	NaN	NaN
sp	9606	1	4	UP000005640_9606_Homo sapiens 20210617	>sp|Q8WVM8|SCFD1_HUMAN Sec1 family domain-containing protein 1 OS=Homo sapiens OX=9606 GN=SCFD1 PE=1 SV=4				Q8WVM8	Q8WVM8	SCFD1_HUMAN	Homo sapiens	SCFD1	Sec1 family domain-containing protein 1	34474560	NaN	NaN	377831	0.402	NaN	NaN	0.02	5	NaN	NaN	1	0	NaN	NaN	0
sp	9606	1	3	UP000005640_9606_Homo sapiens 20210617	>sp|Q9Y2Z0|SGT1_HUMAN Protein SGT1 homolog OS=Homo sapiens OX=9606 GN=SUGT1 PE=1 SV=3				Q9Y2Z0	Q9Y2Z0	SGT1_HUMAN	Homo sapiens	SUGT1	Protein SGT1 homolog	23223156	NaN	NaN	NaN	0.271	NaN	NaN	NaN	5	NaN	NaN	NaN	0	NaN	NaN	NaN
sp	9606	1	1	UP000005640_9606_Homo sapiens 20210617	>sp|Q7L5D6|GET4_HUMAN Golgi to ER traffic protein 4 homolog OS=Homo sapiens OX=9606 GN=GET4 PE=1 SV=1				Q7L5D6	Q7L5D6	GET4_HUMAN	Homo sapiens	GET4	Golgi to ER traffic protein 4 homolog	5806473	NaN	NaN	NaN	0.144	NaN	NaN	NaN	4	NaN	NaN	NaN	0	NaN	NaN	NaN
sp	9606	1	2	UP000005640_9606_Homo sapiens 20210617	>sp|Q13049|TRI32_HUMAN E3 ubiquitin-protein ligase TRIM32 OS=Homo sapiens OX=9606 GN=TRIM32 PE=1 SV=2				Q13049	Q13049	TRI32_HUMAN	Homo sapiens	TRIM32	E3 ubiquitin-protein ligase TRIM32	4625100	NaN	NaN	NaN	0.021	NaN	NaN	NaN	1	NaN	NaN	NaN	0.00271463	NaN	NaN	NaN
sp	9606	1	4	UP000005640_9606_Homo sapiens 20210617	>sp|Q00796|DHSO_HUMAN Sorbitol dehydrogenase OS=Homo sapiens OX=9606 GN=SORD PE=1 SV=4				Q00796	Q00796	DHSO_HUMAN	Homo sapiens	SORD	Sorbitol dehydrogenase	144263940	NaN	NaN	NaN	0.333	NaN	NaN	NaN	5	NaN	NaN	NaN	0	NaN	NaN	NaN
sp	9606	1	3	UP000005640_9606_Homo sapiens 20210617	>sp|O00231|PSD11_HUMAN 26S proteasome non-ATPase regulatory subunit 11 OS=Homo sapiens OX=9606 GN=PSMD11 PE=1 SV=3				O00231	O00231	PSD11_HUMAN	Homo sapiens	PSMD11	26S proteasome non-ATPase regulatory subunit 11	262918260	9122646	NaN	NaN	0.448	0.019	NaN	NaN	5	1	NaN	NaN	0	0	NaN	NaN
sp	9606	1	2	UP000005640_9606_Homo sapiens 20210617	>sp|Q9UNF1|MAGD2_HUMAN Melanoma-associated antigen D2 OS=Homo sapiens OX=9606 GN=MAGED2 PE=1 SV=2				Q9UNF1	Q9UNF1	MAGD2_HUMAN	Homo sapiens	MAGED2	Melanoma-associated antigen D2	3.19426e+06	NaN	NaN	NaN	0.056	NaN	NaN	NaN	4	NaN	NaN	NaN	0	NaN	NaN	NaN
sp	9606	1	1	UP000005640_9606_Homo sapiens 20210617	>sp|A6NDG6|PGP_HUMAN Glycerol-3-phosphate phosphatase OS=Homo sapiens OX=9606 GN=PGP PE=1 SV=1				A6NDG6	A6NDG6	PGP_HUMAN	Homo sapiens	PGP	Glycerol-3-phosphate phosphatase	18350164	NaN	NaN	NaN	0.168	NaN	NaN	NaN	5	NaN	NaN	NaN	0	NaN	NaN	NaN
sp	9606	1	1	UP000005640_9606_Homo sapiens 20210617	>sp|O95551|TYDP2_HUMAN Tyrosyl-DNA phosphodiesterase 2 OS=Homo sapiens OX=9606 GN=TDP2 PE=1 SV=1				O95551	O95551	TYDP2_HUMAN	Homo sapiens	TDP2	Tyrosyl-DNA phosphodiesterase 2	3.10317e+06	NaN	NaN	NaN	0.055	NaN	NaN	NaN	2	NaN	NaN	NaN	0.00175377	NaN	NaN	NaN
sp	9606	1	3	UP000005640_9606_Homo sapiens 20210617	>sp|P07954|FUMH_HUMAN Fumarate hydratase, mitochondrial OS=Homo sapiens OX=9606 GN=FH PE=1 SV=3				P07954	P07954	FUMH_HUMAN	Homo sapiens	FH	Fumarate hydratase, mitochondrial	104100640	NaN	7.89178e+06	6.57941e+06	0.567	NaN	0.014	0.014	5	NaN	1	1	0	NaN	0	0
sp	9606	1	1	UP000005640_9606_Homo sapiens 20210617	>sp|O94826|TOM70_HUMAN Mitochondrial import receptor subunit TOM70 OS=Homo sapiens OX=9606 GN=TOMM70 PE=1 SV=1				O94826	O94826	TOM70_HUMAN	Homo sapiens	TOMM70	Mitochondrial import receptor subunit TOM70	25609344	NaN	186817	NaN	0.329	NaN	0.016	NaN	5	NaN	1	NaN	0	NaN	0	NaN
sp	9606	1	3	UP000005640_9606_Homo sapiens 20210617	>sp|Q9UL25|RAB21_HUMAN Ras-related protein Rab-21 OS=Homo sapiens OX=9606 GN=RAB21 PE=1 SV=3				Q9UL25	Q9UL25	RAB21_HUMAN	Homo sapiens	RAB21	Ras-related protein Rab-21	8261709	NaN	NaN	NaN	0.271	NaN	NaN	NaN	5	NaN	NaN	NaN	0	NaN	NaN	NaN
sp	9606	1	1	UP000005640_9606_Homo sapiens 20210617	>sp|Q5VSL9|STRP1_HUMAN Striatin-interacting protein 1 OS=Homo sapiens OX=9606 GN=STRIP1 PE=1 SV=1				Q5VSL9	Q5VSL9	STRP1_HUMAN	Homo sapiens	STRIP1	Striatin-interacting protein 1	6.33313e+06	NaN	NaN	NaN	0.039	NaN	NaN	NaN	3	NaN	NaN	NaN	0.00175377	NaN	NaN	NaN
sp	9606	1	1	UP000005640_9606_Homo sapiens 20210617	>sp|P0DMV8|HS71A_HUMAN Heat shock 70 kDa protein 1A OS=Homo sapiens OX=9606 GN=HSPA1A PE=1 SV=1;>sp|P0DMV9|HS71B_HUMAN Heat shock 70 kDa protein 1B OS=Homo sapiens OX=9606 GN=HSPA1B PE=1 SV=1	;	;	;	P0DMV8;P0DMV9	P0DMV8;P0DMV9	HS71A_HUMAN;HS71B_HUMAN	Homo sapiens	HSPA1A;HSPA1B	Heat shock 70 kDa protein 1A;Heat shock 70 kDa protein 1B	183263180	46456750	90468480	47974416	61.3%;61.3%	12%;12%	22.3%;22.3%	9.8%;9.8%	5	5	5	5	0	0	0	0
sp	9606	1	1	UP000005640_9606_Homo sapiens 20210617	>sp|O15269|SPTC1_HUMAN Serine palmitoyltransferase 1 OS=Homo sapiens OX=9606 GN=SPTLC1 PE=1 SV=1				O15269	O15269	SPTC1_HUMAN	Homo sapiens	SPTLC1	Serine palmitoyltransferase 1	9152938	NaN	NaN	NaN	0.154	NaN	NaN	NaN	5	NaN	NaN	NaN	0	NaN	NaN	NaN
sp	9606	1	1	UP000005640_9606_Homo sapiens 20210617	>sp|P31948|STIP1_HUMAN Stress-induced-phosphoprotein 1 OS=Homo sapiens OX=9606 GN=STIP1 PE=1 SV=1				P31948	P31948	STIP1_HUMAN	Homo sapiens	STIP1	Stress-induced-phosphoprotein 1	87414376	3.96419e+06	20757478	14913508	0.641	0.055	0.099	0.07	5	3	5	4	0	0	0	0
sp	9606	1	1	UP000005640_9606_Homo sapiens 20210617	>sp|O60716|CTND1_HUMAN Catenin delta-1 OS=Homo sapiens OX=9606 GN=CTNND1 PE=1 SV=1				O60716	O60716	CTND1_HUMAN	Homo sapiens	CTNND1	Catenin delta-1	34547852	NaN	NaN	NaN	0.162	NaN	NaN	NaN	5	NaN	NaN	NaN	0	NaN	NaN	NaN
sp	9606	1	2	UP000005640_9606_Homo sapiens 20210617	>sp|Q14498|RBM39_HUMAN RNA-binding protein 39 OS=Homo sapiens OX=9606 GN=RBM39 PE=1 SV=2				Q14498	Q14498	RBM39_HUMAN	Homo sapiens	RBM39	RNA-binding protein 39	10938644	NaN	NaN	NaN	0.119	NaN	NaN	NaN	5	NaN	NaN	NaN	0	NaN	NaN	NaN
sp	9606	1	1	UP000005640_9606_Homo sapiens 20210617	>sp|P31350|RIR2_HUMAN Ribonucleoside-diphosphate reductase subunit M2 OS=Homo sapiens OX=9606 GN=RRM2 PE=1 SV=1				P31350	P31350	RIR2_HUMAN	Homo sapiens	RRM2	Ribonucleoside-diphosphate reductase subunit M2	11758973	NaN	NaN	NaN	0.185	NaN	NaN	NaN	5	NaN	NaN	NaN	0	NaN	NaN	NaN
sp	9606	1	3	UP000005640_9606_Homo sapiens 20210617	>sp|P53618|COPB_HUMAN Coatomer subunit beta OS=Homo sapiens OX=9606 GN=COPB1 PE=1 SV=3				P53618	P53618	COPB_HUMAN	Homo sapiens	COPB1	Coatomer subunit beta	54627996	NaN	NaN	NaN	0.426	NaN	NaN	NaN	5	NaN	NaN	NaN	0	NaN	NaN	NaN
sp	9606	1	3	UP000005640_9606_Homo sapiens 20210617	>sp|Q5VWZ2|LYPL1_HUMAN Lysophospholipase-like protein 1 OS=Homo sapiens OX=9606 GN=LYPLAL1 PE=1 SV=3				Q5VWZ2	Q5VWZ2	LYPL1_HUMAN	Homo sapiens	LYPLAL1	Lysophospholipase-like protein 1	4465510	NaN	NaN	NaN	0.08	NaN	NaN	NaN	2	NaN	NaN	NaN	0	NaN	NaN	NaN
sp	9606	1	3	UP000005640_9606_Homo sapiens 20210617	>sp|P08559|ODPA_HUMAN Pyruvate dehydrogenase E1 component subunit alpha, somatic form, mitochondrial OS=Homo sapiens OX=9606 GN=PDHA1 PE=1 SV=3				P08559	P08559	ODPA_HUMAN	Homo sapiens	PDHA1	Pyruvate dehydrogenase E1 component subunit alpha, somatic form, mitochondrial	79468750	NaN	1.44377e+06	NaN	0.323	NaN	0.021	NaN	5	NaN	1	NaN	0	NaN	0	NaN
sp	9606	1	1	UP000005640_9606_Homo sapiens 20210617	>sp|Q99733|NP1L4_HUMAN Nucleosome assembly protein 1-like 4 OS=Homo sapiens OX=9606 GN=NAP1L4 PE=1 SV=1				Q99733	Q99733	NP1L4_HUMAN	Homo sapiens	NAP1L4	Nucleosome assembly protein 1-like 4	54254692	NaN	NaN	NaN	0.323	NaN	NaN	NaN	5	NaN	NaN	NaN	0	NaN	NaN	NaN
sp	9606	1	2	UP000005640_9606_Homo sapiens 20210617	>sp|P49006|MRP_HUMAN MARCKS-related protein OS=Homo sapiens OX=9606 GN=MARCKSL1 PE=1 SV=2				P49006	P49006	MRP_HUMAN	Homo sapiens	MARCKSL1	MARCKS-related protein	7.10305e+06	NaN	NaN	955975	0.103	NaN	NaN	0.067	2	NaN	NaN	1	0	NaN	NaN	0
sp	9606	1	1	UP000005640_9606_Homo sapiens 20210617	>sp|Q7KZF4|SND1_HUMAN Staphylococcal nuclease domain-containing protein 1 OS=Homo sapiens OX=9606 GN=SND1 PE=1 SV=1				Q7KZF4	Q7KZF4	SND1_HUMAN	Homo sapiens	SND1	Staphylococcal nuclease domain-containing protein 1	73029190	16249184	3.33111e+06	12863390	0.458	0.025	0.014	0.024	5	2	1	2	0	0	0	0
sp	9606	1	4	UP000005640_9606_Homo sapiens 20210617	>sp|P09327|VILI_HUMAN Villin-1 OS=Homo sapiens OX=9606 GN=VIL1 PE=1 SV=4				P09327	P09327	VILI_HUMAN	Homo sapiens	VIL1	Villin-1	55742580	1.60404e+06	2.73924e+06	5.65066e+06	0.522	0.025	0.042	0.039	5	2	3	3	0	0	0	0
sp	9606	1	3	UP000005640_9606_Homo sapiens 20210617	>sp|Q9NS69|TOM22_HUMAN Mitochondrial import receptor subunit TOM22 homolog OS=Homo sapiens OX=9606 GN=TOMM22 PE=1 SV=3				Q9NS69	Q9NS69	TOM22_HUMAN	Homo sapiens	TOMM22	Mitochondrial import receptor subunit TOM22 homolog	3.8901e+06	NaN	NaN	NaN	0.401	NaN	NaN	NaN	3	NaN	NaN	NaN	0	NaN	NaN	NaN
sp	9606	1	2	UP000005640_9606_Homo sapiens 20210617	>sp|Q7Z5L9|I2BP2_HUMAN Interferon regulatory factor 2-binding protein 2 OS=Homo sapiens OX=9606 GN=IRF2BP2 PE=1 SV=2				Q7Z5L9	Q7Z5L9	I2BP2_HUMAN	Homo sapiens	IRF2BP2	Interferon regulatory factor 2-binding protein 2	36916300	NaN	NaN	NaN	0.186	NaN	NaN	NaN	5	NaN	NaN	NaN	0	NaN	NaN	NaN
sp	9606	1	2	UP000005640_9606_Homo sapiens 20210617	>sp|P19404|NDUV2_HUMAN NADH dehydrogenase [ubiquinone] flavoprotein 2, mitochondrial OS=Homo sapiens OX=9606 GN=NDUFV2 PE=1 SV=2				P19404	P19404	NDUV2_HUMAN	Homo sapiens	NDUFV2	NADH dehydrogenase [ubiquinone] flavoprotein 2, mitochondrial	3706551	NaN	NaN	NaN	0.096	NaN	NaN	NaN	2	NaN	NaN	NaN	0	NaN	NaN	NaN
sp	9606	1	2	UP000005640_9606_Homo sapiens 20210617	>sp|O95336|6PGL_HUMAN 6-phosphogluconolactonase OS=Homo sapiens OX=9606 GN=PGLS PE=1 SV=2				O95336	O95336	6PGL_HUMAN	Homo sapiens	PGLS	6-phosphogluconolactonase	15847584	NaN	NaN	NaN	0.337	NaN	NaN	NaN	5	NaN	NaN	NaN	0	NaN	NaN	NaN
sp	9606	1	3	UP000005640_9606_Homo sapiens 20210617	>sp|P55060|XPO2_HUMAN Exportin-2 OS=Homo sapiens OX=9606 GN=CSE1L PE=1 SV=3				P55060	P55060	XPO2_HUMAN	Homo sapiens	CSE1L	Exportin-2	151106780	NaN	NaN	NaN	0.462	NaN	NaN	NaN	5	NaN	NaN	NaN	0	NaN	NaN	NaN
sp	9606	1	2	UP000005640_9606_Homo sapiens 20210617	>sp|P02768|ALBU_HUMAN Albumin OS=Homo sapiens OX=9606 GN=ALB PE=1 SV=2				P02768	P02768	ALBU_HUMAN	Homo sapiens	ALB	Albumin	64764064	10162693	150072140	40320684	0.47	0.054	0.112	0.126	5	3	5	5	0	0	0	0
sp	9606	1	2	UP000005640_9606_Homo sapiens 20210617	>sp|P06753|TPM3_HUMAN Tropomyosin alpha-3 chain OS=Homo sapiens OX=9606 GN=TPM3 PE=1 SV=2				P06753	P06753	TPM3_HUMAN	Homo sapiens	TPM3	Tropomyosin alpha-3 chain	24308114	NaN	4.81176e+06	NaN	0.228	NaN	0.049	NaN	5	NaN	1	NaN	0	NaN	0	NaN
sp	9606	1	1	UP000005640_9606_Homo sapiens 20210617	>sp|P51452|DUS3_HUMAN Dual specificity protein phosphatase 3 OS=Homo sapiens OX=9606 GN=DUSP3 PE=1 SV=1				P51452	P51452	DUS3_HUMAN	Homo sapiens	DUSP3	Dual specificity protein phosphatase 3	13622007	NaN	NaN	NaN	0.292	NaN	NaN	NaN	5	NaN	NaN	NaN	0	NaN	NaN	NaN
sp	9606	1	2	UP000005640_9606_Homo sapiens 20210617	>sp|Q86VP6|CAND1_HUMAN Cullin-associated NEDD8-dissociated protein 1 OS=Homo sapiens OX=9606 GN=CAND1 PE=1 SV=2				Q86VP6	Q86VP6	CAND1_HUMAN	Homo sapiens	CAND1	Cullin-associated NEDD8-dissociated protein 1	72094424	NaN	NaN	NaN	0.304	NaN	NaN	NaN	5	NaN	NaN	NaN	0	NaN	NaN	NaN
sp	9606	1	2	UP000005640_9606_Homo sapiens 20210617	>sp|Q92673|SORL_HUMAN Sortilin-related receptor OS=Homo sapiens OX=9606 GN=SORL1 PE=1 SV=2				Q92673	Q92673	SORL_HUMAN	Homo sapiens	SORL1	Sortilin-related receptor	18563936	NaN	NaN	NaN	0.046	NaN	NaN	NaN	5	NaN	NaN	NaN	0	NaN	NaN	NaN
sp	9606	1	3	UP000005640_9606_Homo sapiens 20210617	>sp|O95782|AP2A1_HUMAN AP-2 complex subunit alpha-1 OS=Homo sapiens OX=9606 GN=AP2A1 PE=1 SV=3				O95782	O95782	AP2A1_HUMAN	Homo sapiens	AP2A1	AP-2 complex subunit alpha-1	14032793	NaN	NaN	NaN	0.097	NaN	NaN	NaN	5	NaN	NaN	NaN	0	NaN	NaN	NaN
sp	9606	1	1	UP000005640_9606_Homo sapiens 20210617	>sp|Q15293|RCN1_HUMAN Reticulocalbin-1 OS=Homo sapiens OX=9606 GN=RCN1 PE=1 SV=1				Q15293	Q15293	RCN1_HUMAN	Homo sapiens	RCN1	Reticulocalbin-1	14876305	NaN	NaN	NaN	0.208	NaN	NaN	NaN	5	NaN	NaN	NaN	0	NaN	NaN	NaN
sp	9606	1	3	UP000005640_9606_Homo sapiens 20210617	>sp|P30038|AL4A1_HUMAN Delta-1-pyrroline-5-carboxylate dehydrogenase, mitochondrial OS=Homo sapiens OX=9606 GN=ALDH4A1 PE=1 SV=3				P30038	P30038	AL4A1_HUMAN	Homo sapiens	ALDH4A1	Delta-1-pyrroline-5-carboxylate dehydrogenase, mitochondrial	79657420	NaN	1.95802e+06	NaN	0.398	NaN	0.041	NaN	5	NaN	2	NaN	0	NaN	0	NaN
sp	9606	1	6	UP000005640_9606_Homo sapiens 20210617	>sp|Q92616|GCN1_HUMAN eIF-2-alpha kinase activator GCN1 OS=Homo sapiens OX=9606 GN=GCN1 PE=1 SV=6				Q92616	Q92616	GCN1_HUMAN	Homo sapiens	GCN1	eIF-2-alpha kinase activator GCN1	41927920	NaN	NaN	NaN	0.322	NaN	NaN	NaN	5	NaN	NaN	NaN	0	NaN	NaN	NaN
sp	9606	1	1	UP000005640_9606_Homo sapiens 20210617	>sp|O75569|PRKRA_HUMAN Interferon-inducible double-stranded RNA-dependent protein kinase activator A OS=Homo sapiens OX=9606 GN=PRKRA PE=1 SV=1				O75569	O75569	PRKRA_HUMAN	Homo sapiens	PRKRA	Interferon-inducible double-stranded RNA-dependent protein kinase activator A	2984884	NaN	NaN	NaN	0.105	NaN	NaN	NaN	3	NaN	NaN	NaN	0	NaN	NaN	NaN
sp	9606	1	2	UP000005640_9606_Homo sapiens 20210617	>sp|O75352|MPU1_HUMAN Mannose-P-dolichol utilization defect 1 protein OS=Homo sapiens OX=9606 GN=MPDU1 PE=1 SV=2				O75352	O75352	MPU1_HUMAN	Homo sapiens	MPDU1	Mannose-P-dolichol utilization defect 1 protein	2.03861e+06	NaN	NaN	NaN	0.097	NaN	NaN	NaN	2	NaN	NaN	NaN	0	NaN	NaN	NaN
sp	9606	1	2	UP000005640_9606_Homo sapiens 20210617	>sp|P06454|PTMA_HUMAN Prothymosin alpha OS=Homo sapiens OX=9606 GN=PTMA PE=1 SV=2				P06454	P06454	PTMA_HUMAN	Homo sapiens	PTMA	Prothymosin alpha	2.2801e+06	NaN	NaN	NaN	0.126	NaN	NaN	NaN	1	NaN	NaN	NaN	0	NaN	NaN	NaN
sp	9606	1	2	UP000005640_9606_Homo sapiens 20210617	>sp|P20962|PTMS_HUMAN Parathymosin OS=Homo sapiens OX=9606 GN=PTMS PE=1 SV=2				P20962	P20962	PTMS_HUMAN	Homo sapiens	PTMS	Parathymosin	1.60393e+06	NaN	827227	936686	0.118	NaN	0.118	0.118	1	NaN	1	1	0	NaN	0	0
sp	9606	1	4	UP000005640_9606_Homo sapiens 20210617	>sp|P11586|C1TC_HUMAN C-1-tetrahydrofolate synthase, cytoplasmic OS=Homo sapiens OX=9606 GN=MTHFD1 PE=1 SV=4				P11586	P11586	C1TC_HUMAN	Homo sapiens	MTHFD1	C-1-tetrahydrofolate synthase, cytoplasmic	112227160	NaN	86348.7	3.87133e+06	0.511	NaN	0.007	0.007	5	NaN	1	1	0	NaN	0	0
sp	9606	1	1	UP000005640_9606_Homo sapiens 20210617	>sp|Q8IWB7|WDFY1_HUMAN WD repeat and FYVE domain-containing protein 1 OS=Homo sapiens OX=9606 GN=WDFY1 PE=1 SV=1				Q8IWB7	Q8IWB7	WDFY1_HUMAN	Homo sapiens	WDFY1	WD repeat and FYVE domain-containing protein 1	4.91471e+06	NaN	NaN	NaN	0.107	NaN	NaN	NaN	4	NaN	NaN	NaN	0	NaN	NaN	NaN
sp	9606	1	2	UP000005640_9606_Homo sapiens 20210617	>sp|P00390|GSHR_HUMAN Glutathione reductase, mitochondrial OS=Homo sapiens OX=9606 GN=GSR PE=1 SV=2				P00390	P00390	GSHR_HUMAN	Homo sapiens	GSR	Glutathione reductase, mitochondrial	141486320	509277	16311962	7396255	0.458	0.031	0.048	0.031	5	2	3	2	0	0	0	0
sp	9606	1	1	UP000005640_9606_Homo sapiens 20210617	>sp|P35232|PHB_HUMAN Prohibitin OS=Homo sapiens OX=9606 GN=PHB PE=1 SV=1				P35232	P35232	PHB_HUMAN	Homo sapiens	PHB	Prohibitin	102132000	1.17556e+06	266861	NaN	0.688	0.033	0.033	NaN	5	1	1	NaN	0	0	0	NaN
sp	9606	1	4	UP000005640_9606_Homo sapiens 20210617	>sp|O60524|NEMF_HUMAN Nuclear export mediator factor NEMF OS=Homo sapiens OX=9606 GN=NEMF PE=1 SV=4				O60524	O60524	NEMF_HUMAN	Homo sapiens	NEMF	Nuclear export mediator factor NEMF	7.40748e+06	NaN	NaN	NaN	0.041	NaN	NaN	NaN	4	NaN	NaN	NaN	0	NaN	NaN	NaN
sp	9606	1	1	UP000005640_9606_Homo sapiens 20210617	>sp|Q8N6H7|ARFG2_HUMAN ADP-ribosylation factor GTPase-activating protein 2 OS=Homo sapiens OX=9606 GN=ARFGAP2 PE=1 SV=1				Q8N6H7	Q8N6H7	ARFG2_HUMAN	Homo sapiens	ARFGAP2	ADP-ribosylation factor GTPase-activating protein 2	5603193	NaN	NaN	NaN	0.111	NaN	NaN	NaN	5	NaN	NaN	NaN	0	NaN	NaN	NaN
sp	9606	1	1	UP000005640_9606_Homo sapiens 20210617	>sp|Q9H6R3|ACSS3_HUMAN Acyl-CoA synthetase short-chain family member 3, mitochondrial OS=Homo sapiens OX=9606 GN=ACSS3 PE=1 SV=1				Q9H6R3	Q9H6R3	ACSS3_HUMAN	Homo sapiens	ACSS3	Acyl-CoA synthetase short-chain family member 3, mitochondrial	24631446	NaN	NaN	NaN	0.335	NaN	NaN	NaN	5	NaN	NaN	NaN	0	NaN	NaN	NaN
sp	9606	1	3	UP000005640_9606_Homo sapiens 20210617	>sp|P49327|FAS_HUMAN Fatty acid synthase OS=Homo sapiens OX=9606 GN=FASN PE=1 SV=3				P49327	P49327	FAS_HUMAN	Homo sapiens	FASN	Fatty acid synthase	126329780	8357575	16925238	21280922	0.521	0.02	0.063	0.048	5	4	5	5	0	0	0	0
sp	9606	1	1	UP000005640_9606_Homo sapiens 20210617	>sp|Q9GZU2|PEG3_HUMAN Paternally-expressed gene 3 protein OS=Homo sapiens OX=9606 GN=PEG3 PE=1 SV=1				Q9GZU2	Q9GZU2	PEG3_HUMAN	Homo sapiens	PEG3	Paternally-expressed gene 3 protein	23995580	NaN	NaN	NaN	0.151	NaN	NaN	NaN	5	NaN	NaN	NaN	0	NaN	NaN	NaN
sp	9606	1	2	UP000005640_9606_Homo sapiens 20210617	>sp|P56192|SYMC_HUMAN Methionine--tRNA ligase, cytoplasmic OS=Homo sapiens OX=9606 GN=MARS1 PE=1 SV=2				P56192	P56192	SYMC_HUMAN	Homo sapiens	MARS1	Methionine--tRNA ligase, cytoplasmic	34128784	NaN	NaN	NaN	0.414	NaN	NaN	NaN	5	NaN	NaN	NaN	0	NaN	NaN	NaN
sp	9606	1	3	UP000005640_9606_Homo sapiens 20210617	>sp|P52272|HNRPM_HUMAN Heterogeneous nuclear ribonucleoprotein M OS=Homo sapiens OX=9606 GN=HNRNPM PE=1 SV=3				P52272	P52272	HNRPM_HUMAN	Homo sapiens	HNRNPM	Heterogeneous nuclear ribonucleoprotein M	38442856	11202746	15497558	15412950	0.556	0.084	0.089	0.114	5	5	5	5	0	0	0	0
sp	9606	1	3	UP000005640_9606_Homo sapiens 20210617	>sp|P31483|TIA1_HUMAN Nucleolysin TIA-1 isoform p40 OS=Homo sapiens OX=9606 GN=TIA1 PE=1 SV=3				P31483	P31483	TIA1_HUMAN	Homo sapiens	TIA1	Nucleolysin TIA-1 isoform p40	6.23988e+06	NaN	NaN	NaN	0.085	NaN	NaN	NaN	3	NaN	NaN	NaN	0.00155703	NaN	NaN	NaN
sp	9606	1	1	UP000005640_9606_Homo sapiens 20210617	>sp|P62258|1433E_HUMAN 14-3-3 protein epsilon OS=Homo sapiens OX=9606 GN=YWHAE PE=1 SV=1				P62258	P62258	1433E_HUMAN	Homo sapiens	YWHAE	14-3-3 protein epsilon	91059144	290701	750861	34115	0.663	0.027	0.027	0.027	5	1	1	1	0	0	0	0
sp	9606	1	2	UP000005640_9606_Homo sapiens 20210617	>sp|Q9UQ35|SRRM2_HUMAN Serine/arginine repetitive matrix protein 2 OS=Homo sapiens OX=9606 GN=SRRM2 PE=1 SV=2				Q9UQ35	Q9UQ35	SRRM2_HUMAN	Homo sapiens	SRRM2	Serine/arginine repetitive matrix protein 2	22590334	NaN	NaN	NaN	0.055	NaN	NaN	NaN	5	NaN	NaN	NaN	0	NaN	NaN	NaN
sp	9606	1	2	UP000005640_9606_Homo sapiens 20210617	>sp|Q8WUM0|NU133_HUMAN Nuclear pore complex protein Nup133 OS=Homo sapiens OX=9606 GN=NUP133 PE=1 SV=2				Q8WUM0	Q8WUM0	NU133_HUMAN	Homo sapiens	NUP133	Nuclear pore complex protein Nup133	1.85555e+06	NaN	NaN	NaN	0.019	NaN	NaN	NaN	2	NaN	NaN	NaN	0.00175377	NaN	NaN	NaN
sp	9606	1	3	UP000005640_9606_Homo sapiens 20210617	>sp|P04406|G3P_HUMAN Glyceraldehyde-3-phosphate dehydrogenase OS=Homo sapiens OX=9606 GN=GAPDH PE=1 SV=3				P04406	P04406	G3P_HUMAN	Homo sapiens	GAPDH	Glyceraldehyde-3-phosphate dehydrogenase	500049540	16131191	39814830	37122900	0.925	0.266	0.31	0.254	5	5	5	5	0	0	0	0
sp	9606	1	2	UP000005640_9606_Homo sapiens 20210617	>sp|P05091|ALDH2_HUMAN Aldehyde dehydrogenase, mitochondrial OS=Homo sapiens OX=9606 GN=ALDH2 PE=1 SV=2				P05091	P05091	ALDH2_HUMAN	Homo sapiens	ALDH2	Aldehyde dehydrogenase, mitochondrial	198572160	10215169	14781875	6.24089e+06	0.497	0.029	0.068	0.081	5	2	3	3	0	0	0	0
sp	9606	1	1	UP000005640_9606_Homo sapiens 20210617	>sp|Q86XP3|DDX42_HUMAN ATP-dependent RNA helicase DDX42 OS=Homo sapiens OX=9606 GN=DDX42 PE=1 SV=1				Q86XP3	Q86XP3	DDX42_HUMAN	Homo sapiens	DDX42	ATP-dependent RNA helicase DDX42	18841636	NaN	NaN	NaN	0.171	NaN	NaN	NaN	5	NaN	NaN	NaN	0	NaN	NaN	NaN
sp	9606	1	2	UP000005640_9606_Homo sapiens 20210617	>sp|Q9UKD2|MRT4_HUMAN mRNA turnover protein 4 homolog OS=Homo sapiens OX=9606 GN=MRTO4 PE=1 SV=2				Q9UKD2	Q9UKD2	MRT4_HUMAN	Homo sapiens	MRTO4	mRNA turnover protein 4 homolog	19547340	NaN	NaN	NaN	0.552	NaN	NaN	NaN	5	NaN	NaN	NaN	0	NaN	NaN	NaN
sp	9606	1	1	UP000005640_9606_Homo sapiens 20210617	>sp|P19623|SPEE_HUMAN Spermidine synthase OS=Homo sapiens OX=9606 GN=SRM PE=1 SV=1				P19623	P19623	SPEE_HUMAN	Homo sapiens	SRM	Spermidine synthase	24587284	NaN	NaN	NaN	0.341	NaN	NaN	NaN	5	NaN	NaN	NaN	0	NaN	NaN	NaN
sp	9606	1	2	UP000005640_9606_Homo sapiens 20210617	>sp|P46379|BAG6_HUMAN Large proline-rich protein BAG6 OS=Homo sapiens OX=9606 GN=BAG6 PE=1 SV=2				P46379	P46379	BAG6_HUMAN	Homo sapiens	BAG6	Large proline-rich protein BAG6	44906084	NaN	NaN	NaN	0.119	NaN	NaN	NaN	5	NaN	NaN	NaN	0	NaN	NaN	NaN
sp	9606	1	3	UP000005640_9606_Homo sapiens 20210617	>sp|Q9NSD9|SYFB_HUMAN Phenylalanine--tRNA ligase beta subunit OS=Homo sapiens OX=9606 GN=FARSB PE=1 SV=3				Q9NSD9	Q9NSD9	SYFB_HUMAN	Homo sapiens	FARSB	Phenylalanine--tRNA ligase beta subunit	49194864	NaN	NaN	1.42176e+06	0.372	NaN	NaN	0.015	5	NaN	NaN	1	0	NaN	NaN	0
sp	9606	1	2	UP000005640_9606_Homo sapiens 20210617	>sp|Q3LXA3|TKFC_HUMAN Triokinase/FMN cyclase OS=Homo sapiens OX=9606 GN=TKFC PE=1 SV=2				Q3LXA3	Q3LXA3	TKFC_HUMAN	Homo sapiens	TKFC	Triokinase/FMN cyclase	83644660	2634942	9337939	504318	0.671	0.017	0.054	0.028	5	1	3	1	0	0	0	0
sp	9606	1	3	UP000005640_9606_Homo sapiens 20210617	>sp|P30837|AL1B1_HUMAN Aldehyde dehydrogenase X, mitochondrial OS=Homo sapiens OX=9606 GN=ALDH1B1 PE=1 SV=3				P30837	P30837	AL1B1_HUMAN	Homo sapiens	ALDH1B1	Aldehyde dehydrogenase X, mitochondrial	97196670	796476	2.05978e+06	NaN	0.489	0.017	0.017	NaN	5	1	1	NaN	0	0	0	NaN
sp	9606	1	2	UP000005640_9606_Homo sapiens 20210617	>sp|P30566|PUR8_HUMAN Adenylosuccinate lyase OS=Homo sapiens OX=9606 GN=ADSL PE=1 SV=2				P30566	P30566	PUR8_HUMAN	Homo sapiens	ADSL	Adenylosuccinate lyase	16552897	NaN	1.30454e+06	NaN	0.285	NaN	0.019	NaN	5	NaN	1	NaN	0	NaN	0	NaN
sp	9606	1	1	UP000005640_9606_Homo sapiens 20210617	>sp|Q9UL12|SARDH_HUMAN Sarcosine dehydrogenase, mitochondrial OS=Homo sapiens OX=9606 GN=SARDH PE=1 SV=1				Q9UL12	Q9UL12	SARDH_HUMAN	Homo sapiens	SARDH	Sarcosine dehydrogenase, mitochondrial	40702704	NaN	NaN	NaN	0.183	NaN	NaN	NaN	5	NaN	NaN	NaN	0	NaN	NaN	NaN
sp	9606	1	3	UP000005640_9606_Homo sapiens 20210617	>sp|Q9Y490|TLN1_HUMAN Talin-1 OS=Homo sapiens OX=9606 GN=TLN1 PE=1 SV=3				Q9Y490	Q9Y490	TLN1_HUMAN	Homo sapiens	TLN1	Talin-1	216377620	NaN	NaN	NaN	0.366	NaN	NaN	NaN	5	NaN	NaN	NaN	0	NaN	NaN	NaN
sp	9606	1	3	UP000005640_9606_Homo sapiens 20210617	>sp|P28838|AMPL_HUMAN Cytosol aminopeptidase OS=Homo sapiens OX=9606 GN=LAP3 PE=1 SV=3				P28838	P28838	AMPL_HUMAN	Homo sapiens	LAP3	Cytosol aminopeptidase	49066344	NaN	NaN	NaN	0.524	NaN	NaN	NaN	5	NaN	NaN	NaN	0	NaN	NaN	NaN
sp	9606	1	2	UP000005640_9606_Homo sapiens 20210617	>sp|Q99459|CDC5L_HUMAN Cell division cycle 5-like protein OS=Homo sapiens OX=9606 GN=CDC5L PE=1 SV=2				Q99459	Q99459	CDC5L_HUMAN	Homo sapiens	CDC5L	Cell division cycle 5-like protein	9849840	NaN	NaN	NaN	0.135	NaN	NaN	NaN	5	NaN	NaN	NaN	0	NaN	NaN	NaN
sp	9606	1	2	UP000005640_9606_Homo sapiens 20210617	>sp|P62424|RL7A_HUMAN 60S ribosomal protein L7a OS=Homo sapiens OX=9606 GN=RPL7A PE=1 SV=2				P62424	P62424	RL7A_HUMAN	Homo sapiens	RPL7A	60S ribosomal protein L7a	102619220	2.07814e+06	NaN	NaN	0.515	0.034	NaN	NaN	5	1	NaN	NaN	0	0	NaN	NaN
sp	9606	1	1	UP000005640_9606_Homo sapiens 20210617	>sp|Q5T6V5|QSPP_HUMAN Queuosine salvage protein OS=Homo sapiens OX=9606 GN=C9orf64 PE=1 SV=1				Q5T6V5	Q5T6V5	QSPP_HUMAN	Homo sapiens	C9orf64	Queuosine salvage protein	32833620	NaN	NaN	NaN	0.29	NaN	NaN	NaN	5	NaN	NaN	NaN	0	NaN	NaN	NaN
sp	9606	1	1	UP000005640_9606_Homo sapiens 20210617	>sp|Q15427|SF3B4_HUMAN Splicing factor 3B subunit 4 OS=Homo sapiens OX=9606 GN=SF3B4 PE=1 SV=1				Q15427	Q15427	SF3B4_HUMAN	Homo sapiens	SF3B4	Splicing factor 3B subunit 4	5111470	NaN	NaN	NaN	0.073	NaN	NaN	NaN	2	NaN	NaN	NaN	0.00118906	NaN	NaN	NaN
sp	9606	1	2	UP000005640_9606_Homo sapiens 20210617	>sp|P27694|RFA1_HUMAN Replication protein A 70 kDa DNA-binding subunit OS=Homo sapiens OX=9606 GN=RPA1 PE=1 SV=2				P27694	P27694	RFA1_HUMAN	Homo sapiens	RPA1	Replication protein A 70 kDa DNA-binding subunit	7.39481e+06	NaN	839593	175035	0.094	NaN	0.021	0.021	5	NaN	1	1	0	NaN	0	0
sp	9606	1	1	UP000005640_9606_Homo sapiens 20210617	>sp|Q9BZE9|ASPC1_HUMAN Tether containing UBX domain for GLUT4 OS=Homo sapiens OX=9606 GN=ASPSCR1 PE=1 SV=1				Q9BZE9	Q9BZE9	ASPC1_HUMAN	Homo sapiens	ASPSCR1	Tether containing UBX domain for GLUT4	13145445	NaN	NaN	NaN	0.141	NaN	NaN	NaN	5	NaN	NaN	NaN	0	NaN	NaN	NaN
sp	9606	1	3	UP000005640_9606_Homo sapiens 20210617	>sp|P26641|EF1G_HUMAN Elongation factor 1-gamma OS=Homo sapiens OX=9606 GN=EEF1G PE=1 SV=3				P26641	P26641	EF1G_HUMAN	Homo sapiens	EEF1G	Elongation factor 1-gamma	143688210	3.72689e+06	4.28813e+06	1.8943e+06	0.405	0.043	0.05	0.05	5	2	2	2	0	0	0	0
sp	9606	1	1	UP000005640_9606_Homo sapiens 20210617	>sp|O95249|GOSR1_HUMAN Golgi SNAP receptor complex member 1 OS=Homo sapiens OX=9606 GN=GOSR1 PE=1 SV=1				O95249	O95249	GOSR1_HUMAN	Homo sapiens	GOSR1	Golgi SNAP receptor complex member 1	18217958	NaN	NaN	NaN	0.08	NaN	NaN	NaN	2	NaN	NaN	NaN	0.00175377	NaN	NaN	NaN
sp	9606	1	1	UP000005640_9606_Homo sapiens 20210617	>sp|P05386|RLA1_HUMAN 60S acidic ribosomal protein P1 OS=Homo sapiens OX=9606 GN=RPLP1 PE=1 SV=1				P05386	P05386	RLA1_HUMAN	Homo sapiens	RPLP1	60S acidic ribosomal protein P1	13413794	215585	704072	1.48816e+06	0.421	0.14	0.14	0.14	2	1	1	1	0	0	0	0
sp	9606	1	3	UP000005640_9606_Homo sapiens 20210617	>sp|Q9Y230|RUVB2_HUMAN RuvB-like 2 OS=Homo sapiens OX=9606 GN=RUVBL2 PE=1 SV=3				Q9Y230	Q9Y230	RUVB2_HUMAN	Homo sapiens	RUVBL2	RuvB-like 2	56667950	NaN	NaN	NaN	0.33	NaN	NaN	NaN	5	NaN	NaN	NaN	0	NaN	NaN	NaN
sp	9606	1	2	UP000005640_9606_Homo sapiens 20210617	>sp|Q53H12|AGK_HUMAN Acylglycerol kinase, mitochondrial OS=Homo sapiens OX=9606 GN=AGK PE=1 SV=2				Q53H12	Q53H12	AGK_HUMAN	Homo sapiens	AGK	Acylglycerol kinase, mitochondrial	12040556	NaN	NaN	NaN	0.249	NaN	NaN	NaN	5	NaN	NaN	NaN	0	NaN	NaN	NaN
sp	9606	1	2	UP000005640_9606_Homo sapiens 20210617	>sp|O94888|UBXN7_HUMAN UBX domain-containing protein 7 OS=Homo sapiens OX=9606 GN=UBXN7 PE=1 SV=2				O94888	O94888	UBXN7_HUMAN	Homo sapiens	UBXN7	UBX domain-containing protein 7	4.59912e+06	NaN	NaN	NaN	0.106	NaN	NaN	NaN	4	NaN	NaN	NaN	0.000412541	NaN	NaN	NaN
sp	9606	1	1	UP000005640_9606_Homo sapiens 20210617	>sp|Q96AX1|VP33A_HUMAN Vacuolar protein sorting-associated protein 33A OS=Homo sapiens OX=9606 GN=VPS33A PE=1 SV=1				Q96AX1	Q96AX1	VP33A_HUMAN	Homo sapiens	VPS33A	Vacuolar protein sorting-associated protein 33A	3788440	NaN	NaN	NaN	0.03	NaN	NaN	NaN	2	NaN	NaN	NaN	0	NaN	NaN	NaN
sp	9606	1	4	UP000005640_9606_Homo sapiens 20210617	>sp|P78371|TCPB_HUMAN T-complex protein 1 subunit beta OS=Homo sapiens OX=9606 GN=CCT2 PE=1 SV=4				P78371	P78371	TCPB_HUMAN	Homo sapiens	CCT2	T-complex protein 1 subunit beta	61150216	3.40665e+06	9302482	4763400	0.686	0.037	0.097	0.101	5	2	5	3	0	0	0	0
sp	9606	1	1	UP000005640_9606_Homo sapiens 20210617	>sp|Q96EK5|KBP_HUMAN KIF-binding protein OS=Homo sapiens OX=9606 GN=KIFBP PE=1 SV=1				Q96EK5	Q96EK5	KBP_HUMAN	Homo sapiens	KIFBP	KIF-binding protein	13632629	NaN	NaN	NaN	0.093	NaN	NaN	NaN	4	NaN	NaN	NaN	0.00155703	NaN	NaN	NaN
sp	9606	1	2	UP000005640_9606_Homo sapiens 20210617	>sp|P07741|APT_HUMAN Adenine phosphoribosyltransferase OS=Homo sapiens OX=9606 GN=APRT PE=1 SV=2				P07741	P07741	APT_HUMAN	Homo sapiens	APRT	Adenine phosphoribosyltransferase	51820856	NaN	NaN	857263	0.456	NaN	NaN	0.072	5	NaN	NaN	1	0	NaN	NaN	0
sp	9606	1	2	UP000005640_9606_Homo sapiens 20210617	>sp|Q15075|EEA1_HUMAN Early endosome antigen 1 OS=Homo sapiens OX=9606 GN=EEA1 PE=1 SV=2				Q15075	Q15075	EEA1_HUMAN	Homo sapiens	EEA1	Early endosome antigen 1	45702316	NaN	NaN	NaN	0.21	NaN	NaN	NaN	5	NaN	NaN	NaN	0	NaN	NaN	NaN
sp	9606	1	5	UP000005640_9606_Homo sapiens 20210617	>sp|Q9P2E9|RRBP1_HUMAN Ribosome-binding protein 1 OS=Homo sapiens OX=9606 GN=RRBP1 PE=1 SV=5				Q9P2E9	Q9P2E9	RRBP1_HUMAN	Homo sapiens	RRBP1	Ribosome-binding protein 1	90324920	NaN	NaN	NaN	0.412	NaN	NaN	NaN	5	NaN	NaN	NaN	0	NaN	NaN	NaN
sp	9606	1	4	UP000005640_9606_Homo sapiens 20210617	>sp|O14744|ANM5_HUMAN Protein arginine N-methyltransferase 5 OS=Homo sapiens OX=9606 GN=PRMT5 PE=1 SV=4				O14744	O14744	ANM5_HUMAN	Homo sapiens	PRMT5	Protein arginine N-methyltransferase 5	62003572	NaN	NaN	1.78603e+06	0.253	NaN	NaN	0.013	5	NaN	NaN	1	0	NaN	NaN	0
sp	9606	1	4	UP000005640_9606_Homo sapiens 20210617	>sp|Q13084|RM28_HUMAN 39S ribosomal protein L28, mitochondrial OS=Homo sapiens OX=9606 GN=MRPL28 PE=1 SV=4				Q13084	Q13084	RM28_HUMAN	Homo sapiens	MRPL28	39S ribosomal protein L28, mitochondrial	8858787	NaN	NaN	NaN	0.215	NaN	NaN	NaN	4	NaN	NaN	NaN	0	NaN	NaN	NaN
sp	9606	1	1	UP000005640_9606_Homo sapiens 20210617	>sp|Q92522|H1X_HUMAN Histone H1.10 OS=Homo sapiens OX=9606 GN=H1-10 PE=1 SV=1				Q92522	Q92522	H1X_HUMAN	Homo sapiens	H1-10	Histone H1.10	23387642	NaN	NaN	277904	0.282	NaN	NaN	0.042	5	NaN	NaN	1	0	NaN	NaN	0
sp	9606	1	1	UP000005640_9606_Homo sapiens 20210617	>sp|Q06323|PSME1_HUMAN Proteasome activator complex subunit 1 OS=Homo sapiens OX=9606 GN=PSME1 PE=1 SV=1				Q06323	Q06323	PSME1_HUMAN	Homo sapiens	PSME1	Proteasome activator complex subunit 1	89229816	NaN	3.90695e+06	2274508	0.55	NaN	0.072	0.032	5	NaN	2	1	0	NaN	0	0
sp	9606	1	2	UP000005640_9606_Homo sapiens 20210617	>sp|P50570|DYN2_HUMAN Dynamin-2 OS=Homo sapiens OX=9606 GN=DNM2 PE=1 SV=2				P50570	P50570	DYN2_HUMAN	Homo sapiens	DNM2	Dynamin-2	40168064	NaN	NaN	NaN	0.308	NaN	NaN	NaN	5	NaN	NaN	NaN	0	NaN	NaN	NaN
sp	9606	1	1	UP000005640_9606_Homo sapiens 20210617	>sp|Q9HA77|SYCM_HUMAN Probable cysteine--tRNA ligase, mitochondrial OS=Homo sapiens OX=9606 GN=CARS2 PE=1 SV=1				Q9HA77	Q9HA77	SYCM_HUMAN	Homo sapiens	CARS2	Probable cysteine--tRNA ligase, mitochondrial	12995195	NaN	NaN	NaN	0.129	NaN	NaN	NaN	5	NaN	NaN	NaN	0	NaN	NaN	NaN
sp	9606	1	3	UP000005640_9606_Homo sapiens 20210617	>sp|Q9HC35|EMAL4_HUMAN Echinoderm microtubule-associated protein-like 4 OS=Homo sapiens OX=9606 GN=EML4 PE=1 SV=3				Q9HC35	Q9HC35	EMAL4_HUMAN	Homo sapiens	EML4	Echinoderm microtubule-associated protein-like 4	23493690	2.67621e+06	2.26493e+06	NaN	0.223	0.01	0.008	NaN	5	1	1	NaN	0	0	0	NaN
sp	9606	1	1	UP000005640_9606_Homo sapiens 20210617	>sp|Q15102|PA1B3_HUMAN Platelet-activating factor acetylhydrolase IB subunit alpha1 OS=Homo sapiens OX=9606 GN=PAFAH1B3 PE=1 SV=1				Q15102	Q15102	PA1B3_HUMAN	Homo sapiens	PAFAH1B3	Platelet-activating factor acetylhydrolase IB subunit alpha1	25969038	NaN	NaN	NaN	0.281	NaN	NaN	NaN	5	NaN	NaN	NaN	0.00118906	NaN	NaN	NaN
sp	9606	1	5	UP000005640_9606_Homo sapiens 20210617	>sp|O43747|AP1G1_HUMAN AP-1 complex subunit gamma-1 OS=Homo sapiens OX=9606 GN=AP1G1 PE=1 SV=5				O43747	O43747	AP1G1_HUMAN	Homo sapiens	AP1G1	AP-1 complex subunit gamma-1	13078322	NaN	NaN	NaN	0.136	NaN	NaN	NaN	5	NaN	NaN	NaN	0	NaN	NaN	NaN
sp	9606	1	3	UP000005640_9606_Homo sapiens 20210617	>sp|P54920|SNAA_HUMAN Alpha-soluble NSF attachment protein OS=Homo sapiens OX=9606 GN=NAPA PE=1 SV=3				P54920	P54920	SNAA_HUMAN	Homo sapiens	NAPA	Alpha-soluble NSF attachment protein	9725568	NaN	NaN	NaN	0.363	NaN	NaN	NaN	5	NaN	NaN	NaN	0	NaN	NaN	NaN
sp	9606	1	4	UP000005640_9606_Homo sapiens 20210617	>sp|P11766|ADHX_HUMAN Alcohol dehydrogenase class-3 OS=Homo sapiens OX=9606 GN=ADH5 PE=1 SV=4				P11766	P11766	ADHX_HUMAN	Homo sapiens	ADH5	Alcohol dehydrogenase class-3	49992344	NaN	1.82818e+06	NaN	0.302	NaN	0.021	NaN	5	NaN	1	NaN	0	NaN	0	NaN
sp	9606	1	3	UP000005640_9606_Homo sapiens 20210617	>sp|P34897|GLYM_HUMAN Serine hydroxymethyltransferase, mitochondrial OS=Homo sapiens OX=9606 GN=SHMT2 PE=1 SV=3				P34897	P34897	GLYM_HUMAN	Homo sapiens	SHMT2	Serine hydroxymethyltransferase, mitochondrial	104055940	92242.8	5.13317e+06	3.47949e+06	0.577	0.022	0.022	0.022	5	1	1	1	0	0	0	0
sp	9606	1	4	UP000005640_9606_Homo sapiens 20210617	>sp|P08727|K1C19_HUMAN Keratin, type I cytoskeletal 19 OS=Homo sapiens OX=9606 GN=KRT19 PE=1 SV=4				P08727	P08727	K1C19_HUMAN	Homo sapiens	KRT19	Keratin, type I cytoskeletal 19	357186900	14060201	20157920	23126030	0.637	0.072	0.045	0.072	5	3	2	3	0	0	0	0
sp	9606	1	2	UP000005640_9606_Homo sapiens 20210617	>sp|P12081|HARS1_HUMAN Histidine--tRNA ligase, cytoplasmic OS=Homo sapiens OX=9606 GN=HARS1 PE=1 SV=2				P12081	P12081	HARS1_HUMAN	Homo sapiens	HARS1	Histidine--tRNA ligase, cytoplasmic	33257386	NaN	1.13486e+06	NaN	0.283	NaN	0.043	NaN	5	NaN	1	NaN	0	NaN	0	NaN
sp	9606	1	1	UP000005640_9606_Homo sapiens 20210617	>sp|Q9H0D6|XRN2_HUMAN 5'-3' exoribonuclease 2 OS=Homo sapiens OX=9606 GN=XRN2 PE=1 SV=1				Q9H0D6	Q9H0D6	XRN2_HUMAN	Homo sapiens	XRN2	5'-3' exoribonuclease 2	31236252	NaN	NaN	NaN	0.233	NaN	NaN	NaN	5	NaN	NaN	NaN	0	NaN	NaN	NaN
sp	9606	1	1	UP000005640_9606_Homo sapiens 20210617	>sp|Q9H7E9|CH033_HUMAN UPF0488 protein C8orf33 OS=Homo sapiens OX=9606 GN=C8orf33 PE=1 SV=1				Q9H7E9	Q9H7E9	CH033_HUMAN	Homo sapiens	C8orf33	UPF0488 protein C8orf33	30296	NaN	NaN	NaN	0.1	NaN	NaN	NaN	1	NaN	NaN	NaN	0.00942211	NaN	NaN	NaN
sp	9606	1	1	UP000005640_9606_Homo sapiens 20210617	>sp|P11172|UMPS_HUMAN Uridine 5'-monophosphate synthase OS=Homo sapiens OX=9606 GN=UMPS PE=1 SV=1				P11172	P11172	UMPS_HUMAN	Homo sapiens	UMPS	Uridine 5'-monophosphate synthase	23614276	NaN	NaN	NaN	0.385	NaN	NaN	NaN	5	NaN	NaN	NaN	0	NaN	NaN	NaN
sp	9606	1	3	UP000005640_9606_Homo sapiens 20210617	>sp|P22570|ADRO_HUMAN NADPH:adrenodoxin oxidoreductase, mitochondrial OS=Homo sapiens OX=9606 GN=FDXR PE=1 SV=3				P22570	P22570	ADRO_HUMAN	Homo sapiens	FDXR	NADPH:adrenodoxin oxidoreductase, mitochondrial	130528560	NaN	NaN	NaN	0.617	NaN	NaN	NaN	5	NaN	NaN	NaN	0	NaN	NaN	NaN
sp	9606	1	2	UP000005640_9606_Homo sapiens 20210617	>sp|Q14318|FKBP8_HUMAN Peptidyl-prolyl cis-trans isomerase FKBP8 OS=Homo sapiens OX=9606 GN=FKBP8 PE=1 SV=2				Q14318	Q14318	FKBP8_HUMAN	Homo sapiens	FKBP8	Peptidyl-prolyl cis-trans isomerase FKBP8	25049898	NaN	NaN	NaN	0.117	NaN	NaN	NaN	4	NaN	NaN	NaN	0	NaN	NaN	NaN
sp	9606	1	2	UP000005640_9606_Homo sapiens 20210617	>sp|Q3KQV9|UAP1L_HUMAN UDP-N-acetylhexosamine pyrophosphorylase-like protein 1 OS=Homo sapiens OX=9606 GN=UAP1L1 PE=1 SV=2				Q3KQV9	Q3KQV9	UAP1L_HUMAN	Homo sapiens	UAP1L1	UDP-N-acetylhexosamine pyrophosphorylase-like protein 1	13283827	NaN	NaN	NaN	0.099	NaN	NaN	NaN	4	NaN	NaN	NaN	0	NaN	NaN	NaN
sp	9606	1	3	UP000005640_9606_Homo sapiens 20210617	>sp|Q13813|SPTN1_HUMAN Spectrin alpha chain, non-erythrocytic 1 OS=Homo sapiens OX=9606 GN=SPTAN1 PE=1 SV=3				Q13813	Q13813	SPTN1_HUMAN	Homo sapiens	SPTAN1	Spectrin alpha chain, non-erythrocytic 1	73055920	NaN	NaN	NaN	0.375	NaN	NaN	NaN	5	NaN	NaN	NaN	0	NaN	NaN	NaN
sp	9606	1	5	UP000005640_9606_Homo sapiens 20210617	>sp|P07814|SYEP_HUMAN Bifunctional glutamate/proline--tRNA ligase OS=Homo sapiens OX=9606 GN=EPRS1 PE=1 SV=5				P07814	P07814	SYEP_HUMAN	Homo sapiens	EPRS1	Bifunctional glutamate/proline--tRNA ligase	46379148	NaN	NaN	NaN	0.386	NaN	NaN	NaN	5	NaN	NaN	NaN	0	NaN	NaN	NaN
sp	9606	1	1	UP000005640_9606_Homo sapiens 20210617	>sp|Q9Y5B9|SP16H_HUMAN FACT complex subunit SPT16 OS=Homo sapiens OX=9606 GN=SUPT16H PE=1 SV=1				Q9Y5B9	Q9Y5B9	SP16H_HUMAN	Homo sapiens	SUPT16H	FACT complex subunit SPT16	7058671	NaN	NaN	NaN	0.017	NaN	NaN	NaN	2	NaN	NaN	NaN	0.00582524	NaN	NaN	NaN
sp	9606	1	2	UP000005640_9606_Homo sapiens 20210617	>sp|Q8IZ83|A16A1_HUMAN Aldehyde dehydrogenase family 16 member A1 OS=Homo sapiens OX=9606 GN=ALDH16A1 PE=1 SV=2				Q8IZ83	Q8IZ83	A16A1_HUMAN	Homo sapiens	ALDH16A1	Aldehyde dehydrogenase family 16 member A1	13233951	NaN	NaN	NaN	0.081	NaN	NaN	NaN	5	NaN	NaN	NaN	0	NaN	NaN	NaN
sp	9606	1	4	UP000005640_9606_Homo sapiens 20210617	>sp|O14745|NHRF1_HUMAN Na(+)/H(+) exchange regulatory cofactor NHE-RF1 OS=Homo sapiens OX=9606 GN=SLC9A3R1 PE=1 SV=4				O14745	O14745	NHRF1_HUMAN	Homo sapiens	SLC9A3R1	Na(+)/H(+) exchange regulatory cofactor NHE-RF1	57492804	NaN	344336	818180	0.358	NaN	0.028	0.028	5	NaN	1	1	0	NaN	0	0
sp	9606	1	2	UP000005640_9606_Homo sapiens 20210617	>sp|O75390|CISY_HUMAN Citrate synthase, mitochondrial OS=Homo sapiens OX=9606 GN=CS PE=1 SV=2				O75390	O75390	CISY_HUMAN	Homo sapiens	CS	Citrate synthase, mitochondrial	144410670	3276584	285768	NaN	0.367	0.015	0.024	NaN	5	1	1	NaN	0	0	0	NaN
sp	9606	1	1	UP000005640_9606_Homo sapiens 20210617	>sp|P62851|RS25_HUMAN 40S ribosomal protein S25 OS=Homo sapiens OX=9606 GN=RPS25 PE=1 SV=1				P62851	P62851	RS25_HUMAN	Homo sapiens	RPS25	40S ribosomal protein S25	101620290	2.13684e+06	3706567	3.18648e+06	0.432	0.144	0.144	0.144	5	2	2	2	0	0	0	0
sp	9606	1	1	UP000005640_9606_Homo sapiens 20210617	>sp|P21549|SPYA_HUMAN Serine--pyruvate aminotransferase OS=Homo sapiens OX=9606 GN=AGXT PE=1 SV=1				P21549	P21549	SPYA_HUMAN	Homo sapiens	AGXT	Serine--pyruvate aminotransferase	2.27893e+06	NaN	NaN	NaN	0.043	NaN	NaN	NaN	2	NaN	NaN	NaN	0	NaN	NaN	NaN
sp	9606	1	2	UP000005640_9606_Homo sapiens 20210617	>sp|P62910|RL32_HUMAN 60S ribosomal protein L32 OS=Homo sapiens OX=9606 GN=RPL32 PE=1 SV=2				P62910	P62910	RL32_HUMAN	Homo sapiens	RPL32	60S ribosomal protein L32	105790400	NaN	NaN	NaN	0.659	NaN	NaN	NaN	5	NaN	NaN	NaN	0	NaN	NaN	NaN
sp	9606	1	4	UP000005640_9606_Homo sapiens 20210617	>sp|Q04637|IF4G1_HUMAN Eukaryotic translation initiation factor 4 gamma 1 OS=Homo sapiens OX=9606 GN=EIF4G1 PE=1 SV=4				Q04637	Q04637	IF4G1_HUMAN	Homo sapiens	EIF4G1	Eukaryotic translation initiation factor 4 gamma 1	50879696	NaN	NaN	2092634	0.169	NaN	NaN	0.006	5	NaN	NaN	1	0	NaN	NaN	0
sp	9606	1	2	UP000005640_9606_Homo sapiens 20210617	>sp|Q07954|LRP1_HUMAN Prolow-density lipoprotein receptor-related protein 1 OS=Homo sapiens OX=9606 GN=LRP1 PE=1 SV=2				Q07954	Q07954	LRP1_HUMAN	Homo sapiens	LRP1	Prolow-density lipoprotein receptor-related protein 1	19887080	NaN	NaN	NaN	0.038	NaN	NaN	NaN	5	NaN	NaN	NaN	0	NaN	NaN	NaN
sp	9606	1	2	UP000005640_9606_Homo sapiens 20210617	>sp|Q14978|NOLC1_HUMAN Nucleolar and coiled-body phosphoprotein 1 OS=Homo sapiens OX=9606 GN=NOLC1 PE=1 SV=2				Q14978	Q14978	NOLC1_HUMAN	Homo sapiens	NOLC1	Nucleolar and coiled-body phosphoprotein 1	33841740	NaN	1.82262e+06	NaN	0.136	NaN	0.02	NaN	5	NaN	1	NaN	0	NaN	0	NaN
sp	9606	1	1	UP000005640_9606_Homo sapiens 20210617	>sp|P61201|CSN2_HUMAN COP9 signalosome complex subunit 2 OS=Homo sapiens OX=9606 GN=COPS2 PE=1 SV=1				P61201	P61201	CSN2_HUMAN	Homo sapiens	COPS2	COP9 signalosome complex subunit 2	18303004	NaN	NaN	NaN	0.242	NaN	NaN	NaN	5	NaN	NaN	NaN	0	NaN	NaN	NaN
sp	9606	1	1	UP000005640_9606_Homo sapiens 20210617	>sp|Q6Y7W6|GGYF2_HUMAN GRB10-interacting GYF protein 2 OS=Homo sapiens OX=9606 GN=GIGYF2 PE=1 SV=1				Q6Y7W6	Q6Y7W6	GGYF2_HUMAN	Homo sapiens	GIGYF2	GRB10-interacting GYF protein 2	9679371	NaN	NaN	NaN	0.051	NaN	NaN	NaN	5	NaN	NaN	NaN	0	NaN	NaN	NaN
sp	9606	1	3	UP000005640_9606_Homo sapiens 20210617	>sp|P55084|ECHB_HUMAN Trifunctional enzyme subunit beta, mitochondrial OS=Homo sapiens OX=9606 GN=HADHB PE=1 SV=3				P55084	P55084	ECHB_HUMAN	Homo sapiens	HADHB	Trifunctional enzyme subunit beta, mitochondrial	127551300	NaN	15568740	1.64928e+06	0.479	NaN	0.042	0.017	5	NaN	2	1	0	NaN	0	0
sp	9606	1	4	UP000005640_9606_Homo sapiens 20210617	>sp|P06744|G6PI_HUMAN Glucose-6-phosphate isomerase OS=Homo sapiens OX=9606 GN=GPI PE=1 SV=4				P06744	P06744	G6PI_HUMAN	Homo sapiens	GPI	Glucose-6-phosphate isomerase	104896240	4.95647e+06	17682894	14726404	0.62	0.013	0.125	0.097	5	1	5	5	0	0	0	0
sp	9606	1	2	UP000005640_9606_Homo sapiens 20210617	>sp|Q96GQ5|RUSF1_HUMAN RUS family member 1 OS=Homo sapiens OX=9606 GN=RUSF1 PE=1 SV=2				Q96GQ5	Q96GQ5	RUSF1_HUMAN	Homo sapiens	RUSF1	RUS family member 1	3.46249e+06	NaN	NaN	NaN	0.038	NaN	NaN	NaN	2	NaN	NaN	NaN	0	NaN	NaN	NaN
sp	9606	1	3	UP000005640_9606_Homo sapiens 20210617	>sp|P27708|PYR1_HUMAN CAD protein OS=Homo sapiens OX=9606 GN=CAD PE=1 SV=3				P27708	P27708	PYR1_HUMAN	Homo sapiens	CAD	CAD protein	27067640	NaN	NaN	NaN	0.075	NaN	NaN	NaN	5	NaN	NaN	NaN	0	NaN	NaN	NaN
sp	9606	1	1	UP000005640_9606_Homo sapiens 20210617	>sp|Q16891|MIC60_HUMAN MICOS complex subunit MIC60 OS=Homo sapiens OX=9606 GN=IMMT PE=1 SV=1				Q16891	Q16891	MIC60_HUMAN	Homo sapiens	IMMT	MICOS complex subunit MIC60	56258412	NaN	NaN	NaN	0.401	NaN	NaN	NaN	5	NaN	NaN	NaN	0	NaN	NaN	NaN
sp	9606	1	4	UP000005640_9606_Homo sapiens 20210617	>sp|Q96G03|PGM2_HUMAN Phosphoglucomutase-2 OS=Homo sapiens OX=9606 GN=PGM2 PE=1 SV=4				Q96G03	Q96G03	PGM2_HUMAN	Homo sapiens	PGM2	Phosphoglucomutase-2	18148204	NaN	NaN	NaN	0.144	NaN	NaN	NaN	5	NaN	NaN	NaN	0	NaN	NaN	NaN
sp	9606	1	1	UP000005640_9606_Homo sapiens 20210617	>sp|P01019|ANGT_HUMAN Angiotensinogen OS=Homo sapiens OX=9606 GN=AGT PE=1 SV=1				P01019	P01019	ANGT_HUMAN	Homo sapiens	AGT	Angiotensinogen	28628482	NaN	631638	NaN	0.245	NaN	0.025	NaN	5	NaN	1	NaN	0	NaN	0	NaN
sp	9606	1	4	UP000005640_9606_Homo sapiens 20210617	>sp|P18206|VINC_HUMAN Vinculin OS=Homo sapiens OX=9606 GN=VCL PE=1 SV=4				P18206	P18206	VINC_HUMAN	Homo sapiens	VCL	Vinculin	18666430	NaN	1.8632e+06	NaN	0.289	NaN	0.009	NaN	5	NaN	1	NaN	0	NaN	0	NaN
sp	9606	1	2	UP000005640_9606_Homo sapiens 20210617	>sp|P25787|PSA2_HUMAN Proteasome subunit alpha type-2 OS=Homo sapiens OX=9606 GN=PSMA2 PE=1 SV=2				P25787	P25787	PSA2_HUMAN	Homo sapiens	PSMA2	Proteasome subunit alpha type-2	42123376	NaN	NaN	NaN	0.53	NaN	NaN	NaN	5	NaN	NaN	NaN	0	NaN	NaN	NaN
sp	9606	1	3	UP000005640_9606_Homo sapiens 20210617	>sp|P12931|SRC_HUMAN Proto-oncogene tyrosine-protein kinase Src OS=Homo sapiens OX=9606 GN=SRC PE=1 SV=3				P12931	P12931	SRC_HUMAN	Homo sapiens	SRC	Proto-oncogene tyrosine-protein kinase Src	12763231	NaN	NaN	NaN	0.091	NaN	NaN	NaN	5	NaN	NaN	NaN	0	NaN	NaN	NaN
sp	9606	1	1	UP000005640_9606_Homo sapiens 20210617	>sp|Q765P7|MTSS2_HUMAN Protein MTSS 2 OS=Homo sapiens OX=9606 GN=MTSS2 PE=1 SV=1				Q765P7	Q765P7	MTSS2_HUMAN	Homo sapiens	MTSS2	Protein MTSS 2	1.99099e+06	NaN	NaN	NaN	0.015	NaN	NaN	NaN	1	NaN	NaN	NaN	0.00175377	NaN	NaN	NaN
sp	9606	1	1	UP000005640_9606_Homo sapiens 20210617	>sp|Q9Y4L1|HYOU1_HUMAN Hypoxia up-regulated protein 1 OS=Homo sapiens OX=9606 GN=HYOU1 PE=1 SV=1				Q9Y4L1	Q9Y4L1	HYOU1_HUMAN	Homo sapiens	HYOU1	Hypoxia up-regulated protein 1	109067530	NaN	5738236	220220	0.487	NaN	0.034	0.013	5	NaN	3	1	0	NaN	0	0
sp	9606	1	2	UP000005640_9606_Homo sapiens 20210617	>sp|Q9NXG2|THUM1_HUMAN THUMP domain-containing protein 1 OS=Homo sapiens OX=9606 GN=THUMPD1 PE=1 SV=2				Q9NXG2	Q9NXG2	THUM1_HUMAN	Homo sapiens	THUMPD1	THUMP domain-containing protein 1	108646390	NaN	NaN	NaN	0.272	NaN	NaN	NaN	5	NaN	NaN	NaN	0	NaN	NaN	NaN
sp	9606	1	2	UP000005640_9606_Homo sapiens 20210617	>sp|Q99856|ARI3A_HUMAN AT-rich interactive domain-containing protein 3A OS=Homo sapiens OX=9606 GN=ARID3A PE=1 SV=2				Q99856	Q99856	ARI3A_HUMAN	Homo sapiens	ARID3A	AT-rich interactive domain-containing protein 3A	4384256	NaN	NaN	NaN	0.081	NaN	NaN	NaN	4	NaN	NaN	NaN	0	NaN	NaN	NaN
sp	9606	1	2	UP000005640_9606_Homo sapiens 20210617	>sp|Q96GQ7|DDX27_HUMAN Probable ATP-dependent RNA helicase DDX27 OS=Homo sapiens OX=9606 GN=DDX27 PE=1 SV=2				Q96GQ7	Q96GQ7	DDX27_HUMAN	Homo sapiens	DDX27	Probable ATP-dependent RNA helicase DDX27	26071182	NaN	NaN	NaN	0.131	NaN	NaN	NaN	5	NaN	NaN	NaN	0	NaN	NaN	NaN
sp	9606	1	2	UP000005640_9606_Homo sapiens 20210617	>sp|Q9Y639|NPTN_HUMAN Neuroplastin OS=Homo sapiens OX=9606 GN=NPTN PE=1 SV=2				Q9Y639	Q9Y639	NPTN_HUMAN	Homo sapiens	NPTN	Neuroplastin	751831	NaN	NaN	NaN	0.023	NaN	NaN	NaN	1	NaN	NaN	NaN	0.00364721	NaN	NaN	NaN
sp	9606	1	2	UP000005640_9606_Homo sapiens 20210617	>sp|Q15181|IPYR_HUMAN Inorganic pyrophosphatase OS=Homo sapiens OX=9606 GN=PPA1 PE=1 SV=2				Q15181	Q15181	IPYR_HUMAN	Homo sapiens	PPA1	Inorganic pyrophosphatase	81188650	NaN	NaN	NaN	0.564	NaN	NaN	NaN	5	NaN	NaN	NaN	0	NaN	NaN	NaN
sp	9606	1	4	UP000005640_9606_Homo sapiens 20210617	>sp|Q15233|NONO_HUMAN Non-POU domain-containing octamer-binding protein OS=Homo sapiens OX=9606 GN=NONO PE=1 SV=4				Q15233	Q15233	NONO_HUMAN	Homo sapiens	NONO	Non-POU domain-containing octamer-binding protein	110297760	NaN	NaN	NaN	0.369	NaN	NaN	NaN	5	NaN	NaN	NaN	0	NaN	NaN	NaN
sp	9606	1	5	UP000005640_9606_Homo sapiens 20210617	>sp|P11216|PYGB_HUMAN Glycogen phosphorylase, brain form OS=Homo sapiens OX=9606 GN=PYGB PE=1 SV=5				P11216	P11216	PYGB_HUMAN	Homo sapiens	PYGB	Glycogen phosphorylase, brain form	78315496	NaN	NaN	NaN	0.292	NaN	NaN	NaN	5	NaN	NaN	NaN	0	NaN	NaN	NaN
sp	9606	1	2	UP000005640_9606_Homo sapiens 20210617	>sp|Q96EN8|MOCOS_HUMAN Molybdenum cofactor sulfurase OS=Homo sapiens OX=9606 GN=MOCOS PE=1 SV=2				Q96EN8	Q96EN8	MOCOS_HUMAN	Homo sapiens	MOCOS	Molybdenum cofactor sulfurase	2.904e+06	NaN	NaN	NaN	0.02	NaN	NaN	NaN	2	NaN	NaN	NaN	0.00767263	NaN	NaN	NaN
sp	9606	1	1	UP000005640_9606_Homo sapiens 20210617	>sp|O75694|NU155_HUMAN Nuclear pore complex protein Nup155 OS=Homo sapiens OX=9606 GN=NUP155 PE=1 SV=1				O75694	O75694	NU155_HUMAN	Homo sapiens	NUP155	Nuclear pore complex protein Nup155	81663624	NaN	NaN	NaN	0.104	NaN	NaN	NaN	5	NaN	NaN	NaN	0.000412541	NaN	NaN	NaN
sp	9606	1	1	UP000005640_9606_Homo sapiens 20210617	>sp|Q9UBB4|ATX10_HUMAN Ataxin-10 OS=Homo sapiens OX=9606 GN=ATXN10 PE=1 SV=1				Q9UBB4	Q9UBB4	ATX10_HUMAN	Homo sapiens	ATXN10	Ataxin-10	16576341	NaN	NaN	NaN	0.204	NaN	NaN	NaN	5	NaN	NaN	NaN	0.00175377	NaN	NaN	NaN
sp	9606	1	4	UP000005640_9606_Homo sapiens 20210617	>sp|Q92979|NEP1_HUMAN Ribosomal RNA small subunit methyltransferase NEP1 OS=Homo sapiens OX=9606 GN=EMG1 PE=1 SV=4				Q92979	Q92979	NEP1_HUMAN	Homo sapiens	EMG1	Ribosomal RNA small subunit methyltransferase NEP1	3.8994e+06	NaN	NaN	NaN	0.18	NaN	NaN	NaN	3	NaN	NaN	NaN	0	NaN	NaN	NaN
sp	9606	1	3	UP000005640_9606_Homo sapiens 20210617	>sp|Q13144|EI2BE_HUMAN Translation initiation factor eIF-2B subunit epsilon OS=Homo sapiens OX=9606 GN=EIF2B5 PE=1 SV=3				Q13144	Q13144	EI2BE_HUMAN	Homo sapiens	EIF2B5	Translation initiation factor eIF-2B subunit epsilon	11667572	NaN	NaN	NaN	0.128	NaN	NaN	NaN	5	NaN	NaN	NaN	0	NaN	NaN	NaN
sp	9606	1	2	UP000005640_9606_Homo sapiens 20210617	>sp|P37837|TALDO_HUMAN Transaldolase OS=Homo sapiens OX=9606 GN=TALDO1 PE=1 SV=2				P37837	P37837	TALDO_HUMAN	Homo sapiens	TALDO1	Transaldolase	102134950	428568	8590343	3004267	0.507	0.039	0.095	0.068	5	1	3	2	0	0	0	0
sp	9606	1	2	UP000005640_9606_Homo sapiens 20210617	>sp|P06132|DCUP_HUMAN Uroporphyrinogen decarboxylase OS=Homo sapiens OX=9606 GN=UROD PE=1 SV=2				P06132	P06132	DCUP_HUMAN	Homo sapiens	UROD	Uroporphyrinogen decarboxylase	16125450	NaN	NaN	NaN	0.357	NaN	NaN	NaN	5	NaN	NaN	NaN	0	NaN	NaN	NaN
sp	9606	1	2	UP000005640_9606_Homo sapiens 20210617	>sp|P04075|ALDOA_HUMAN Fructose-bisphosphate aldolase A OS=Homo sapiens OX=9606 GN=ALDOA PE=1 SV=2				P04075	P04075	ALDOA_HUMAN	Homo sapiens	ALDOA	Fructose-bisphosphate aldolase A	199323650	26549512	55093908	21278866	0.695	0.151	0.313	0.184	5	4	5	5	0	0	0	0
sp	9606	1	1;2	UP000005640_9606_Homo sapiens 20210617	>sp|P0DN79|CBSL_HUMAN Cystathionine beta-synthase-like protein OS=Homo sapiens OX=9606 GN=CBSL PE=1 SV=1;>sp|P35520|CBS_HUMAN Cystathionine beta-synthase OS=Homo sapiens OX=9606 GN=CBS PE=1 SV=2	;	;	;	P0DN79;P35520	P0DN79;P35520	CBSL_HUMAN;CBS_HUMAN	Homo sapiens	CBSL;CBS	Cystathionine beta-synthase-like protein;Cystathionine beta-synthase	10092617	NaN	NaN	NaN	10.9%;10.9%	NaN	NaN	NaN	5	NaN	NaN	NaN	0	NaN	NaN	NaN
sp	9606	1	3	UP000005640_9606_Homo sapiens 20210617	>sp|P62826|RAN_HUMAN GTP-binding nuclear protein Ran OS=Homo sapiens OX=9606 GN=RAN PE=1 SV=3				P62826	P62826	RAN_HUMAN	Homo sapiens	RAN	GTP-binding nuclear protein Ran	91091010	NaN	440637	15520596	0.458	NaN	0.065	0.074	5	NaN	1	3	0	NaN	0	0
sp	9606	1	3	UP000005640_9606_Homo sapiens 20210617	>sp|P04040|CATA_HUMAN Catalase OS=Homo sapiens OX=9606 GN=CAT PE=1 SV=3				P04040	P04040	CATA_HUMAN	Homo sapiens	CAT	Catalase	48828510	1.38269e+06	1.97716e+06	1.98496e+06	0.484	0.03	0.034	0.076	5	2	2	3	0	0	0	0
sp	9606	1	2	UP000005640_9606_Homo sapiens 20210617	>sp|Q969V3|NCLN_HUMAN Nicalin OS=Homo sapiens OX=9606 GN=NCLN PE=1 SV=2				Q969V3	Q969V3	NCLN_HUMAN	Homo sapiens	NCLN	Nicalin	31188622	NaN	NaN	NaN	0.238	NaN	NaN	NaN	5	NaN	NaN	NaN	0	NaN	NaN	NaN
sp	9606	1	2	UP000005640_9606_Homo sapiens 20210617	>sp|Q99623|PHB2_HUMAN Prohibitin-2 OS=Homo sapiens OX=9606 GN=PHB2 PE=1 SV=2				Q99623	Q99623	PHB2_HUMAN	Homo sapiens	PHB2	Prohibitin-2	88595176	1.0517e+06	4400546	3.05228e+06	0.542	0.03	0.06	0.06	5	1	2	2	0	0	0	0
sp	9606	1	2	UP000005640_9606_Homo sapiens 20210617	>sp|P35914|HMGCL_HUMAN Hydroxymethylglutaryl-CoA lyase, mitochondrial OS=Homo sapiens OX=9606 GN=HMGCL PE=1 SV=2				P35914	P35914	HMGCL_HUMAN	Homo sapiens	HMGCL	Hydroxymethylglutaryl-CoA lyase, mitochondrial	34152400	NaN	NaN	NaN	0.258	NaN	NaN	NaN	5	NaN	NaN	NaN	0	NaN	NaN	NaN
sp	9606	1	1	UP000005640_9606_Homo sapiens 20210617	>sp|Q9NUU7|DD19A_HUMAN ATP-dependent RNA helicase DDX19A OS=Homo sapiens OX=9606 GN=DDX19A PE=1 SV=1				Q9NUU7	Q9NUU7	DD19A_HUMAN	Homo sapiens	DDX19A	ATP-dependent RNA helicase DDX19A	11430202	NaN	NaN	NaN	0.128	NaN	NaN	NaN	5	NaN	NaN	NaN	0	NaN	NaN	NaN
sp	9606	1	4	UP000005640_9606_Homo sapiens 20210617	>sp|Q9BZC7|ABCA2_HUMAN ATP-binding cassette sub-family A member 2 OS=Homo sapiens OX=9606 GN=ABCA2 PE=1 SV=4				Q9BZC7	Q9BZC7	ABCA2_HUMAN	Homo sapiens	ABCA2	ATP-binding cassette sub-family A member 2	1.34571e+06	NaN	NaN	NaN	0.004	NaN	NaN	NaN	1	NaN	NaN	NaN	0.000807754	NaN	NaN	NaN
sp	9606	1	2	UP000005640_9606_Homo sapiens 20210617	>sp|Q96I24|FUBP3_HUMAN Far upstream element-binding protein 3 OS=Homo sapiens OX=9606 GN=FUBP3 PE=1 SV=2				Q96I24	Q96I24	FUBP3_HUMAN	Homo sapiens	FUBP3	Far upstream element-binding protein 3	39727600	NaN	NaN	NaN	0.156	NaN	NaN	NaN	5	NaN	NaN	NaN	0	NaN	NaN	NaN
sp	9606	1	1	UP000005640_9606_Homo sapiens 20210617	>sp|O96011|PX11B_HUMAN Peroxisomal membrane protein 11B OS=Homo sapiens OX=9606 GN=PEX11B PE=1 SV=1				O96011	O96011	PX11B_HUMAN	Homo sapiens	PEX11B	Peroxisomal membrane protein 11B	10467104	NaN	NaN	NaN	0.181	NaN	NaN	NaN	4	NaN	NaN	NaN	0	NaN	NaN	NaN
sp	9606	1	2	UP000005640_9606_Homo sapiens 20210617	>sp|P23588|IF4B_HUMAN Eukaryotic translation initiation factor 4B OS=Homo sapiens OX=9606 GN=EIF4B PE=1 SV=2				P23588	P23588	IF4B_HUMAN	Homo sapiens	EIF4B	Eukaryotic translation initiation factor 4B	39483176	2082516	1656356400	3157384	0.426	0.016	0.046	0.031	5	1	3	2	0	0	0	0
sp	9606	1	3	UP000005640_9606_Homo sapiens 20210617	>sp|Q9NZT2|OGFR_HUMAN Opioid growth factor receptor OS=Homo sapiens OX=9606 GN=OGFR PE=1 SV=3				Q9NZT2	Q9NZT2	OGFR_HUMAN	Homo sapiens	OGFR	Opioid growth factor receptor	14358374	NaN	NaN	NaN	0.103	NaN	NaN	NaN	5	NaN	NaN	NaN	0	NaN	NaN	NaN
sp	9606	1	2	UP000005640_9606_Homo sapiens 20210617	>sp|Q9BSJ2|GCP2_HUMAN Gamma-tubulin complex component 2 OS=Homo sapiens OX=9606 GN=TUBGCP2 PE=1 SV=2				Q9BSJ2	Q9BSJ2	GCP2_HUMAN	Homo sapiens	TUBGCP2	Gamma-tubulin complex component 2	4029070	NaN	NaN	NaN	0.063	NaN	NaN	NaN	5	NaN	NaN	NaN	0	NaN	NaN	NaN
sp	9606	1	2	UP000005640_9606_Homo sapiens 20210617	>sp|P13861|KAP2_HUMAN cAMP-dependent protein kinase type II-alpha regulatory subunit OS=Homo sapiens OX=9606 GN=PRKAR2A PE=1 SV=2				P13861	P13861	KAP2_HUMAN	Homo sapiens	PRKAR2A	cAMP-dependent protein kinase type II-alpha regulatory subunit	135409420	NaN	NaN	NaN	0.314	NaN	NaN	NaN	5	NaN	NaN	NaN	0	NaN	NaN	NaN
sp	9606	1	3	UP000005640_9606_Homo sapiens 20210617	>sp|P14550|AK1A1_HUMAN Aldo-keto reductase family 1 member A1 OS=Homo sapiens OX=9606 GN=AKR1A1 PE=1 SV=3				P14550	P14550	AK1A1_HUMAN	Homo sapiens	AKR1A1	Aldo-keto reductase family 1 member A1	67257970	NaN	56998.5	NaN	0.603	NaN	0.037	NaN	5	NaN	1	NaN	0	NaN	0	NaN
sp	9606	1	4	UP000005640_9606_Homo sapiens 20210617	>sp|P09525|ANXA4_HUMAN Annexin A4 OS=Homo sapiens OX=9606 GN=ANXA4 PE=1 SV=4				P09525	P09525	ANXA4_HUMAN	Homo sapiens	ANXA4	Annexin A4	156101000	10170380	55802268	29240748	0.79	0.072	0.132	0.235	5	2	4	5	0	0	0	0
sp	9606	1	3	UP000005640_9606_Homo sapiens 20210617	>sp|Q8TEQ6|GEMI5_HUMAN Gem-associated protein 5 OS=Homo sapiens OX=9606 GN=GEMIN5 PE=1 SV=3				Q8TEQ6	Q8TEQ6	GEMI5_HUMAN	Homo sapiens	GEMIN5	Gem-associated protein 5	13256358	NaN	NaN	NaN	0.064	NaN	NaN	NaN	5	NaN	NaN	NaN	0	NaN	NaN	NaN
sp	9606	1	2	UP000005640_9606_Homo sapiens 20210617	>sp|Q9BY32|ITPA_HUMAN Inosine triphosphate pyrophosphatase OS=Homo sapiens OX=9606 GN=ITPA PE=1 SV=2				Q9BY32	Q9BY32	ITPA_HUMAN	Homo sapiens	ITPA	Inosine triphosphate pyrophosphatase	40742370	NaN	913122	NaN	0.351	NaN	0.041	NaN	5	NaN	1	NaN	0	NaN	0	NaN
sp	9606	1	4	UP000005640_9606_Homo sapiens 20210617	>sp|P30101|PDIA3_HUMAN Protein disulfide-isomerase A3 OS=Homo sapiens OX=9606 GN=PDIA3 PE=1 SV=4				P30101	P30101	PDIA3_HUMAN	Homo sapiens	PDIA3	Protein disulfide-isomerase A3	85722260	8332404	5528473	8.3099e+06	0.76	0.172	0.307	0.329	5	5	5	5	0	0	0	0
sp	9606	1	2	UP000005640_9606_Homo sapiens 20210617	>sp|P41236|IPP2_HUMAN Protein phosphatase inhibitor 2 OS=Homo sapiens OX=9606 GN=PPP1R2 PE=1 SV=2;>sp|Q6NXS1|IPP2B_HUMAN Protein phosphatase inhibitor 2 family member B OS=Homo sapiens OX=9606 GN=PPP1R2B PE=1 SV=2	;	;	;	P41236;Q6NXS1	P41236;Q6NXS1	IPP2_HUMAN;IPP2B_HUMAN	Homo sapiens	PPP1R2;PPP1R2B	Protein phosphatase inhibitor 2;Protein phosphatase inhibitor 2 family member B	648392	NaN	NaN	NaN	5.4%;5.4%	NaN	NaN	NaN	1	NaN	NaN	NaN	0.000412541	NaN	NaN	NaN
sp	9606	1	1	UP000005640_9606_Homo sapiens 20210617	>sp|Q96IU4|ABHEB_HUMAN Protein ABHD14B OS=Homo sapiens OX=9606 GN=ABHD14B PE=1 SV=1				Q96IU4	Q96IU4	ABHEB_HUMAN	Homo sapiens	ABHD14B	Protein ABHD14B	25127484	NaN	NaN	NaN	0.386	NaN	NaN	NaN	5	NaN	NaN	NaN	0	NaN	NaN	NaN
sp	9606	1	3	UP000005640_9606_Homo sapiens 20210617	>sp|O95470|SGPL1_HUMAN Sphingosine-1-phosphate lyase 1 OS=Homo sapiens OX=9606 GN=SGPL1 PE=1 SV=3				O95470	O95470	SGPL1_HUMAN	Homo sapiens	SGPL1	Sphingosine-1-phosphate lyase 1	7.46837e+06	NaN	NaN	NaN	0.224	NaN	NaN	NaN	5	NaN	NaN	NaN	0	NaN	NaN	NaN
sp	9606	1	1	UP000005640_9606_Homo sapiens 20210617	>sp|Q9UJA5|TRM6_HUMAN tRNA (adenine(58)-N(1))-methyltransferase non-catalytic subunit TRM6 OS=Homo sapiens OX=9606 GN=TRMT6 PE=1 SV=1				Q9UJA5	Q9UJA5	TRM6_HUMAN	Homo sapiens	TRMT6	tRNA (adenine(58)-N(1))-methyltransferase non-catalytic subunit TRM6	17164450	NaN	NaN	NaN	0.213	NaN	NaN	NaN	5	NaN	NaN	NaN	0	NaN	NaN	NaN
sp	9606	1	1	UP000005640_9606_Homo sapiens 20210617	>sp|Q15084|PDIA6_HUMAN Protein disulfide-isomerase A6 OS=Homo sapiens OX=9606 GN=PDIA6 PE=1 SV=1				Q15084	Q15084	PDIA6_HUMAN	Homo sapiens	PDIA6	Protein disulfide-isomerase A6	148013870	12231064	25668716	21410734	0.555	0.136	0.184	0.236	5	5	5	5	0	0	0	0
sp	9606	1	3	UP000005640_9606_Homo sapiens 20210617	>sp|Q02978|M2OM_HUMAN Mitochondrial 2-oxoglutarate/malate carrier protein OS=Homo sapiens OX=9606 GN=SLC25A11 PE=1 SV=3				Q02978	Q02978	M2OM_HUMAN	Homo sapiens	SLC25A11	Mitochondrial 2-oxoglutarate/malate carrier protein	15617177	NaN	NaN	NaN	0.404	NaN	NaN	NaN	5	NaN	NaN	NaN	0	NaN	NaN	NaN
sp	9606	1	1	UP000005640_9606_Homo sapiens 20210617	>sp|Q6P1J9|CDC73_HUMAN Parafibromin OS=Homo sapiens OX=9606 GN=CDC73 PE=1 SV=1				Q6P1J9	Q6P1J9	CDC73_HUMAN	Homo sapiens	CDC73	Parafibromin	9127741	NaN	NaN	NaN	0.128	NaN	NaN	NaN	5	NaN	NaN	NaN	0	NaN	NaN	NaN
sp	9606	1	2	UP000005640_9606_Homo sapiens 20210617	>sp|P55263|ADK_HUMAN Adenosine kinase OS=Homo sapiens OX=9606 GN=ADK PE=1 SV=2				P55263	P55263	ADK_HUMAN	Homo sapiens	ADK	Adenosine kinase	19240718	NaN	3399996	NaN	0.273	NaN	0.022	NaN	5	NaN	1	NaN	0	NaN	0	NaN
sp	9606	1	2	UP000005640_9606_Homo sapiens 20210617	>sp|P50454|SERPH_HUMAN Serpin H1 OS=Homo sapiens OX=9606 GN=SERPINH1 PE=1 SV=2				P50454	P50454	SERPH_HUMAN	Homo sapiens	SERPINH1	Serpin H1	53174840	NaN	NaN	NaN	0.519	NaN	NaN	NaN	5	NaN	NaN	NaN	0	NaN	NaN	NaN
sp	9606	1	2	UP000005640_9606_Homo sapiens 20210617	>sp|Q14683|SMC1A_HUMAN Structural maintenance of chromosomes protein 1A OS=Homo sapiens OX=9606 GN=SMC1A PE=1 SV=2				Q14683	Q14683	SMC1A_HUMAN	Homo sapiens	SMC1A	Structural maintenance of chromosomes protein 1A	10296572	NaN	NaN	NaN	0.075	NaN	NaN	NaN	5	NaN	NaN	NaN	0	NaN	NaN	NaN
sp	9606	1	1	UP000005640_9606_Homo sapiens 20210617	>sp|Q86TX2|ACOT1_HUMAN Acyl-coenzyme A thioesterase 1 OS=Homo sapiens OX=9606 GN=ACOT1 PE=1 SV=1				Q86TX2	Q86TX2	ACOT1_HUMAN	Homo sapiens	ACOT1	Acyl-coenzyme A thioesterase 1	51960190	NaN	NaN	NaN	0.553	NaN	NaN	NaN	5	NaN	NaN	NaN	0	NaN	NaN	NaN
sp	9606	1	2	UP000005640_9606_Homo sapiens 20210617	>sp|Q99615|DNJC7_HUMAN DnaJ homolog subfamily C member 7 OS=Homo sapiens OX=9606 GN=DNAJC7 PE=1 SV=2				Q99615	Q99615	DNJC7_HUMAN	Homo sapiens	DNAJC7	DnaJ homolog subfamily C member 7	66261396	NaN	NaN	NaN	0.334	NaN	NaN	NaN	5	NaN	NaN	NaN	0	NaN	NaN	NaN
sp	9606	1	1	UP000005640_9606_Homo sapiens 20210617	>sp|Q01415|GALK2_HUMAN N-acetylgalactosamine kinase OS=Homo sapiens OX=9606 GN=GALK2 PE=1 SV=1				Q01415	Q01415	GALK2_HUMAN	Homo sapiens	GALK2	N-acetylgalactosamine kinase	27174648	NaN	NaN	NaN	0.079	NaN	NaN	NaN	5	NaN	NaN	NaN	0	NaN	NaN	NaN
sp	9606	1	2	UP000005640_9606_Homo sapiens 20210617	>sp|Q13404|UB2V1_HUMAN Ubiquitin-conjugating enzyme E2 variant 1 OS=Homo sapiens OX=9606 GN=UBE2V1 PE=1 SV=2				Q13404	Q13404	UB2V1_HUMAN	Homo sapiens	UBE2V1	Ubiquitin-conjugating enzyme E2 variant 1	29990180	NaN	NaN	NaN	0.435	NaN	NaN	NaN	5	NaN	NaN	NaN	0	NaN	NaN	NaN
sp	9606	1	4	UP000005640_9606_Homo sapiens 20210617	>sp|P31321|KAP1_HUMAN cAMP-dependent protein kinase type I-beta regulatory subunit OS=Homo sapiens OX=9606 GN=PRKAR1B PE=1 SV=4				P31321	P31321	KAP1_HUMAN	Homo sapiens	PRKAR1B	cAMP-dependent protein kinase type I-beta regulatory subunit	8822718	NaN	NaN	NaN	0.11	NaN	NaN	NaN	5	NaN	NaN	NaN	0	NaN	NaN	NaN
sp	9606	1	1	UP000005640_9606_Homo sapiens 20210617	>sp|P22102|PUR2_HUMAN Trifunctional purine biosynthetic protein adenosine-3 OS=Homo sapiens OX=9606 GN=GART PE=1 SV=1				P22102	P22102	PUR2_HUMAN	Homo sapiens	GART	Trifunctional purine biosynthetic protein adenosine-3	59252630	NaN	NaN	1.34293e+06	0.291	NaN	NaN	0.008	5	NaN	NaN	1	0	NaN	NaN	0
sp	9606	1	3	UP000005640_9606_Homo sapiens 20210617	>sp|P22314|UBA1_HUMAN Ubiquitin-like modifier-activating enzyme 1 OS=Homo sapiens OX=9606 GN=UBA1 PE=1 SV=3				P22314	P22314	UBA1_HUMAN	Homo sapiens	UBA1	Ubiquitin-like modifier-activating enzyme 1	119412740	1.00897e+06	5576830	3802672	0.399	0.007	0.007	0.007	5	1	1	1	0	0	0	0
sp	9606	1	2	UP000005640_9606_Homo sapiens 20210617	>sp|P10809|CH60_HUMAN 60 kDa heat shock protein, mitochondrial OS=Homo sapiens OX=9606 GN=HSPD1 PE=1 SV=2				P10809	P10809	CH60_HUMAN	Homo sapiens	HSPD1	60 kDa heat shock protein, mitochondrial	495319170	57137348	116867270	118671384	0.829	0.178	0.312	0.284	5	5	5	5	0	0	0	0
sp	9606	1	3	UP000005640_9606_Homo sapiens 20210617	>sp|P49247|RPIA_HUMAN Ribose-5-phosphate isomerase OS=Homo sapiens OX=9606 GN=RPIA PE=1 SV=3				P49247	P49247	RPIA_HUMAN	Homo sapiens	RPIA	Ribose-5-phosphate isomerase	7631507	NaN	NaN	NaN	0.138	NaN	NaN	NaN	3	NaN	NaN	NaN	0.000807754	NaN	NaN	NaN
sp	9606	1	2	UP000005640_9606_Homo sapiens 20210617	>sp|Q99460|PSMD1_HUMAN 26S proteasome non-ATPase regulatory subunit 1 OS=Homo sapiens OX=9606 GN=PSMD1 PE=1 SV=2				Q99460	Q99460	PSMD1_HUMAN	Homo sapiens	PSMD1	26S proteasome non-ATPase regulatory subunit 1	62825252	NaN	NaN	NaN	0.346	NaN	NaN	NaN	5	NaN	NaN	NaN	0	NaN	NaN	NaN
sp	9606	1	1	UP000005640_9606_Homo sapiens 20210617	>sp|Q01844|EWS_HUMAN RNA-binding protein EWS OS=Homo sapiens OX=9606 GN=EWSR1 PE=1 SV=1				Q01844	Q01844	EWS_HUMAN	Homo sapiens	EWSR1	RNA-binding protein EWS	11683740	NaN	NaN	NaN	0.072	NaN	NaN	NaN	4	NaN	NaN	NaN	0	NaN	NaN	NaN
sp	9606	1	1	UP000005640_9606_Homo sapiens 20210617	>sp|Q8WUM4|PDC6I_HUMAN Programmed cell death 6-interacting protein OS=Homo sapiens OX=9606 GN=PDCD6IP PE=1 SV=1				Q8WUM4	Q8WUM4	PDC6I_HUMAN	Homo sapiens	PDCD6IP	Programmed cell death 6-interacting protein	29029584	NaN	799003	NaN	0.325	NaN	0.008	NaN	5	NaN	1	NaN	0	NaN	0	NaN
sp	9606	1	2	UP000005640_9606_Homo sapiens 20210617	>sp|P30613|KPYR_HUMAN Pyruvate kinase PKLR OS=Homo sapiens OX=9606 GN=PKLR PE=1 SV=2				P30613	P30613	KPYR_HUMAN	Homo sapiens	PKLR	Pyruvate kinase PKLR	89075220	NaN	NaN	NaN	0.188	NaN	NaN	NaN	5	NaN	NaN	NaN	0	NaN	NaN	NaN
sp	9606	1	2	UP000005640_9606_Homo sapiens 20210617	>sp|Q9BUT1|BDH2_HUMAN 3-hydroxybutyrate dehydrogenase type 2 OS=Homo sapiens OX=9606 GN=BDH2 PE=1 SV=2				Q9BUT1	Q9BUT1	BDH2_HUMAN	Homo sapiens	BDH2	3-hydroxybutyrate dehydrogenase type 2	13151361	NaN	NaN	NaN	0.167	NaN	NaN	NaN	3	NaN	NaN	NaN	0	NaN	NaN	NaN
sp	9606	1	2	UP000005640_9606_Homo sapiens 20210617	>sp|Q2TAY7|SMU1_HUMAN WD40 repeat-containing protein SMU1 OS=Homo sapiens OX=9606 GN=SMU1 PE=1 SV=2				Q2TAY7	Q2TAY7	SMU1_HUMAN	Homo sapiens	SMU1	WD40 repeat-containing protein SMU1	8493197	NaN	NaN	NaN	0.049	NaN	NaN	NaN	2	NaN	NaN	NaN	0.00175377	NaN	NaN	NaN
sp	9606	1	1	UP000005640_9606_Homo sapiens 20210617	>sp|Q9BRP1|PDD2L_HUMAN Programmed cell death protein 2-like OS=Homo sapiens OX=9606 GN=PDCD2L PE=1 SV=1				Q9BRP1	Q9BRP1	PDD2L_HUMAN	Homo sapiens	PDCD2L	Programmed cell death protein 2-like	362089	NaN	NaN	NaN	0.034	NaN	NaN	NaN	1	NaN	NaN	NaN	0.000807754	NaN	NaN	NaN
sp	9606	1	2	UP000005640_9606_Homo sapiens 20210617	>sp|Q13435|SF3B2_HUMAN Splicing factor 3B subunit 2 OS=Homo sapiens OX=9606 GN=SF3B2 PE=1 SV=2				Q13435	Q13435	SF3B2_HUMAN	Homo sapiens	SF3B2	Splicing factor 3B subunit 2	58012120	NaN	NaN	NaN	0.151	NaN	NaN	NaN	5	NaN	NaN	NaN	0	NaN	NaN	NaN
sp	9606	1	4	UP000005640_9606_Homo sapiens 20210617	>sp|Q9H3P7|GCP60_HUMAN Golgi resident protein GCP60 OS=Homo sapiens OX=9606 GN=ACBD3 PE=1 SV=4				Q9H3P7	Q9H3P7	GCP60_HUMAN	Homo sapiens	ACBD3	Golgi resident protein GCP60	6524343	NaN	NaN	NaN	0.142	NaN	NaN	NaN	5	NaN	NaN	NaN	0	NaN	NaN	NaN
sp	9606	1	1	UP000005640_9606_Homo sapiens 20210617	>sp|P35222|CTNB1_HUMAN Catenin beta-1 OS=Homo sapiens OX=9606 GN=CTNNB1 PE=1 SV=1				P35222	P35222	CTNB1_HUMAN	Homo sapiens	CTNNB1	Catenin beta-1	87319810	NaN	2202563	NaN	0.356	NaN	0.013	NaN	5	NaN	1	NaN	0	NaN	0	NaN
sp	9606	1	1	UP000005640_9606_Homo sapiens 20210617	>sp|Q7L8L6|FAKD5_HUMAN FAST kinase domain-containing protein 5, mitochondrial OS=Homo sapiens OX=9606 GN=FASTKD5 PE=1 SV=1				Q7L8L6	Q7L8L6	FAKD5_HUMAN	Homo sapiens	FASTKD5	FAST kinase domain-containing protein 5, mitochondrial	28543584	NaN	NaN	NaN	0.139	NaN	NaN	NaN	5	NaN	NaN	NaN	0	NaN	NaN	NaN
sp	9606	1	5	UP000005640_9606_Homo sapiens 20210617	>sp|P13929|ENOB_HUMAN Beta-enolase OS=Homo sapiens OX=9606 GN=ENO3 PE=1 SV=5				P13929	P13929	ENOB_HUMAN	Homo sapiens	ENO3	Beta-enolase	43790892	4464909	10514863	15114495	0.171	0.041	0.062	0.062	5	1	2	2	0	0	0	0
sp	9606	1	2	UP000005640_9606_Homo sapiens 20210617	>sp|P06733|ENOA_HUMAN Alpha-enolase OS=Homo sapiens OX=9606 GN=ENO1 PE=1 SV=2				P06733	P06733	ENOA_HUMAN	Homo sapiens	ENO1	Alpha-enolase	547627400	55222136	127015180	97252700	0.721	0.175	0.438	0.449	5	5	5	5	0	0	0	0
sp	9606	1	3	UP000005640_9606_Homo sapiens 20210617	>sp|P00558|PGK1_HUMAN Phosphoglycerate kinase 1 OS=Homo sapiens OX=9606 GN=PGK1 PE=1 SV=3				P00558	P00558	PGK1_HUMAN	Homo sapiens	PGK1	Phosphoglycerate kinase 1	209957310	12881459	29119762	47306760	0.806	0.113	0.235	0.197	5	4	5	5	0	0	0	0
sp	9606	1	3	UP000005640_9606_Homo sapiens 20210617	>sp|Q15046|SYK_HUMAN Lysine--tRNA ligase OS=Homo sapiens OX=9606 GN=KARS1 PE=1 SV=3				Q15046	Q15046	SYK_HUMAN	Homo sapiens	KARS1	Lysine--tRNA ligase	21873896	12579310	12764393	8993357	0.34	0.042	0.085	0.027	5	3	4	2	0	0	0	0
sp	9606	1	2	UP000005640_9606_Homo sapiens 20210617	>sp|Q9Y312|AAR2_HUMAN Protein AAR2 homolog OS=Homo sapiens OX=9606 GN=AAR2 PE=1 SV=2				Q9Y312	Q9Y312	AAR2_HUMAN	Homo sapiens	AAR2	Protein AAR2 homolog	5991555	NaN	NaN	NaN	0.089	NaN	NaN	NaN	3	NaN	NaN	NaN	0.00175377	NaN	NaN	NaN
sp	9606	1	3	UP000005640_9606_Homo sapiens 20210617	>sp|P19338|NUCL_HUMAN Nucleolin OS=Homo sapiens OX=9606 GN=NCL PE=1 SV=3				P19338	P19338	NUCL_HUMAN	Homo sapiens	NCL	Nucleolin	182013760	37327972	47535540	46207670	0.492	0.159	0.237	0.244	5	5	5	5	0	0	0	0
sp	9606	1	2	UP000005640_9606_Homo sapiens 20210617	>sp|P35611|ADDA_HUMAN Alpha-adducin OS=Homo sapiens OX=9606 GN=ADD1 PE=1 SV=2				P35611	P35611	ADDA_HUMAN	Homo sapiens	ADD1	Alpha-adducin	2.4932e+06	NaN	NaN	NaN	0.069	NaN	NaN	NaN	4	NaN	NaN	NaN	0	NaN	NaN	NaN
sp	9606	1	1	UP000005640_9606_Homo sapiens 20210617	>sp|P24752|THIL_HUMAN Acetyl-CoA acetyltransferase, mitochondrial OS=Homo sapiens OX=9606 GN=ACAT1 PE=1 SV=1				P24752	P24752	THIL_HUMAN	Homo sapiens	ACAT1	Acetyl-CoA acetyltransferase, mitochondrial	70651330	550888	7400760	NaN	0.431	0.03	0.091	NaN	5	1	3	NaN	0	0	0	NaN
sp	9606	1	3	UP000005640_9606_Homo sapiens 20210617	>sp|P51659|DHB4_HUMAN Peroxisomal multifunctional enzyme type 2 OS=Homo sapiens OX=9606 GN=HSD17B4 PE=1 SV=3				P51659	P51659	DHB4_HUMAN	Homo sapiens	HSD17B4	Peroxisomal multifunctional enzyme type 2	37906028	5.25538e+06	10248552	8568408	0.505	0.037	0.083	0.072	5	2	5	4	0	0	0	0
sp	9606	1	1	UP000005640_9606_Homo sapiens 20210617	>sp|P11310|ACADM_HUMAN Medium-chain specific acyl-CoA dehydrogenase, mitochondrial OS=Homo sapiens OX=9606 GN=ACADM PE=1 SV=1				P11310	P11310	ACADM_HUMAN	Homo sapiens	ACADM	Medium-chain specific acyl-CoA dehydrogenase, mitochondrial	23990934	NaN	NaN	NaN	0.278	NaN	NaN	NaN	5	NaN	NaN	NaN	0	NaN	NaN	NaN
sp	9606	1	1	UP000005640_9606_Homo sapiens 20210617	>sp|P02545|LMNA_HUMAN Prelamin-A/C OS=Homo sapiens OX=9606 GN=LMNA PE=1 SV=1				P02545	P02545	LMNA_HUMAN	Homo sapiens	LMNA	Prelamin-A/C	42405990	3128590	2479660	951103	0.428	0.012	0.039	0.024	5	1	2	1	0	0	0	0
sp	9606	1	7	UP000005640_9606_Homo sapiens 20210617	>sp|P05141|ADT2_HUMAN ADP/ATP translocase 2 OS=Homo sapiens OX=9606 GN=SLC25A5 PE=1 SV=7				P05141	P05141	ADT2_HUMAN	Homo sapiens	SLC25A5	ADP/ATP translocase 2	63237196	340024700	2.96166e+06	2288559	0.349	0.027	0.034	0.04	5	1	1	1	0	0	0	0
sp	9606	1	4	UP000005640_9606_Homo sapiens 20210617	>sp|P12235|ADT1_HUMAN ADP/ATP translocase 1 OS=Homo sapiens OX=9606 GN=SLC25A4 PE=1 SV=4				P12235	P12235	ADT1_HUMAN	Homo sapiens	SLC25A4	ADP/ATP translocase 1	1.0453e+06	NaN	NaN	NaN	0.037	NaN	NaN	NaN	1	NaN	NaN	NaN	0	NaN	NaN	NaN
sp	9606	1	3	UP000005640_9606_Homo sapiens 20210617	>sp|P22695|QCR2_HUMAN Cytochrome b-c1 complex subunit 2, mitochondrial OS=Homo sapiens OX=9606 GN=UQCRC2 PE=1 SV=3				P22695	P22695	QCR2_HUMAN	Homo sapiens	UQCRC2	Cytochrome b-c1 complex subunit 2, mitochondrial	45154156	NaN	NaN	NaN	0.486	NaN	NaN	NaN	5	NaN	NaN	NaN	0	NaN	NaN	NaN
sp	9606	1	3	UP000005640_9606_Homo sapiens 20210617	>sp|Q9C0B1|FTO_HUMAN Alpha-ketoglutarate-dependent dioxygenase FTO OS=Homo sapiens OX=9606 GN=FTO PE=1 SV=3				Q9C0B1	Q9C0B1	FTO_HUMAN	Homo sapiens	FTO	Alpha-ketoglutarate-dependent dioxygenase FTO	20410488	NaN	NaN	NaN	0.137	NaN	NaN	NaN	5	NaN	NaN	NaN	0.000412541	NaN	NaN	NaN
sp	9606	1	3	UP000005640_9606_Homo sapiens 20210617	>sp|P51784|UBP11_HUMAN Ubiquitin carboxyl-terminal hydrolase 11 OS=Homo sapiens OX=9606 GN=USP11 PE=1 SV=3				P51784	P51784	UBP11_HUMAN	Homo sapiens	USP11	Ubiquitin carboxyl-terminal hydrolase 11	14543294	NaN	NaN	NaN	0.077	NaN	NaN	NaN	5	NaN	NaN	NaN	0	NaN	NaN	NaN
sp	9606	1	5	UP000005640_9606_Homo sapiens 20210617	>sp|P36578|RL4_HUMAN 60S ribosomal protein L4 OS=Homo sapiens OX=9606 GN=RPL4 PE=1 SV=5				P36578	P36578	RL4_HUMAN	Homo sapiens	RPL4	60S ribosomal protein L4	125187520	NaN	604735	NaN	0.583	NaN	0.016	NaN	5	NaN	1	NaN	0	NaN	0	NaN
sp	9606	1	1	UP000005640_9606_Homo sapiens 20210617	>sp|P48449|LSS_HUMAN Lanosterol synthase OS=Homo sapiens OX=9606 GN=LSS PE=1 SV=1				P48449	P48449	LSS_HUMAN	Homo sapiens	LSS	Lanosterol synthase	34594390	NaN	NaN	NaN	0.255	NaN	NaN	NaN	5	NaN	NaN	NaN	0	NaN	NaN	NaN
sp	9606	1	2	UP000005640_9606_Homo sapiens 20210617	>sp|Q99536|VAT1_HUMAN Synaptic vesicle membrane protein VAT-1 homolog OS=Homo sapiens OX=9606 GN=VAT1 PE=1 SV=2				Q99536	Q99536	VAT1_HUMAN	Homo sapiens	VAT1	Synaptic vesicle membrane protein VAT-1 homolog	86167304	NaN	NaN	NaN	0.26	NaN	NaN	NaN	5	NaN	NaN	NaN	0	NaN	NaN	NaN
sp	9606	1	3	UP000005640_9606_Homo sapiens 20210617	>sp|P22234|PUR6_HUMAN Multifunctional protein ADE2 OS=Homo sapiens OX=9606 GN=PAICS PE=1 SV=3				P22234	P22234	PUR6_HUMAN	Homo sapiens	PAICS	Multifunctional protein ADE2	85958904	450883	2.43289e+06	9551939	0.489	0.033	0.115	0.101	5	1	3	3	0	0	0	0
sp	9606	1	1	UP000005640_9606_Homo sapiens 20210617	>sp|Q6YN16|HSDL2_HUMAN Hydroxysteroid dehydrogenase-like protein 2 OS=Homo sapiens OX=9606 GN=HSDL2 PE=1 SV=1				Q6YN16	Q6YN16	HSDL2_HUMAN	Homo sapiens	HSDL2	Hydroxysteroid dehydrogenase-like protein 2	62945336	NaN	NaN	NaN	0.397	NaN	NaN	NaN	5	NaN	NaN	NaN	0	NaN	NaN	NaN
sp	9606	1	2	UP000005640_9606_Homo sapiens 20210617	>sp|P26572|MGAT1_HUMAN Alpha-1,3-mannosyl-glycoprotein 2-beta-N-acetylglucosaminyltransferase OS=Homo sapiens OX=9606 GN=MGAT1 PE=1 SV=2				P26572	P26572	MGAT1_HUMAN	Homo sapiens	MGAT1	Alpha-1,3-mannosyl-glycoprotein 2-beta-N-acetylglucosaminyltransferase	783805	NaN	NaN	NaN	0.02	NaN	NaN	NaN	1	NaN	NaN	NaN	0.00175377	NaN	NaN	NaN
sp	9606	1	2	UP000005640_9606_Homo sapiens 20210617	>sp|P61247|RS3A_HUMAN 40S ribosomal protein S3a OS=Homo sapiens OX=9606 GN=RPS3A PE=1 SV=2				P61247	P61247	RS3A_HUMAN	Homo sapiens	RPS3A	40S ribosomal protein S3a	122766390	19967988	12429454	5.78569e+06	0.655	0.152	0.083	0.114	5	5	2	3	0	0	0	0
sp	9606	1	4	UP000005640_9606_Homo sapiens 20210617	>sp|O15067|PUR4_HUMAN Phosphoribosylformylglycinamidine synthase OS=Homo sapiens OX=9606 GN=PFAS PE=1 SV=4				O15067	O15067	PUR4_HUMAN	Homo sapiens	PFAS	Phosphoribosylformylglycinamidine synthase	62465470	NaN	NaN	NaN	0.217	NaN	NaN	NaN	5	NaN	NaN	NaN	0	NaN	NaN	NaN
sp	9606	1	2	UP000005640_9606_Homo sapiens 20210617	>sp|Q96C86|DCPS_HUMAN m7GpppX diphosphatase OS=Homo sapiens OX=9606 GN=DCPS PE=1 SV=2				Q96C86	Q96C86	DCPS_HUMAN	Homo sapiens	DCPS	m7GpppX diphosphatase	10342258	NaN	NaN	NaN	0.175	NaN	NaN	NaN	5	NaN	NaN	NaN	0	NaN	NaN	NaN
sp	9606	1	3	UP000005640_9606_Homo sapiens 20210617	>sp|Q13409|DC1I2_HUMAN Cytoplasmic dynein 1 intermediate chain 2 OS=Homo sapiens OX=9606 GN=DYNC1I2 PE=1 SV=3				Q13409	Q13409	DC1I2_HUMAN	Homo sapiens	DYNC1I2	Cytoplasmic dynein 1 intermediate chain 2	54464980	NaN	NaN	NaN	0.096	NaN	NaN	NaN	5	NaN	NaN	NaN	0	NaN	NaN	NaN
sp	9606	1	2	UP000005640_9606_Homo sapiens 20210617	>sp|P08758|ANXA5_HUMAN Annexin A5 OS=Homo sapiens OX=9606 GN=ANXA5 PE=1 SV=2				P08758	P08758	ANXA5_HUMAN	Homo sapiens	ANXA5	Annexin A5	190891060	2.6477e+06	6114645	757510500	0.609	0.075	0.088	0.112	5	2	2	3	0	0	0	0
sp	9606	1	2	UP000005640_9606_Homo sapiens 20210617	>sp|O75477|ERLN1_HUMAN Erlin-1 OS=Homo sapiens OX=9606 GN=ERLIN1 PE=1 SV=2				O75477	O75477	ERLN1_HUMAN	Homo sapiens	ERLIN1	Erlin-1	30328038	NaN	NaN	NaN	0.287	NaN	NaN	NaN	5	NaN	NaN	NaN	0	NaN	NaN	NaN
sp	9606	1	1	UP000005640_9606_Homo sapiens 20210617	>sp|Q6NYC1|JMJD6_HUMAN Bifunctional arginine demethylase and lysyl-hydroxylase JMJD6 OS=Homo sapiens OX=9606 GN=JMJD6 PE=1 SV=1				Q6NYC1	Q6NYC1	JMJD6_HUMAN	Homo sapiens	JMJD6	Bifunctional arginine demethylase and lysyl-hydroxylase JMJD6	6797809	NaN	NaN	NaN	0.161	NaN	NaN	NaN	5	NaN	NaN	NaN	0	NaN	NaN	NaN
sp	9606	1	2	UP000005640_9606_Homo sapiens 20210617	>sp|Q9BQ52|RNZ2_HUMAN Zinc phosphodiesterase ELAC protein 2 OS=Homo sapiens OX=9606 GN=ELAC2 PE=1 SV=2				Q9BQ52	Q9BQ52	RNZ2_HUMAN	Homo sapiens	ELAC2	Zinc phosphodiesterase ELAC protein 2	9436692	NaN	NaN	NaN	0.127	NaN	NaN	NaN	5	NaN	NaN	NaN	0	NaN	NaN	NaN
sp	9606	1	3	UP000005640_9606_Homo sapiens 20210617	>sp|P42704|LPPRC_HUMAN Leucine-rich PPR motif-containing protein, mitochondrial OS=Homo sapiens OX=9606 GN=LRPPRC PE=1 SV=3				P42704	P42704	LPPRC_HUMAN	Homo sapiens	LRPPRC	Leucine-rich PPR motif-containing protein, mitochondrial	89844050	751587	1.64933e+06	7487220	0.538	0.009	0.024	0.009	5	1	3	1	0	0	0	0
sp	9606	1	1	UP000005640_9606_Homo sapiens 20210617	>sp|O75843|AP1G2_HUMAN AP-1 complex subunit gamma-like 2 OS=Homo sapiens OX=9606 GN=AP1G2 PE=1 SV=1				O75843	O75843	AP1G2_HUMAN	Homo sapiens	AP1G2	AP-1 complex subunit gamma-like 2	23423404	NaN	NaN	NaN	0.108	NaN	NaN	NaN	5	NaN	NaN	NaN	0	NaN	NaN	NaN
sp	9606	1	1	UP000005640_9606_Homo sapiens 20210617	>sp|Q14152|EIF3A_HUMAN Eukaryotic translation initiation factor 3 subunit A OS=Homo sapiens OX=9606 GN=EIF3A PE=1 SV=1				Q14152	Q14152	EIF3A_HUMAN	Homo sapiens	EIF3A	Eukaryotic translation initiation factor 3 subunit A	83690380	2057948	548733	3.93511e+06	0.546	0.036	0.007	0.059	5	1	1	4	0	0	0	0
sp	9606	1	1	UP000005640_9606_Homo sapiens 20210617	>sp|O95202|LETM1_HUMAN Mitochondrial proton/calcium exchanger protein OS=Homo sapiens OX=9606 GN=LETM1 PE=1 SV=1				O95202	O95202	LETM1_HUMAN	Homo sapiens	LETM1	Mitochondrial proton/calcium exchanger protein	23639658	NaN	NaN	NaN	0.276	NaN	NaN	NaN	5	NaN	NaN	NaN	0	NaN	NaN	NaN
sp	9606	1	1	UP000005640_9606_Homo sapiens 20210617	>sp|P52564|MP2K6_HUMAN Dual specificity mitogen-activated protein kinase kinase 6 OS=Homo sapiens OX=9606 GN=MAP2K6 PE=1 SV=1				P52564	P52564	MP2K6_HUMAN	Homo sapiens	MAP2K6	Dual specificity mitogen-activated protein kinase kinase 6	8.08072e+06	NaN	NaN	NaN	0.117	NaN	NaN	NaN	4	NaN	NaN	NaN	0.00155703	NaN	NaN	NaN
sp	9606	1	2	UP000005640_9606_Homo sapiens 20210617	>sp|P00441|SODC_HUMAN Superoxide dismutase [Cu-Zn] OS=Homo sapiens OX=9606 GN=SOD1 PE=1 SV=2				P00441	P00441	SODC_HUMAN	Homo sapiens	SOD1	Superoxide dismutase [Cu-Zn]	61496140	6317175	29307934	19336936	0.714	0.136	0.292	0.292	5	2	5	5	0	0	0	0
sp	9606	1	3	UP000005640_9606_Homo sapiens 20210617	>sp|Q9Y3C8|UFC1_HUMAN Ubiquitin-fold modifier-conjugating enzyme 1 OS=Homo sapiens OX=9606 GN=UFC1 PE=1 SV=3				Q9Y3C8	Q9Y3C8	UFC1_HUMAN	Homo sapiens	UFC1	Ubiquitin-fold modifier-conjugating enzyme 1	2.77913e+06	NaN	1.08752e+06	NaN	0.096	NaN	0.042	NaN	2	NaN	1	NaN	0.00118906	NaN	0.00118906	NaN
sp	9606	1	1	UP000005640_9606_Homo sapiens 20210617	>sp|Q06830|PRDX1_HUMAN Peroxiredoxin-1 OS=Homo sapiens OX=9606 GN=PRDX1 PE=1 SV=1				Q06830	Q06830	PRDX1_HUMAN	Homo sapiens	PRDX1	Peroxiredoxin-1	675619500	60540456	48031270	71249340	0.769	0.136	0.352	0.342	5	3	5	5	0	0	0	0
sp	9606	1	3	UP000005640_9606_Homo sapiens 20210617	>sp|P61956|SUMO2_HUMAN Small ubiquitin-related modifier 2 OS=Homo sapiens OX=9606 GN=SUMO2 PE=1 SV=3				P61956	P61956	SUMO2_HUMAN	Homo sapiens	SUMO2	Small ubiquitin-related modifier 2	7.44099e+06	NaN	NaN	NaN	0.232	NaN	NaN	NaN	2	NaN	NaN	NaN	0.00118906	NaN	NaN	NaN
sp	9606	1	3	UP000005640_9606_Homo sapiens 20210617	>sp|P53396|ACLY_HUMAN ATP-citrate synthase OS=Homo sapiens OX=9606 GN=ACLY PE=1 SV=3				P53396	P53396	ACLY_HUMAN	Homo sapiens	ACLY	ATP-citrate synthase	69820290	NaN	1.28739e+06	NaN	0.475	NaN	0.035	NaN	5	NaN	3	NaN	0	NaN	0	NaN
sp	9606	1	2	UP000005640_9606_Homo sapiens 20210617	>sp|P14868|SYDC_HUMAN Aspartate--tRNA ligase, cytoplasmic OS=Homo sapiens OX=9606 GN=DARS1 PE=1 SV=2				P14868	P14868	SYDC_HUMAN	Homo sapiens	DARS1	Aspartate--tRNA ligase, cytoplasmic	60438540	NaN	NaN	1.668e+06	0.429	NaN	NaN	0.03	5	NaN	NaN	1	0	NaN	NaN	0
sp	9606	1	3	UP000005640_9606_Homo sapiens 20210617	>sp|P52907|CAZA1_HUMAN F-actin-capping protein subunit alpha-1 OS=Homo sapiens OX=9606 GN=CAPZA1 PE=1 SV=3				P52907	P52907	CAZA1_HUMAN	Homo sapiens	CAPZA1	F-actin-capping protein subunit alpha-1	78127150	NaN	577658	NaN	0.371	NaN	0.052	NaN	5	NaN	1	NaN	0	NaN	0	NaN
sp	9606	1	1	UP000005640_9606_Homo sapiens 20210617	>sp|Q9H2M9|RBGPR_HUMAN Rab3 GTPase-activating protein non-catalytic subunit OS=Homo sapiens OX=9606 GN=RAB3GAP2 PE=1 SV=1				Q9H2M9	Q9H2M9	RBGPR_HUMAN	Homo sapiens	RAB3GAP2	Rab3 GTPase-activating protein non-catalytic subunit	27591426	NaN	NaN	NaN	0.052	NaN	NaN	NaN	5	NaN	NaN	NaN	0	NaN	NaN	NaN
sp	9606	1	3	UP000005640_9606_Homo sapiens 20210617	>sp|P62140|PP1B_HUMAN Serine/threonine-protein phosphatase PP1-beta catalytic subunit OS=Homo sapiens OX=9606 GN=PPP1CB PE=1 SV=3				P62140	P62140	PP1B_HUMAN	Homo sapiens	PPP1CB	Serine/threonine-protein phosphatase PP1-beta catalytic subunit	17769884	NaN	1.74896e+06	NaN	0.41	NaN	0.031	NaN	5	NaN	1	NaN	0	NaN	0	NaN
sp	9606	1	2	UP000005640_9606_Homo sapiens 20210617	>sp|P07307|ASGR2_HUMAN Asialoglycoprotein receptor 2 OS=Homo sapiens OX=9606 GN=ASGR2 PE=1 SV=2				P07307	P07307	ASGR2_HUMAN	Homo sapiens	ASGR2	Asialoglycoprotein receptor 2	49188976	NaN	NaN	NaN	0.129	NaN	NaN	NaN	5	NaN	NaN	NaN	0	NaN	NaN	NaN
sp	9606	1	1	UP000005640_9606_Homo sapiens 20210617	>sp|P62333|PRS10_HUMAN 26S proteasome regulatory subunit 10B OS=Homo sapiens OX=9606 GN=PSMC6 PE=1 SV=1				P62333	P62333	PRS10_HUMAN	Homo sapiens	PSMC6	26S proteasome regulatory subunit 10B	38842804	NaN	226893	219947	0.571	NaN	0.036	0.036	5	NaN	1	1	0	NaN	0	0
sp	9606	1	1	UP000005640_9606_Homo sapiens 20210617	>sp|O00748|EST2_HUMAN Cocaine esterase OS=Homo sapiens OX=9606 GN=CES2 PE=1 SV=1				O00748	O00748	EST2_HUMAN	Homo sapiens	CES2	Cocaine esterase	13814845	NaN	NaN	NaN	0.143	NaN	NaN	NaN	5	NaN	NaN	NaN	0	NaN	NaN	NaN
sp	9606	1	4	UP000005640_9606_Homo sapiens 20210617	>sp|P08238|HS90B_HUMAN Heat shock protein HSP 90-beta OS=Homo sapiens OX=9606 GN=HSP90AB1 PE=1 SV=4				P08238	P08238	HS90B_HUMAN	Homo sapiens	HSP90AB1	Heat shock protein HSP 90-beta	848018400	133143640	116317784	152483120	0.588	0.102	0.112	0.133	5	5	5	5	0	0	0	0
sp	9606	1	4	UP000005640_9606_Homo sapiens 20210617	>sp|P08865|RSSA_HUMAN 40S ribosomal protein SA OS=Homo sapiens OX=9606 GN=RPSA PE=1 SV=4				P08865	P08865	RSSA_HUMAN	Homo sapiens	RPSA	40S ribosomal protein SA	95125040	659029	7949736	5701021	0.664	0.058	0.241	0.173	5	1	4	3	0	0	0	0
sp	9606	1	3	UP000005640_9606_Homo sapiens 20210617	>sp|P62269|RS18_HUMAN 40S ribosomal protein S18 OS=Homo sapiens OX=9606 GN=RPS18 PE=1 SV=3				P62269	P62269	RS18_HUMAN	Homo sapiens	RPS18	40S ribosomal protein S18	109240000	655509	NaN	NaN	0.638	0.059	NaN	NaN	5	1	NaN	NaN	0	0	NaN	NaN
sp	9606	1	2	UP000005640_9606_Homo sapiens 20210617	>sp|Q09666|AHNK_HUMAN Neuroblast differentiation-associated protein AHNAK OS=Homo sapiens OX=9606 GN=AHNAK PE=1 SV=2				Q09666	Q09666	AHNK_HUMAN	Homo sapiens	AHNAK	Neuroblast differentiation-associated protein AHNAK	21555754	NaN	NaN	NaN	0.112	NaN	NaN	NaN	5	NaN	NaN	NaN	0	NaN	NaN	NaN
sp	9606	1	2	UP000005640_9606_Homo sapiens 20210617	>sp|O75369|FLNB_HUMAN Filamin-B OS=Homo sapiens OX=9606 GN=FLNB PE=1 SV=2				O75369	O75369	FLNB_HUMAN	Homo sapiens	FLNB	Filamin-B	90371064	2571849	3.23341e+06	8.1605e+06	0.473	0.007	0.013	0.015	5	2	3	3	0	0	0	0
sp	9606	1	2	UP000005640_9606_Homo sapiens 20210617	>sp|Q92896|GSLG1_HUMAN Golgi apparatus protein 1 OS=Homo sapiens OX=9606 GN=GLG1 PE=1 SV=2				Q92896	Q92896	GSLG1_HUMAN	Homo sapiens	GLG1	Golgi apparatus protein 1	18271996	NaN	NaN	NaN	0.099	NaN	NaN	NaN	5	NaN	NaN	NaN	0	NaN	NaN	NaN
sp	9606	1	1	UP000005640_9606_Homo sapiens 20210617	>sp|P36542|ATPG_HUMAN ATP synthase subunit gamma, mitochondrial OS=Homo sapiens OX=9606 GN=ATP5F1C PE=1 SV=1				P36542	P36542	ATPG_HUMAN	Homo sapiens	ATP5F1C	ATP synthase subunit gamma, mitochondrial	81096300	516076	1.39843e+06	3170052	0.349	0.04	0.04	0.07	5	1	1	2	0	0	0	0
sp	9606	1	1	UP000005640_9606_Homo sapiens 20210617	>sp|Q9H074|PAIP1_HUMAN Polyadenylate-binding protein-interacting protein 1 OS=Homo sapiens OX=9606 GN=PAIP1 PE=1 SV=1				Q9H074	Q9H074	PAIP1_HUMAN	Homo sapiens	PAIP1	Polyadenylate-binding protein-interacting protein 1	20950182	NaN	NaN	NaN	0.117	NaN	NaN	NaN	5	NaN	NaN	NaN	0	NaN	NaN	NaN
sp	9606	1	2	UP000005640_9606_Homo sapiens 20210617	>sp|P06748|NPM_HUMAN Nucleophosmin OS=Homo sapiens OX=9606 GN=NPM1 PE=1 SV=2				P06748	P06748	NPM_HUMAN	Homo sapiens	NPM1	Nucleophosmin	88817130	21572122	24378822	55740916	0.5	0.218	0.371	0.286	5	5	5	5	0	0	0	0
sp	9606	1	3	UP000005640_9606_Homo sapiens 20210617	>sp|P06576|ATPB_HUMAN ATP synthase subunit beta, mitochondrial OS=Homo sapiens OX=9606 GN=ATP5F1B PE=1 SV=3				P06576	P06576	ATPB_HUMAN	Homo sapiens	ATP5F1B	ATP synthase subunit beta, mitochondrial	163861810	11479113	18071118	22045174	0.673	0.146	0.18	0.212	5	5	5	5	0	0	0	0
sp	9606	1	1	UP000005640_9606_Homo sapiens 20210617	>sp|P51688|SPHM_HUMAN N-sulphoglucosamine sulphohydrolase OS=Homo sapiens OX=9606 GN=SGSH PE=1 SV=1				P51688	P51688	SPHM_HUMAN	Homo sapiens	SGSH	N-sulphoglucosamine sulphohydrolase	11551804	NaN	NaN	NaN	0.133	NaN	NaN	NaN	5	NaN	NaN	NaN	0	NaN	NaN	NaN
sp	9606	1	1	UP000005640_9606_Homo sapiens 20210617	>sp|P33176|KINH_HUMAN Kinesin-1 heavy chain OS=Homo sapiens OX=9606 GN=KIF5B PE=1 SV=1				P33176	P33176	KINH_HUMAN	Homo sapiens	KIF5B	Kinesin-1 heavy chain	55207224	NaN	NaN	NaN	0.323	NaN	NaN	NaN	5	NaN	NaN	NaN	0	NaN	NaN	NaN
sp	9606	1	1	UP000005640_9606_Homo sapiens 20210617	>sp|P68036|UB2L3_HUMAN Ubiquitin-conjugating enzyme E2 L3 OS=Homo sapiens OX=9606 GN=UBE2L3 PE=1 SV=1				P68036	P68036	UB2L3_HUMAN	Homo sapiens	UBE2L3	Ubiquitin-conjugating enzyme E2 L3	24962446	NaN	NaN	NaN	0.37	NaN	NaN	NaN	5	NaN	NaN	NaN	0	NaN	NaN	NaN
sp	9606	1	1	UP000005640_9606_Homo sapiens 20210617	>sp|Q9H6Z4|RANB3_HUMAN Ran-binding protein 3 OS=Homo sapiens OX=9606 GN=RANBP3 PE=1 SV=1				Q9H6Z4	Q9H6Z4	RANB3_HUMAN	Homo sapiens	RANBP3	Ran-binding protein 3	20388998	NaN	NaN	NaN	0.192	NaN	NaN	NaN	5	NaN	NaN	NaN	0	NaN	NaN	NaN
sp	9606	1	2	UP000005640_9606_Homo sapiens 20210617	>sp|P51148|RAB5C_HUMAN Ras-related protein Rab-5C OS=Homo sapiens OX=9606 GN=RAB5C PE=1 SV=2				P51148	P51148	RAB5C_HUMAN	Homo sapiens	RAB5C	Ras-related protein Rab-5C	68531200	4934.24	623974	1.01023e+06	0.37	0.065	0.065	0.097	5	1	1	2	0	0	0	0
sp	9606	1	1	UP000005640_9606_Homo sapiens 20210617	>sp|Q8N1G4|LRC47_HUMAN Leucine-rich repeat-containing protein 47 OS=Homo sapiens OX=9606 GN=LRRC47 PE=1 SV=1				Q8N1G4	Q8N1G4	LRC47_HUMAN	Homo sapiens	LRRC47	Leucine-rich repeat-containing protein 47	23421990	NaN	481743	145365	0.346	NaN	0.021	0.021	5	NaN	1	1	0	NaN	0	0
sp	9606	1	4	UP000005640_9606_Homo sapiens 20210617	>sp|P61106|RAB14_HUMAN Ras-related protein Rab-14 OS=Homo sapiens OX=9606 GN=RAB14 PE=1 SV=4				P61106	P61106	RAB14_HUMAN	Homo sapiens	RAB14	Ras-related protein Rab-14	13548276	NaN	NaN	NaN	0.279	NaN	NaN	NaN	5	NaN	NaN	NaN	0	NaN	NaN	NaN
sp	9606	1	4	UP000005640_9606_Homo sapiens 20210617	>sp|P02533|K1C14_HUMAN Keratin, type I cytoskeletal 14 OS=Homo sapiens OX=9606 GN=KRT14 PE=1 SV=4				P02533	P02533	K1C14_HUMAN	Homo sapiens	KRT14	Keratin, type I cytoskeletal 14	85303100	1580231000	1413470600	961349250	0.263	0.201	0.341	0.197	5	5	5	5	0	0	0	0
sp	9606	1	6	UP000005640_9606_Homo sapiens 20210617	>sp|P13645|K1C10_HUMAN Keratin, type I cytoskeletal 10 OS=Homo sapiens OX=9606 GN=KRT10 PE=1 SV=6				P13645	P13645	K1C10_HUMAN	Homo sapiens	KRT10	Keratin, type I cytoskeletal 10	144971540	1977503000	2343767000	2484133000	0.413	0.432	0.466	0.491	5	5	5	5	0	0	0	0
sp	9606	1	2	UP000005640_9606_Homo sapiens 20210617	>sp|P99999|CYC_HUMAN Cytochrome c OS=Homo sapiens OX=9606 GN=CYCS PE=1 SV=2				P99999	P99999	CYC_HUMAN	Homo sapiens	CYCS	Cytochrome c	7.64893e+06	NaN	NaN	NaN	0.486	NaN	NaN	NaN	5	NaN	NaN	NaN	0	NaN	NaN	NaN
sp	9606	1	3	UP000005640_9606_Homo sapiens 20210617	>sp|P08195|4F2_HUMAN 4F2 cell-surface antigen heavy chain OS=Homo sapiens OX=9606 GN=SLC3A2 PE=1 SV=3				P08195	P08195	4F2_HUMAN	Homo sapiens	SLC3A2	4F2 cell-surface antigen heavy chain	42150216	1.35951e+06	2.36721e+06	NaN	0.316	0.011	0.016	NaN	5	1	1	NaN	0	0	0	NaN
sp	9606	1	1	UP000005640_9606_Homo sapiens 20210617	>sp|P30740|ILEU_HUMAN Leukocyte elastase inhibitor OS=Homo sapiens OX=9606 GN=SERPINB1 PE=1 SV=1				P30740	P30740	ILEU_HUMAN	Homo sapiens	SERPINB1	Leukocyte elastase inhibitor	53434084	NaN	NaN	NaN	0.372	NaN	NaN	NaN	5	NaN	NaN	NaN	0	NaN	NaN	NaN
sp	9606	1	3	UP000005640_9606_Homo sapiens 20210617	>sp|P27816|MAP4_HUMAN Microtubule-associated protein 4 OS=Homo sapiens OX=9606 GN=MAP4 PE=1 SV=3				P27816	P27816	MAP4_HUMAN	Homo sapiens	MAP4	Microtubule-associated protein 4	42633670	NaN	2.22808e+06	20783	0.323	NaN	0.009	0.009	5	NaN	1	1	0	NaN	0	0
sp	9606	1	3	UP000005640_9606_Homo sapiens 20210617	>sp|P31930|QCR1_HUMAN Cytochrome b-c1 complex subunit 1, mitochondrial OS=Homo sapiens OX=9606 GN=UQCRC1 PE=1 SV=3				P31930	P31930	QCR1_HUMAN	Homo sapiens	UQCRC1	Cytochrome b-c1 complex subunit 1, mitochondrial	54471060	NaN	2830061	NaN	0.408	NaN	0.019	NaN	5	NaN	1	NaN	0	NaN	0	NaN
sp	9606	1	2	UP000005640_9606_Homo sapiens 20210617	>sp|Q9NSE4|SYIM_HUMAN Isoleucine--tRNA ligase, mitochondrial OS=Homo sapiens OX=9606 GN=IARS2 PE=1 SV=2				Q9NSE4	Q9NSE4	SYIM_HUMAN	Homo sapiens	IARS2	Isoleucine--tRNA ligase, mitochondrial	45483536	NaN	NaN	NaN	0.289	NaN	NaN	NaN	5	NaN	NaN	NaN	0	NaN	NaN	NaN
sp	9606	1	3	UP000005640_9606_Homo sapiens 20210617	>sp|P26639|SYTC_HUMAN Threonine--tRNA ligase 1, cytoplasmic OS=Homo sapiens OX=9606 GN=TARS1 PE=1 SV=3				P26639	P26639	SYTC_HUMAN	Homo sapiens	TARS1	Threonine--tRNA ligase 1, cytoplasmic	48665050	NaN	NaN	NaN	0.315	NaN	NaN	NaN	5	NaN	NaN	NaN	0	NaN	NaN	NaN
sp	9606	1	5	UP000005640_9606_Homo sapiens 20210617	>sp|Q01518|CAP1_HUMAN Adenylyl cyclase-associated protein 1 OS=Homo sapiens OX=9606 GN=CAP1 PE=1 SV=5				Q01518	Q01518	CAP1_HUMAN	Homo sapiens	CAP1	Adenylyl cyclase-associated protein 1	77682584	5983061	8824260	5.76518e+06	0.651	0.034	0.059	0.076	5	2	3	4	0	0	0	0
sp	9606	1	2	UP000005640_9606_Homo sapiens 20210617	>sp|P40939|ECHA_HUMAN Trifunctional enzyme subunit alpha, mitochondrial OS=Homo sapiens OX=9606 GN=HADHA PE=1 SV=2				P40939	P40939	ECHA_HUMAN	Homo sapiens	HADHA	Trifunctional enzyme subunit alpha, mitochondrial	118782570	NaN	859849	5.46582e+06	0.661	NaN	0.009	0.05	5	NaN	1	3	0	NaN	0	0
sp	9606	1	5	UP000005640_9606_Homo sapiens 20210617	>sp|Q9HCK8|CHD8_HUMAN Chromodomain-helicase-DNA-binding protein 8 OS=Homo sapiens OX=9606 GN=CHD8 PE=1 SV=5				Q9HCK8	Q9HCK8	CHD8_HUMAN	Homo sapiens	CHD8	Chromodomain-helicase-DNA-binding protein 8	9868425	NaN	NaN	NaN	0.021	NaN	NaN	NaN	5	NaN	NaN	NaN	0	NaN	NaN	NaN
sp	9606	1	2	UP000005640_9606_Homo sapiens 20210617	>sp|Q567U6|CCD93_HUMAN Coiled-coil domain-containing protein 93 OS=Homo sapiens OX=9606 GN=CCDC93 PE=1 SV=2				Q567U6	Q567U6	CCD93_HUMAN	Homo sapiens	CCDC93	Coiled-coil domain-containing protein 93	16110182	NaN	NaN	NaN	0.067	NaN	NaN	NaN	4	NaN	NaN	NaN	0.00175377	NaN	NaN	NaN
sp	9606	1	2	UP000005640_9606_Homo sapiens 20210617	>sp|Q9UNF0|PACN2_HUMAN Protein kinase C and casein kinase substrate in neurons protein 2 OS=Homo sapiens OX=9606 GN=PACSIN2 PE=1 SV=2				Q9UNF0	Q9UNF0	PACN2_HUMAN	Homo sapiens	PACSIN2	Protein kinase C and casein kinase substrate in neurons protein 2	19426984	NaN	NaN	NaN	0.163	NaN	NaN	NaN	5	NaN	NaN	NaN	0	NaN	NaN	NaN
sp	9606	1	1	UP000005640_9606_Homo sapiens 20210617	>sp|P51812|KS6A3_HUMAN Ribosomal protein S6 kinase alpha-3 OS=Homo sapiens OX=9606 GN=RPS6KA3 PE=1 SV=1				P51812	P51812	KS6A3_HUMAN	Homo sapiens	RPS6KA3	Ribosomal protein S6 kinase alpha-3	94763720	NaN	NaN	NaN	0.445	NaN	NaN	NaN	5	NaN	NaN	NaN	0	NaN	NaN	NaN
sp	9606	1	1	UP000005640_9606_Homo sapiens 20210617	>sp|P0DP23|CALM1_HUMAN Calmodulin-1 OS=Homo sapiens OX=9606 GN=CALM1 PE=1 SV=1;>sp|P0DP24|CALM2_HUMAN Calmodulin-2 OS=Homo sapiens OX=9606 GN=CALM2 PE=1 SV=1;>sp|P0DP25|CALM3_HUMAN Calmodulin-3 OS=Homo sapiens OX=9606 GN=CALM3 PE=1 SV=1	;;	;;	;;	P0DP23;P0DP24;P0DP25	P0DP23;P0DP24;P0DP25	CALM1_HUMAN;CALM2_HUMAN;CALM3_HUMAN	Homo sapiens	CALM1;CALM2;CALM3	Calmodulin-1;Calmodulin-2;Calmodulin-3	15296159	1.78523e+06	1928077	21056796	41.6%;41.6%;41.6%	8.7%;8.7%;8.7%	11.4%;11.4%;11.4%	28.2%;28.2%;28.2%	5	1	1	4	0	0	0	0
sp	9606	1	3	UP000005640_9606_Homo sapiens 20210617	>sp|P02787|TRFE_HUMAN Serotransferrin OS=Homo sapiens OX=9606 GN=TF PE=1 SV=3				P02787	P02787	TRFE_HUMAN	Homo sapiens	TF	Serotransferrin	105811310	7.83588e+06	9465077	15873782	0.529	0.029	0.029	0.049	5	2	2	3	0	0	0	0
sp	9606	1	4	UP000005640_9606_Homo sapiens 20210617	>sp|O75116|ROCK2_HUMAN Rho-associated protein kinase 2 OS=Homo sapiens OX=9606 GN=ROCK2 PE=1 SV=4				O75116	O75116	ROCK2_HUMAN	Homo sapiens	ROCK2	Rho-associated protein kinase 2	28466948	NaN	NaN	NaN	0.214	NaN	NaN	NaN	5	NaN	NaN	NaN	0	NaN	NaN	NaN
sp	9606	1	1	UP000005640_9606_Homo sapiens 20210617	>sp|Q08AM6|VAC14_HUMAN Protein VAC14 homolog OS=Homo sapiens OX=9606 GN=VAC14 PE=1 SV=1				Q08AM6	Q08AM6	VAC14_HUMAN	Homo sapiens	VAC14	Protein VAC14 homolog	1.99815e+06	NaN	NaN	NaN	0.046	NaN	NaN	NaN	2	NaN	NaN	NaN	0.00175377	NaN	NaN	NaN
sp	9606	1	2	UP000005640_9606_Homo sapiens 20210617	>sp|Q9UKM7|MA1B1_HUMAN Endoplasmic reticulum mannosyl-oligosaccharide 1,2-alpha-mannosidase OS=Homo sapiens OX=9606 GN=MAN1B1 PE=1 SV=2				Q9UKM7	Q9UKM7	MA1B1_HUMAN	Homo sapiens	MAN1B1	Endoplasmic reticulum mannosyl-oligosaccharide 1,2-alpha-mannosidase	2.23853e+06	NaN	NaN	NaN	0.03	NaN	NaN	NaN	2	NaN	NaN	NaN	0	NaN	NaN	NaN
sp	9606	1	3	UP000005640_9606_Homo sapiens 20210617	>sp|Q9NVA2|SEP11_HUMAN Septin-11 OS=Homo sapiens OX=9606 GN=SEPTIN11 PE=1 SV=3				Q9NVA2	Q9NVA2	SEP11_HUMAN	Homo sapiens	SEPTIN11	Septin-11	27529790	NaN	NaN	NaN	0.259	NaN	NaN	NaN	5	NaN	NaN	NaN	0	NaN	NaN	NaN
sp	9606	1	2	UP000005640_9606_Homo sapiens 20210617	>sp|P43686|PRS6B_HUMAN 26S proteasome regulatory subunit 6B OS=Homo sapiens OX=9606 GN=PSMC4 PE=1 SV=2				P43686	P43686	PRS6B_HUMAN	Homo sapiens	PSMC4	26S proteasome regulatory subunit 6B	42767520	NaN	NaN	NaN	0.402	NaN	NaN	NaN	5	NaN	NaN	NaN	0	NaN	NaN	NaN
sp	9606	1	3	UP000005640_9606_Homo sapiens 20210617	>sp|P02538|K2C6A_HUMAN Keratin, type II cytoskeletal 6A OS=Homo sapiens OX=9606 GN=KRT6A PE=1 SV=3;>sp|P48668|K2C6C_HUMAN Keratin, type II cytoskeletal 6C OS=Homo sapiens OX=9606 GN=KRT6C PE=1 SV=3	;	;	;	P02538;P48668	P02538;P48668	K2C6A_HUMAN;K2C6C_HUMAN	Homo sapiens	KRT6A;KRT6C	Keratin, type II cytoskeletal 6A;Keratin, type II cytoskeletal 6C	84467180	210271920	995367100	597468800	19.9%;19.9%	28%;28%	33.5%;33.5%	27.1%;27.1%	5	5	5	5	0	0	0	0
sp	9606	1	1	UP000005640_9606_Homo sapiens 20210617	>sp|Q15019|SEPT2_HUMAN Septin-2 OS=Homo sapiens OX=9606 GN=SEPTIN2 PE=1 SV=1				Q15019	Q15019	SEPT2_HUMAN	Homo sapiens	SEPTIN2	Septin-2	27499662	NaN	NaN	NaN	0.357	NaN	NaN	NaN	5	NaN	NaN	NaN	0	NaN	NaN	NaN
sp	9606	1	1	UP000005640_9606_Homo sapiens 20210617	>sp|Q7Z417|NUFP2_HUMAN Nuclear fragile X mental retardation-interacting protein 2 OS=Homo sapiens OX=9606 GN=NUFIP2 PE=1 SV=1				Q7Z417	Q7Z417	NUFP2_HUMAN	Homo sapiens	NUFIP2	Nuclear fragile X mental retardation-interacting protein 2	12029513	NaN	NaN	NaN	0.096	NaN	NaN	NaN	5	NaN	NaN	NaN	0	NaN	NaN	NaN
sp	9606	1	2	UP000005640_9606_Homo sapiens 20210617	>sp|Q9NU22|MDN1_HUMAN Midasin OS=Homo sapiens OX=9606 GN=MDN1 PE=1 SV=2				Q9NU22	Q9NU22	MDN1_HUMAN	Homo sapiens	MDN1	Midasin	8844903	NaN	71040450	NaN	0.003	NaN	0.001	NaN	2	NaN	1	NaN	0.00642674	NaN	0.00642674	NaN
sp	9606	1	1	UP000005640_9606_Homo sapiens 20210617	>sp|Q08945|SSRP1_HUMAN FACT complex subunit SSRP1 OS=Homo sapiens OX=9606 GN=SSRP1 PE=1 SV=1				Q08945	Q08945	SSRP1_HUMAN	Homo sapiens	SSRP1	FACT complex subunit SSRP1	24213888	NaN	NaN	NaN	0.238	NaN	NaN	NaN	5	NaN	NaN	NaN	0	NaN	NaN	NaN
sp	9606	1	1	UP000005640_9606_Homo sapiens 20210617	>sp|Q9Y6E2|BZW2_HUMAN Basic leucine zipper and W2 domain-containing protein 2 OS=Homo sapiens OX=9606 GN=BZW2 PE=1 SV=1				Q9Y6E2	Q9Y6E2	BZW2_HUMAN	Homo sapiens	BZW2	Basic leucine zipper and W2 domain-containing protein 2	27091432	NaN	NaN	NaN	0.131	NaN	NaN	NaN	5	NaN	NaN	NaN	0	NaN	NaN	NaN
sp	9606	1	5	UP000005640_9606_Homo sapiens 20210617	>sp|Q13263|TIF1B_HUMAN Transcription intermediary factor 1-beta OS=Homo sapiens OX=9606 GN=TRIM28 PE=1 SV=5				Q13263	Q13263	TIF1B_HUMAN	Homo sapiens	TRIM28	Transcription intermediary factor 1-beta	109510080	NaN	7331411	5.31573e+06	0.31	NaN	0.018	0.01	5	NaN	2	1	0	NaN	0	0
sp	9606	1	4	UP000005640_9606_Homo sapiens 20210617	>sp|P26640|SYVC_HUMAN Valine--tRNA ligase OS=Homo sapiens OX=9606 GN=VARS1 PE=1 SV=4				P26640	P26640	SYVC_HUMAN	Homo sapiens	VARS1	Valine--tRNA ligase	79034280	NaN	NaN	NaN	0.331	NaN	NaN	NaN	5	NaN	NaN	NaN	0	NaN	NaN	NaN
sp	9606	1	2	UP000005640_9606_Homo sapiens 20210617	>sp|P11498|PYC_HUMAN Pyruvate carboxylase, mitochondrial OS=Homo sapiens OX=9606 GN=PC PE=1 SV=2				P11498	P11498	PYC_HUMAN	Homo sapiens	PC	Pyruvate carboxylase, mitochondrial	13544088	12044501	38788788	18891440	0.362	0.118	0.238	0.222	5	5	5	5	0	0	0	0
sp	9606	1	4	UP000005640_9606_Homo sapiens 20210617	>sp|P04424|ARLY_HUMAN Argininosuccinate lyase OS=Homo sapiens OX=9606 GN=ASL PE=1 SV=4				P04424	P04424	ARLY_HUMAN	Homo sapiens	ASL	Argininosuccinate lyase	8863419	NaN	NaN	NaN	0.196	NaN	NaN	NaN	5	NaN	NaN	NaN	0	NaN	NaN	NaN
sp	9606	1	6	UP000005640_9606_Homo sapiens 20210617	>sp|P04264|K2C1_HUMAN Keratin, type II cytoskeletal 1 OS=Homo sapiens OX=9606 GN=KRT1 PE=1 SV=6				P04264	P04264	K2C1_HUMAN	Homo sapiens	KRT1	Keratin, type II cytoskeletal 1	126434024	2032647400	3551719200	1858132600	0.363	0.404	0.453	0.514	5	5	5	5	0	0	0	0
sp	9606	1	7	UP000005640_9606_Homo sapiens 20210617	>sp|P05787|K2C8_HUMAN Keratin, type II cytoskeletal 8 OS=Homo sapiens OX=9606 GN=KRT8 PE=1 SV=7				P05787	P05787	K2C8_HUMAN	Homo sapiens	KRT8	Keratin, type II cytoskeletal 8	293775420	65030350	64468228	83343120	0.745	0.315	0.331	0.275	5	5	5	5	0	0	0	0
sp	9606	1	3	UP000005640_9606_Homo sapiens 20210617	>sp|Q96P48|ARAP1_HUMAN Arf-GAP with Rho-GAP domain, ANK repeat and PH domain-containing protein 1 OS=Homo sapiens OX=9606 GN=ARAP1 PE=1 SV=3				Q96P48	Q96P48	ARAP1_HUMAN	Homo sapiens	ARAP1	Arf-GAP with Rho-GAP domain, ANK repeat and PH domain-containing protein 1	14568920	NaN	NaN	NaN	0.062	NaN	NaN	NaN	5	NaN	NaN	NaN	0	NaN	NaN	NaN
sp	9606	1	2	UP000005640_9606_Homo sapiens 20210617	>sp|P49411|EFTU_HUMAN Elongation factor Tu, mitochondrial OS=Homo sapiens OX=9606 GN=TUFM PE=1 SV=2				P49411	P49411	EFTU_HUMAN	Homo sapiens	TUFM	Elongation factor Tu, mitochondrial	130575570	1.21834e+06	17048874	9538825	0.662	0.031	0.046	0.095	5	1	2	3	0	0	0	0
sp	9606	1	3	UP000005640_9606_Homo sapiens 20210617	>sp|Q02790|FKBP4_HUMAN Peptidyl-prolyl cis-trans isomerase FKBP4 OS=Homo sapiens OX=9606 GN=FKBP4 PE=1 SV=3				Q02790	Q02790	FKBP4_HUMAN	Homo sapiens	FKBP4	Peptidyl-prolyl cis-trans isomerase FKBP4	41480684	NaN	3.11253e+06	NaN	0.529	NaN	0.037	NaN	5	NaN	2	NaN	0	NaN	0	NaN
sp	9606	1	1	UP000005640_9606_Homo sapiens 20210617	>sp|Q9BWF3|RBM4_HUMAN RNA-binding protein 4 OS=Homo sapiens OX=9606 GN=RBM4 PE=1 SV=1				Q9BWF3	Q9BWF3	RBM4_HUMAN	Homo sapiens	RBM4	RNA-binding protein 4	39466100	NaN	NaN	NaN	0.099	NaN	NaN	NaN	4	NaN	NaN	NaN	0	NaN	NaN	NaN
sp	9606	1	1	UP000005640_9606_Homo sapiens 20210617	>sp|P11142|HSP7C_HUMAN Heat shock cognate 71 kDa protein OS=Homo sapiens OX=9606 GN=HSPA8 PE=1 SV=1				P11142	P11142	HSP7C_HUMAN	Homo sapiens	HSPA8	Heat shock cognate 71 kDa protein	122632760	47352190	74385470	73438960	0.533	0.163	0.24	0.229	5	5	5	5	0	0	0	0
sp	9606	1	2	UP000005640_9606_Homo sapiens 20210617	>sp|P15880|RS2_HUMAN 40S ribosomal protein S2 OS=Homo sapiens OX=9606 GN=RPS2 PE=1 SV=2				P15880	P15880	RS2_HUMAN	Homo sapiens	RPS2	40S ribosomal protein S2	193770370	NaN	101427	NaN	0.488	NaN	0.044	NaN	5	NaN	1	NaN	0	NaN	0	NaN
sp	9606	1	1	UP000005640_9606_Homo sapiens 20210617	>sp|Q9BSJ8|ESYT1_HUMAN Extended synaptotagmin-1 OS=Homo sapiens OX=9606 GN=ESYT1 PE=1 SV=1				Q9BSJ8	Q9BSJ8	ESYT1_HUMAN	Homo sapiens	ESYT1	Extended synaptotagmin-1	40631948	NaN	NaN	NaN	0.23	NaN	NaN	NaN	5	NaN	NaN	NaN	0	NaN	NaN	NaN
sp	9606	1	1	UP000005640_9606_Homo sapiens 20210617	>sp|P12004|PCNA_HUMAN Proliferating cell nuclear antigen OS=Homo sapiens OX=9606 GN=PCNA PE=1 SV=1				P12004	P12004	PCNA_HUMAN	Homo sapiens	PCNA	Proliferating cell nuclear antigen	119331170	3.23829e+06	5.69194e+06	3.21289e+06	0.602	0.034	0.107	0.111	5	1	2	2	0	0	0	0
sp	9606	1	3	UP000005640_9606_Homo sapiens 20210617	>sp|Q9Y6G9|DC1L1_HUMAN Cytoplasmic dynein 1 light intermediate chain 1 OS=Homo sapiens OX=9606 GN=DYNC1LI1 PE=1 SV=3				Q9Y6G9	Q9Y6G9	DC1L1_HUMAN	Homo sapiens	DYNC1LI1	Cytoplasmic dynein 1 light intermediate chain 1	14451443	NaN	NaN	NaN	0.199	NaN	NaN	NaN	5	NaN	NaN	NaN	0	NaN	NaN	NaN
sp	9606	1	2	UP000005640_9606_Homo sapiens 20210617	>sp|P27824|CALX_HUMAN Calnexin OS=Homo sapiens OX=9606 GN=CANX PE=1 SV=2				P27824	P27824	CALX_HUMAN	Homo sapiens	CANX	Calnexin	138118640	NaN	18294444	30418538	0.409	NaN	0.049	0.035	5	NaN	3	3	0	NaN	0	0
sp	9606	1	2	UP000005640_9606_Homo sapiens 20210617	>sp|P13674|P4HA1_HUMAN Prolyl 4-hydroxylase subunit alpha-1 OS=Homo sapiens OX=9606 GN=P4HA1 PE=1 SV=2				P13674	P13674	P4HA1_HUMAN	Homo sapiens	P4HA1	Prolyl 4-hydroxylase subunit alpha-1	49479310	NaN	NaN	NaN	0.345	NaN	NaN	NaN	5	NaN	NaN	NaN	0	NaN	NaN	NaN
sp	9606	1	3	UP000005640_9606_Homo sapiens 20210617	>sp|P25398|RS12_HUMAN 40S ribosomal protein S12 OS=Homo sapiens OX=9606 GN=RPS12 PE=1 SV=3				P25398	P25398	RS12_HUMAN	Homo sapiens	RPS12	40S ribosomal protein S12	13747802	NaN	13883441	NaN	0.356	NaN	0.25	NaN	3	NaN	3	NaN	0	NaN	0	NaN
sp	9606	1	2	UP000005640_9606_Homo sapiens 20210617	>sp|P62913|RL11_HUMAN 60S ribosomal protein L11 OS=Homo sapiens OX=9606 GN=RPL11 PE=1 SV=2				P62913	P62913	RL11_HUMAN	Homo sapiens	RPL11	60S ribosomal protein L11	88156270	9721954	12899069	15860513	0.478	0.124	0.124	0.124	5	2	2	2	0	0	0	0
sp	9606	1	2	UP000005640_9606_Homo sapiens 20210617	>sp|P09110|THIK_HUMAN 3-ketoacyl-CoA thiolase, peroxisomal OS=Homo sapiens OX=9606 GN=ACAA1 PE=1 SV=2				P09110	P09110	THIK_HUMAN	Homo sapiens	ACAA1	3-ketoacyl-CoA thiolase, peroxisomal	9850000	NaN	NaN	NaN	0.153	NaN	NaN	NaN	5	NaN	NaN	NaN	0	NaN	NaN	NaN
sp	9606	1	2	UP000005640_9606_Homo sapiens 20210617	>sp|O14562|UBFD1_HUMAN Ubiquitin domain-containing protein UBFD1 OS=Homo sapiens OX=9606 GN=UBFD1 PE=1 SV=2				O14562	O14562	UBFD1_HUMAN	Homo sapiens	UBFD1	Ubiquitin domain-containing protein UBFD1	11498834	NaN	NaN	NaN	0.165	NaN	NaN	NaN	5	NaN	NaN	NaN	0.00155703	NaN	NaN	NaN
sp	9606	1	4	UP000005640_9606_Homo sapiens 20210617	>sp|O00299|CLIC1_HUMAN Chloride intracellular channel protein 1 OS=Homo sapiens OX=9606 GN=CLIC1 PE=1 SV=4				O00299	O00299	CLIC1_HUMAN	Homo sapiens	CLIC1	Chloride intracellular channel protein 1	85957624	NaN	9711594	4408938	0.411	NaN	0.212	0.158	5	NaN	4	3	0	NaN	0	0
sp	9606	1	2	UP000005640_9606_Homo sapiens 20210617	>sp|P11387|TOP1_HUMAN DNA topoisomerase 1 OS=Homo sapiens OX=9606 GN=TOP1 PE=1 SV=2				P11387	P11387	TOP1_HUMAN	Homo sapiens	TOP1	DNA topoisomerase 1	60232980	NaN	NaN	NaN	0.226	NaN	NaN	NaN	5	NaN	NaN	NaN	0	NaN	NaN	NaN
sp	9606	1	3	UP000005640_9606_Homo sapiens 20210617	>sp|P52565|GDIR1_HUMAN Rho GDP-dissociation inhibitor 1 OS=Homo sapiens OX=9606 GN=ARHGDIA PE=1 SV=3				P52565	P52565	GDIR1_HUMAN	Homo sapiens	ARHGDIA	Rho GDP-dissociation inhibitor 1	38987948	NaN	3.45444e+06	NaN	0.461	NaN	0.034	NaN	5	NaN	1	NaN	0	NaN	0	NaN
sp	9606	1	2	UP000005640_9606_Homo sapiens 20210617	>sp|P0C0L5|CO4B_HUMAN Complement C4-B OS=Homo sapiens OX=9606 GN=C4B_2 PE=1 SV=2				P0C0L5	P0C0L5	CO4B_HUMAN	Homo sapiens	C4B_2	Complement C4-B	97846580	NaN	NaN	NaN	0.278	NaN	NaN	NaN	5	NaN	NaN	NaN	0	NaN	NaN	NaN
sp	9606	1	2	UP000005640_9606_Homo sapiens 20210617	>sp|Q9NVI7|ATD3A_HUMAN ATPase family AAA domain-containing protein 3A OS=Homo sapiens OX=9606 GN=ATAD3A PE=1 SV=2				Q9NVI7	Q9NVI7	ATD3A_HUMAN	Homo sapiens	ATAD3A	ATPase family AAA domain-containing protein 3A	60239990	NaN	NaN	NaN	0.312	NaN	NaN	NaN	5	NaN	NaN	NaN	0	NaN	NaN	NaN
sp	9606	1	4	UP000005640_9606_Homo sapiens 20210617	>sp|P14618|KPYM_HUMAN Pyruvate kinase PKM OS=Homo sapiens OX=9606 GN=PKM PE=1 SV=4				P14618	P14618	KPYM_HUMAN	Homo sapiens	PKM	Pyruvate kinase PKM	163501300	12744718	28383802	7947821	0.798	0.072	0.102	0.113	5	5	5	5	0	0	0	0
sp	9606	1	2	UP000005640_9606_Homo sapiens 20210617	>sp|Q9NYV4|CDK12_HUMAN Cyclin-dependent kinase 12 OS=Homo sapiens OX=9606 GN=CDK12 PE=1 SV=2				Q9NYV4	Q9NYV4	CDK12_HUMAN	Homo sapiens	CDK12	Cyclin-dependent kinase 12	13739715	NaN	NaN	NaN	0.066	NaN	NaN	NaN	5	NaN	NaN	NaN	0	NaN	NaN	NaN
sp	9606	1	1	UP000005640_9606_Homo sapiens 20210617	>sp|P53041|PPP5_HUMAN Serine/threonine-protein phosphatase 5 OS=Homo sapiens OX=9606 GN=PPP5C PE=1 SV=1				P53041	P53041	PPP5_HUMAN	Homo sapiens	PPP5C	Serine/threonine-protein phosphatase 5	17203558	NaN	NaN	NaN	0.088	NaN	NaN	NaN	5	NaN	NaN	NaN	0	NaN	NaN	NaN
sp	9606	1	5	UP000005640_9606_Homo sapiens 20210617	>sp|Q96HC4|PDLI5_HUMAN PDZ and LIM domain protein 5 OS=Homo sapiens OX=9606 GN=PDLIM5 PE=1 SV=5				Q96HC4	Q96HC4	PDLI5_HUMAN	Homo sapiens	PDLIM5	PDZ and LIM domain protein 5	17742330	NaN	NaN	NaN	0.112	NaN	NaN	NaN	5	NaN	NaN	NaN	0	NaN	NaN	NaN
sp	9606	1	4	UP000005640_9606_Homo sapiens 20210617	>sp|Q9Y520|PRC2C_HUMAN Protein PRRC2C OS=Homo sapiens OX=9606 GN=PRRC2C PE=1 SV=4				Q9Y520	Q9Y520	PRC2C_HUMAN	Homo sapiens	PRRC2C	Protein PRRC2C	11553612	NaN	NaN	NaN	0.023	NaN	NaN	NaN	5	NaN	NaN	NaN	0	NaN	NaN	NaN
sp	9606	1	1	UP000005640_9606_Homo sapiens 20210617	>sp|O95394|AGM1_HUMAN Phosphoacetylglucosamine mutase OS=Homo sapiens OX=9606 GN=PGM3 PE=1 SV=1				O95394	O95394	AGM1_HUMAN	Homo sapiens	PGM3	Phosphoacetylglucosamine mutase	32552972	NaN	NaN	NaN	0.175	NaN	NaN	NaN	5	NaN	NaN	NaN	0	NaN	NaN	NaN
sp	9606	1	1	UP000005640_9606_Homo sapiens 20210617	>sp|Q6UB35|C1TM_HUMAN Monofunctional C1-tetrahydrofolate synthase, mitochondrial OS=Homo sapiens OX=9606 GN=MTHFD1L PE=1 SV=1				Q6UB35	Q6UB35	C1TM_HUMAN	Homo sapiens	MTHFD1L	Monofunctional C1-tetrahydrofolate synthase, mitochondrial	24804866	NaN	NaN	NaN	0.156	NaN	NaN	NaN	5	NaN	NaN	NaN	0	NaN	NaN	NaN
sp	9606	1	1	UP000005640_9606_Homo sapiens 20210617	>sp|Q13151|ROA0_HUMAN Heterogeneous nuclear ribonucleoprotein A0 OS=Homo sapiens OX=9606 GN=HNRNPA0 PE=1 SV=1				Q13151	Q13151	ROA0_HUMAN	Homo sapiens	HNRNPA0	Heterogeneous nuclear ribonucleoprotein A0	17797130	768036	4421157	NaN	0.203	0.036	0.062	NaN	5	1	2	NaN	0	0	0	NaN
sp	9606	1	2	UP000005640_9606_Homo sapiens 20210617	>sp|P54886|P5CS_HUMAN Delta-1-pyrroline-5-carboxylate synthase OS=Homo sapiens OX=9606 GN=ALDH18A1 PE=1 SV=2				P54886	P54886	P5CS_HUMAN	Homo sapiens	ALDH18A1	Delta-1-pyrroline-5-carboxylate synthase	111197096	NaN	4.67188e+06	848441	0.448	NaN	0.016	0.01	5	NaN	1	1	0	NaN	0	0
sp	9606	1	1	UP000005640_9606_Homo sapiens 20210617	>sp|Q9BXP5|SRRT_HUMAN Serrate RNA effector molecule homolog OS=Homo sapiens OX=9606 GN=SRRT PE=1 SV=1				Q9BXP5	Q9BXP5	SRRT_HUMAN	Homo sapiens	SRRT	Serrate RNA effector molecule homolog	40887844	NaN	NaN	NaN	0.244	NaN	NaN	NaN	5	NaN	NaN	NaN	0	NaN	NaN	NaN
sp	9606	1	4	UP000005640_9606_Homo sapiens 20210617	>sp|P21333|FLNA_HUMAN Filamin-A OS=Homo sapiens OX=9606 GN=FLNA PE=1 SV=4				P21333	P21333	FLNA_HUMAN	Homo sapiens	FLNA	Filamin-A	71492300	NaN	7.02887e+06	NaN	0.364	NaN	0.012	NaN	5	NaN	3	NaN	0	NaN	0	NaN
sp	9606	1	3	UP000005640_9606_Homo sapiens 20210617	>sp|P31939|PUR9_HUMAN Bifunctional purine biosynthesis protein ATIC OS=Homo sapiens OX=9606 GN=ATIC PE=1 SV=3				P31939	P31939	PUR9_HUMAN	Homo sapiens	ATIC	Bifunctional purine biosynthesis protein ATIC	94711850	425302	10509400	8550723	0.706	0.022	0.091	0.091	5	1	4	4	0	0	0	0
sp	9606	1	3	UP000005640_9606_Homo sapiens 20210617	>sp|Q14697|GANAB_HUMAN Neutral alpha-glucosidase AB OS=Homo sapiens OX=9606 GN=GANAB PE=1 SV=3				Q14697	Q14697	GANAB_HUMAN	Homo sapiens	GANAB	Neutral alpha-glucosidase AB	67527740	4537176	7936522	1.54674e+06	0.54	0.01	0.022	0.01	5	1	2	1	0	0	0	0
sp	9606	1	2	UP000005640_9606_Homo sapiens 20210617	>sp|Q99832|TCPH_HUMAN T-complex protein 1 subunit eta OS=Homo sapiens OX=9606 GN=CCT7 PE=1 SV=2				Q99832	Q99832	TCPH_HUMAN	Homo sapiens	CCT7	T-complex protein 1 subunit eta	127431720	2.92931e+06	8912815	6549064	0.608	0.018	0.031	0.05	5	1	2	3	0	0	0	0
sp	9606	1	2	UP000005640_9606_Homo sapiens 20210617	>sp|Q96QK1|VPS35_HUMAN Vacuolar protein sorting-associated protein 35 OS=Homo sapiens OX=9606 GN=VPS35 PE=1 SV=2				Q96QK1	Q96QK1	VPS35_HUMAN	Homo sapiens	VPS35	Vacuolar protein sorting-associated protein 35	65709944	NaN	NaN	NaN	0.319	NaN	NaN	NaN	5	NaN	NaN	NaN	0	NaN	NaN	NaN
sp	9606	1	1	UP000005640_9606_Homo sapiens 20210617	>sp|Q96EP0|RNF31_HUMAN E3 ubiquitin-protein ligase RNF31 OS=Homo sapiens OX=9606 GN=RNF31 PE=1 SV=1				Q96EP0	Q96EP0	RNF31_HUMAN	Homo sapiens	RNF31	E3 ubiquitin-protein ligase RNF31	3.34161e+06	NaN	NaN	NaN	0.037	NaN	NaN	NaN	3	NaN	NaN	NaN	0.000412541	NaN	NaN	NaN
sp	9606	1	1	UP000005640_9606_Homo sapiens 20210617	>sp|Q8WXF1|PSPC1_HUMAN Paraspeckle component 1 OS=Homo sapiens OX=9606 GN=PSPC1 PE=1 SV=1				Q8WXF1	Q8WXF1	PSPC1_HUMAN	Homo sapiens	PSPC1	Paraspeckle component 1	13215663	NaN	NaN	NaN	0.168	NaN	NaN	NaN	5	NaN	NaN	NaN	0	NaN	NaN	NaN
sp	9606	1	1	UP000005640_9606_Homo sapiens 20210617	>sp|Q9BYT8|NEUL_HUMAN Neurolysin, mitochondrial OS=Homo sapiens OX=9606 GN=NLN PE=1 SV=1				Q9BYT8	Q9BYT8	NEUL_HUMAN	Homo sapiens	NLN	Neurolysin, mitochondrial	122747840	NaN	NaN	NaN	0.122	NaN	NaN	NaN	5	NaN	NaN	NaN	0	NaN	NaN	NaN
sp	9606	1	5	UP000005640_9606_Homo sapiens 20210617	>sp|Q14204|DYHC1_HUMAN Cytoplasmic dynein 1 heavy chain 1 OS=Homo sapiens OX=9606 GN=DYNC1H1 PE=1 SV=5				Q14204	Q14204	DYHC1_HUMAN	Homo sapiens	DYNC1H1	Cytoplasmic dynein 1 heavy chain 1	64771104	NaN	NaN	NaN	0.245	NaN	NaN	NaN	5	NaN	NaN	NaN	0	NaN	NaN	NaN
sp	9606	1	2	UP000005640_9606_Homo sapiens 20210617	>sp|Q92696|PGTA_HUMAN Geranylgeranyl transferase type-2 subunit alpha OS=Homo sapiens OX=9606 GN=RABGGTA PE=1 SV=2				Q92696	Q92696	PGTA_HUMAN	Homo sapiens	RABGGTA	Geranylgeranyl transferase type-2 subunit alpha	14916461	NaN	NaN	NaN	0.155	NaN	NaN	NaN	5	NaN	NaN	NaN	0	NaN	NaN	NaN
sp	9606	1	3	UP000005640_9606_Homo sapiens 20210617	>sp|P15924|DESP_HUMAN Desmoplakin OS=Homo sapiens OX=9606 GN=DSP PE=1 SV=3				P15924	P15924	DESP_HUMAN	Homo sapiens	DSP	Desmoplakin	11376596	7.51157e+06	20999802	19985100	0.271	0.036	0.072	0.071	5	5	5	5	0	0	0	0
sp	9606	1	2	UP000005640_9606_Homo sapiens 20210617	>sp|Q9NUQ6|SPS2L_HUMAN SPATS2-like protein OS=Homo sapiens OX=9606 GN=SPATS2L PE=1 SV=2				Q9NUQ6	Q9NUQ6	SPS2L_HUMAN	Homo sapiens	SPATS2L	SPATS2-like protein	26454356	NaN	NaN	NaN	0.228	NaN	NaN	NaN	5	NaN	NaN	NaN	0	NaN	NaN	NaN
sp	9606	1	2	UP000005640_9606_Homo sapiens 20210617	>sp|Q9UN36|NDRG2_HUMAN Protein NDRG2 OS=Homo sapiens OX=9606 GN=NDRG2 PE=1 SV=2				Q9UN36	Q9UN36	NDRG2_HUMAN	Homo sapiens	NDRG2	Protein NDRG2	9859806	NaN	NaN	NaN	0.173	NaN	NaN	NaN	4	NaN	NaN	NaN	0	NaN	NaN	NaN
sp	9606	1	1	UP000005640_9606_Homo sapiens 20210617	>sp|P33121|ACSL1_HUMAN Long-chain-fatty-acid--CoA ligase 1 OS=Homo sapiens OX=9606 GN=ACSL1 PE=1 SV=1				P33121	P33121	ACSL1_HUMAN	Homo sapiens	ACSL1	Long-chain-fatty-acid--CoA ligase 1	14340868	NaN	NaN	NaN	0.15	NaN	NaN	NaN	5	NaN	NaN	NaN	0	NaN	NaN	NaN
sp	9606	1	3	UP000005640_9606_Homo sapiens 20210617	>sp|Q96ST8|CEP89_HUMAN Centrosomal protein of 89 kDa OS=Homo sapiens OX=9606 GN=CEP89 PE=1 SV=3				Q96ST8	Q96ST8	CEP89_HUMAN	Homo sapiens	CEP89	Centrosomal protein of 89 kDa	313458	NaN	NaN	NaN	0.011	NaN	NaN	NaN	1	NaN	NaN	NaN	0.00175377	NaN	NaN	NaN
sp	9606	1	3	UP000005640_9606_Homo sapiens 20210617	>sp|P59998|ARPC4_HUMAN Actin-related protein 2/3 complex subunit 4 OS=Homo sapiens OX=9606 GN=ARPC4 PE=1 SV=3				P59998	P59998	ARPC4_HUMAN	Homo sapiens	ARPC4	Actin-related protein 2/3 complex subunit 4	31945030	NaN	681127	205689	0.298	NaN	0.065	0.065	5	NaN	1	1	0	NaN	0	0
sp	9606	1	1	UP000005640_9606_Homo sapiens 20210617	>sp|O94992|HEXI1_HUMAN Protein HEXIM1 OS=Homo sapiens OX=9606 GN=HEXIM1 PE=1 SV=1				O94992	O94992	HEXI1_HUMAN	Homo sapiens	HEXIM1	Protein HEXIM1	192025	NaN	NaN	NaN	0.039	NaN	NaN	NaN	1	NaN	NaN	NaN	0	NaN	NaN	NaN
sp	9606	1	2	UP000005640_9606_Homo sapiens 20210617	>sp|O00505|IMA4_HUMAN Importin subunit alpha-4 OS=Homo sapiens OX=9606 GN=KPNA3 PE=1 SV=2				O00505	O00505	IMA4_HUMAN	Homo sapiens	KPNA3	Importin subunit alpha-4	11309964	NaN	NaN	NaN	0.109	NaN	NaN	NaN	5	NaN	NaN	NaN	0	NaN	NaN	NaN
sp	9606	1	3	UP000005640_9606_Homo sapiens 20210617	>sp|P51572|BAP31_HUMAN B-cell receptor-associated protein 31 OS=Homo sapiens OX=9606 GN=BCAP31 PE=1 SV=3				P51572	P51572	BAP31_HUMAN	Homo sapiens	BCAP31	B-cell receptor-associated protein 31	47829080	NaN	NaN	NaN	0.492	NaN	NaN	NaN	5	NaN	NaN	NaN	0	NaN	NaN	NaN
sp	9606	1	2	UP000005640_9606_Homo sapiens 20210617	>sp|P30519|HMOX2_HUMAN Heme oxygenase 2 OS=Homo sapiens OX=9606 GN=HMOX2 PE=1 SV=2				P30519	P30519	HMOX2_HUMAN	Homo sapiens	HMOX2	Heme oxygenase 2	20321320	NaN	NaN	NaN	0.275	NaN	NaN	NaN	5	NaN	NaN	NaN	0	NaN	NaN	NaN
sp	9606	1	3	UP000005640_9606_Homo sapiens 20210617	>sp|Q9NQT5|EXOS3_HUMAN Exosome complex component RRP40 OS=Homo sapiens OX=9606 GN=EXOSC3 PE=1 SV=3				Q9NQT5	Q9NQT5	EXOS3_HUMAN	Homo sapiens	EXOSC3	Exosome complex component RRP40	2712141	NaN	NaN	NaN	0.113	NaN	NaN	NaN	2	NaN	NaN	NaN	0	NaN	NaN	NaN
sp	9606	1	2	UP000005640_9606_Homo sapiens 20210617	>sp|P41252|SYIC_HUMAN Isoleucine--tRNA ligase, cytoplasmic OS=Homo sapiens OX=9606 GN=IARS1 PE=1 SV=2				P41252	P41252	SYIC_HUMAN	Homo sapiens	IARS1	Isoleucine--tRNA ligase, cytoplasmic	80877230	NaN	NaN	NaN	0.338	NaN	NaN	NaN	5	NaN	NaN	NaN	0	NaN	NaN	NaN
sp	9606	1	3	UP000005640_9606_Homo sapiens 20210617	>sp|P61158|ARP3_HUMAN Actin-related protein 3 OS=Homo sapiens OX=9606 GN=ACTR3 PE=1 SV=3				P61158	P61158	ARP3_HUMAN	Homo sapiens	ACTR3	Actin-related protein 3	70491370	NaN	NaN	NaN	0.514	NaN	NaN	NaN	5	NaN	NaN	NaN	0	NaN	NaN	NaN
sp	9606	1	2	UP000005640_9606_Homo sapiens 20210617	>sp|P04114|APOB_HUMAN Apolipoprotein B-100 OS=Homo sapiens OX=9606 GN=APOB PE=1 SV=2				P04114	P04114	APOB_HUMAN	Homo sapiens	APOB	Apolipoprotein B-100	69066680	NaN	NaN	NaN	0.073	NaN	NaN	NaN	5	NaN	NaN	NaN	0	NaN	NaN	NaN
sp	9606	1	4	UP000005640_9606_Homo sapiens 20210617	>sp|P09874|PARP1_HUMAN Poly [ADP-ribose] polymerase 1 OS=Homo sapiens OX=9606 GN=PARP1 PE=1 SV=4				P09874	P09874	PARP1_HUMAN	Homo sapiens	PARP1	Poly [ADP-ribose] polymerase 1	88334100	NaN	NaN	314191	0.305	NaN	NaN	0.013	5	NaN	NaN	1	0	NaN	NaN	0
sp	9606	1	2	UP000005640_9606_Homo sapiens 20210617	>sp|Q9BUJ2|HNRL1_HUMAN Heterogeneous nuclear ribonucleoprotein U-like protein 1 OS=Homo sapiens OX=9606 GN=HNRNPUL1 PE=1 SV=2				Q9BUJ2	Q9BUJ2	HNRL1_HUMAN	Homo sapiens	HNRNPUL1	Heterogeneous nuclear ribonucleoprotein U-like protein 1	30991162	NaN	NaN	663266	0.211	NaN	NaN	0.011	5	NaN	NaN	1	0	NaN	NaN	0
sp	9606	1	2	UP000005640_9606_Homo sapiens 20210617	>sp|Q16204|CCDC6_HUMAN Coiled-coil domain-containing protein 6 OS=Homo sapiens OX=9606 GN=CCDC6 PE=1 SV=2				Q16204	Q16204	CCDC6_HUMAN	Homo sapiens	CCDC6	Coiled-coil domain-containing protein 6	13720150	NaN	NaN	NaN	0.158	NaN	NaN	NaN	5	NaN	NaN	NaN	0.000807754	NaN	NaN	NaN
sp	9606	1	2	UP000005640_9606_Homo sapiens 20210617	>sp|Q9NZI8|IF2B1_HUMAN Insulin-like growth factor 2 mRNA-binding protein 1 OS=Homo sapiens OX=9606 GN=IGF2BP1 PE=1 SV=2				Q9NZI8	Q9NZI8	IF2B1_HUMAN	Homo sapiens	IGF2BP1	Insulin-like growth factor 2 mRNA-binding protein 1	74766580	27775120	32853418	29502324	0.503	0.101	0.133	0.17	5	5	5	5	0	0	0	0
sp	9606	1	3	UP000005640_9606_Homo sapiens 20210617	>sp|Q13586|STIM1_HUMAN Stromal interaction molecule 1 OS=Homo sapiens OX=9606 GN=STIM1 PE=1 SV=3				Q13586	Q13586	STIM1_HUMAN	Homo sapiens	STIM1	Stromal interaction molecule 1	15796100	NaN	NaN	NaN	0.134	NaN	NaN	NaN	5	NaN	NaN	NaN	0	NaN	NaN	NaN
sp	9606	1	4	UP000005640_9606_Homo sapiens 20210617	>sp|P11413|G6PD_HUMAN Glucose-6-phosphate 1-dehydrogenase OS=Homo sapiens OX=9606 GN=G6PD PE=1 SV=4				P11413	P11413	G6PD_HUMAN	Homo sapiens	G6PD	Glucose-6-phosphate 1-dehydrogenase	75907840	1053553	6.914e+06	953272	0.606	0.05	0.128	0.035	5	2	5	2	0	0	0	0
sp	9606	1	1	UP000005640_9606_Homo sapiens 20210617	>sp|Q6IN85|P4R3A_HUMAN Serine/threonine-protein phosphatase 4 regulatory subunit 3A OS=Homo sapiens OX=9606 GN=PPP4R3A PE=1 SV=1				Q6IN85	Q6IN85	P4R3A_HUMAN	Homo sapiens	PPP4R3A	Serine/threonine-protein phosphatase 4 regulatory subunit 3A	5466388	NaN	NaN	NaN	0.07	NaN	NaN	NaN	5	NaN	NaN	NaN	0	NaN	NaN	NaN
sp	9606	1	4	UP000005640_9606_Homo sapiens 20210617	>sp|P13798|ACPH_HUMAN Acylamino-acid-releasing enzyme OS=Homo sapiens OX=9606 GN=APEH PE=1 SV=4				P13798	P13798	ACPH_HUMAN	Homo sapiens	APEH	Acylamino-acid-releasing enzyme	26245648	NaN	NaN	NaN	0.183	NaN	NaN	NaN	5	NaN	NaN	NaN	0	NaN	NaN	NaN
sp	9606	1	2	UP000005640_9606_Homo sapiens 20210617	>sp|Q13126|MTAP_HUMAN S-methyl-5'-thioadenosine phosphorylase OS=Homo sapiens OX=9606 GN=MTAP PE=1 SV=2				Q13126	Q13126	MTAP_HUMAN	Homo sapiens	MTAP	S-methyl-5'-thioadenosine phosphorylase	8793204	NaN	NaN	NaN	0.325	NaN	NaN	NaN	5	NaN	NaN	NaN	0	NaN	NaN	NaN
sp	9606	1	3	UP000005640_9606_Homo sapiens 20210617	>sp|P46459|NSF_HUMAN Vesicle-fusing ATPase OS=Homo sapiens OX=9606 GN=NSF PE=1 SV=3				P46459	P46459	NSF_HUMAN	Homo sapiens	NSF	Vesicle-fusing ATPase	47761920	NaN	NaN	NaN	0.315	NaN	NaN	NaN	5	NaN	NaN	NaN	0	NaN	NaN	NaN
sp	9606	1	2	UP000005640_9606_Homo sapiens 20210617	>sp|Q15436|SC23A_HUMAN Protein transport protein Sec23A OS=Homo sapiens OX=9606 GN=SEC23A PE=1 SV=2				Q15436	Q15436	SC23A_HUMAN	Homo sapiens	SEC23A	Protein transport protein Sec23A	83464664	NaN	NaN	NaN	0.336	NaN	NaN	NaN	5	NaN	NaN	NaN	0	NaN	NaN	NaN
sp	9606	1	1	UP000005640_9606_Homo sapiens 20210617	>sp|O43491|E41L2_HUMAN Band 4.1-like protein 2 OS=Homo sapiens OX=9606 GN=EPB41L2 PE=1 SV=1				O43491	O43491	E41L2_HUMAN	Homo sapiens	EPB41L2	Band 4.1-like protein 2	28527638	NaN	NaN	NaN	0.215	NaN	NaN	NaN	5	NaN	NaN	NaN	0	NaN	NaN	NaN
sp	9606	1	3	UP000005640_9606_Homo sapiens 20210617	>sp|Q15067|ACOX1_HUMAN Peroxisomal acyl-coenzyme A oxidase 1 OS=Homo sapiens OX=9606 GN=ACOX1 PE=1 SV=3				Q15067	Q15067	ACOX1_HUMAN	Homo sapiens	ACOX1	Peroxisomal acyl-coenzyme A oxidase 1	48180510	NaN	3.84463e+06	NaN	0.391	NaN	0.012	NaN	5	NaN	1	NaN	0	NaN	0	NaN
sp	9606	1	2	UP000005640_9606_Homo sapiens 20210617	>sp|Q9UHD8|SEPT9_HUMAN Septin-9 OS=Homo sapiens OX=9606 GN=SEPTIN9 PE=1 SV=2				Q9UHD8	Q9UHD8	SEPT9_HUMAN	Homo sapiens	SEPTIN9	Septin-9	43524864	NaN	1.51196e+06	949677	0.396	NaN	0.014	0.014	5	NaN	1	1	0	NaN	0	0
sp	9606	1	2	UP000005640_9606_Homo sapiens 20210617	>sp|Q92797|SYMPK_HUMAN Symplekin OS=Homo sapiens OX=9606 GN=SYMPK PE=1 SV=2				Q92797	Q92797	SYMPK_HUMAN	Homo sapiens	SYMPK	Symplekin	5305086	NaN	NaN	NaN	0.064	NaN	NaN	NaN	5	NaN	NaN	NaN	0	NaN	NaN	NaN
sp	9606	1	3	UP000005640_9606_Homo sapiens 20210617	>sp|O95757|HS74L_HUMAN Heat shock 70 kDa protein 4L OS=Homo sapiens OX=9606 GN=HSPA4L PE=1 SV=3				O95757	O95757	HS74L_HUMAN	Homo sapiens	HSPA4L	Heat shock 70 kDa protein 4L	32423836	NaN	NaN	NaN	0.215	NaN	NaN	NaN	5	NaN	NaN	NaN	0	NaN	NaN	NaN
sp	9606	1	1	UP000005640_9606_Homo sapiens 20210617	>sp|Q6P2E9|EDC4_HUMAN Enhancer of mRNA-decapping protein 4 OS=Homo sapiens OX=9606 GN=EDC4 PE=1 SV=1				Q6P2E9	Q6P2E9	EDC4_HUMAN	Homo sapiens	EDC4	Enhancer of mRNA-decapping protein 4	52924680	NaN	NaN	NaN	0.128	NaN	NaN	NaN	5	NaN	NaN	NaN	0	NaN	NaN	NaN
sp	9606	1	2	UP000005640_9606_Homo sapiens 20210617	>sp|P40429|RL13A_HUMAN 60S ribosomal protein L13a OS=Homo sapiens OX=9606 GN=RPL13A PE=1 SV=2				P40429	P40429	RL13A_HUMAN	Homo sapiens	RPL13A	60S ribosomal protein L13a	62197464	NaN	NaN	NaN	0.448	NaN	NaN	NaN	5	NaN	NaN	NaN	0	NaN	NaN	NaN
sp	9606	1	2	UP000005640_9606_Homo sapiens 20210617	>sp|Q13303|KCAB2_HUMAN Voltage-gated potassium channel subunit beta-2 OS=Homo sapiens OX=9606 GN=KCNAB2 PE=1 SV=2				Q13303	Q13303	KCAB2_HUMAN	Homo sapiens	KCNAB2	Voltage-gated potassium channel subunit beta-2	9478394	NaN	NaN	NaN	0.082	NaN	NaN	NaN	2	NaN	NaN	NaN	0.00175377	NaN	NaN	NaN
sp	9606	1	1;3	UP000005640_9606_Homo sapiens 20210617	>sp|P0DN76|U2AF5_HUMAN Splicing factor U2AF 35 kDa subunit-like protein OS=Homo sapiens OX=9606 GN=U2AF1L5 PE=1 SV=1;>sp|Q01081|U2AF1_HUMAN Splicing factor U2AF 35 kDa subunit OS=Homo sapiens OX=9606 GN=U2AF1 PE=1 SV=3	;	;	;	P0DN76;Q01081	P0DN76;Q01081	U2AF5_HUMAN;U2AF1_HUMAN	Homo sapiens	U2AF1L5;U2AF1	Splicing factor U2AF 35 kDa subunit-like protein;Splicing factor U2AF 35 kDa subunit	18785916	NaN	NaN	NaN	18.3%;18.3%	NaN	NaN	NaN	5	NaN	NaN	NaN	0	NaN	NaN	NaN
sp	9606	1	1	UP000005640_9606_Homo sapiens 20210617	>sp|Q9ULC5|ACSL5_HUMAN Long-chain-fatty-acid--CoA ligase 5 OS=Homo sapiens OX=9606 GN=ACSL5 PE=1 SV=1				Q9ULC5	Q9ULC5	ACSL5_HUMAN	Homo sapiens	ACSL5	Long-chain-fatty-acid--CoA ligase 5	39693444	NaN	NaN	NaN	0.347	NaN	NaN	NaN	5	NaN	NaN	NaN	0	NaN	NaN	NaN
sp	9606	1	4	UP000005640_9606_Homo sapiens 20210617	>sp|P30084|ECHM_HUMAN Enoyl-CoA hydratase, mitochondrial OS=Homo sapiens OX=9606 GN=ECHS1 PE=1 SV=4				P30084	P30084	ECHM_HUMAN	Homo sapiens	ECHS1	Enoyl-CoA hydratase, mitochondrial	51120012	NaN	778722	NaN	0.541	NaN	0.072	NaN	5	NaN	1	NaN	0	NaN	0	NaN
sp	9606	1	1	UP000005640_9606_Homo sapiens 20210617	>sp|P35241|RADI_HUMAN Radixin OS=Homo sapiens OX=9606 GN=RDX PE=1 SV=1				P35241	P35241	RADI_HUMAN	Homo sapiens	RDX	Radixin	113194200	NaN	NaN	NaN	0.494	NaN	NaN	NaN	5	NaN	NaN	NaN	0	NaN	NaN	NaN
sp	9606	1	4	UP000005640_9606_Homo sapiens 20210617	>sp|P50991|TCPD_HUMAN T-complex protein 1 subunit delta OS=Homo sapiens OX=9606 GN=CCT4 PE=1 SV=4				P50991	P50991	TCPD_HUMAN	Homo sapiens	CCT4	T-complex protein 1 subunit delta	96764420	405422	6551014	9998584	0.586	0.013	0.045	0.058	5	1	2	3	0	0	0	0
sp	9606	1	1	UP000005640_9606_Homo sapiens 20210617	>sp|Q8IWZ3|ANKH1_HUMAN Ankyrin repeat and KH domain-containing protein 1 OS=Homo sapiens OX=9606 GN=ANKHD1 PE=1 SV=1				Q8IWZ3	Q8IWZ3	ANKH1_HUMAN	Homo sapiens	ANKHD1	Ankyrin repeat and KH domain-containing protein 1	5850475	NaN	NaN	NaN	0.021	NaN	NaN	NaN	5	NaN	NaN	NaN	0	NaN	NaN	NaN
sp	9606	1	2	UP000005640_9606_Homo sapiens 20210617	>sp|P51649|SSDH_HUMAN Succinate-semialdehyde dehydrogenase, mitochondrial OS=Homo sapiens OX=9606 GN=ALDH5A1 PE=1 SV=2				P51649	P51649	SSDH_HUMAN	Homo sapiens	ALDH5A1	Succinate-semialdehyde dehydrogenase, mitochondrial	49918508	NaN	NaN	NaN	0.215	NaN	NaN	NaN	5	NaN	NaN	NaN	0	NaN	NaN	NaN
sp	9606	1	4	UP000005640_9606_Homo sapiens 20210617	>sp|P98160|PGBM_HUMAN Basement membrane-specific heparan sulfate proteoglycan core protein OS=Homo sapiens OX=9606 GN=HSPG2 PE=1 SV=4				P98160	P98160	PGBM_HUMAN	Homo sapiens	HSPG2	Basement membrane-specific heparan sulfate proteoglycan core protein	780842	NaN	NaN	NaN	0.002	NaN	NaN	NaN	1	NaN	NaN	NaN	0	NaN	NaN	NaN
sp	9606	1	1	UP000005640_9606_Homo sapiens 20210617	>sp|Q9BXJ9|NAA15_HUMAN N-alpha-acetyltransferase 15, NatA auxiliary subunit OS=Homo sapiens OX=9606 GN=NAA15 PE=1 SV=1				Q9BXJ9	Q9BXJ9	NAA15_HUMAN	Homo sapiens	NAA15	N-alpha-acetyltransferase 15, NatA auxiliary subunit	37245930	NaN	NaN	NaN	0.203	NaN	NaN	NaN	5	NaN	NaN	NaN	0	NaN	NaN	NaN
sp	9606	1	2	UP000005640_9606_Homo sapiens 20210617	>sp|Q15365|PCBP1_HUMAN Poly(rC)-binding protein 1 OS=Homo sapiens OX=9606 GN=PCBP1 PE=1 SV=2				Q15365	Q15365	PCBP1_HUMAN	Homo sapiens	PCBP1	Poly(rC)-binding protein 1	108468240	9949483	14340736	2.59763e+06	0.463	0.025	0.062	0.067	5	1	2	2	0	0	0	0
sp	9606	1	1	UP000005640_9606_Homo sapiens 20210617	>sp|Q15366|PCBP2_HUMAN Poly(rC)-binding protein 2 OS=Homo sapiens OX=9606 GN=PCBP2 PE=1 SV=1				Q15366	Q15366	PCBP2_HUMAN	Homo sapiens	PCBP2	Poly(rC)-binding protein 2	104429980	NaN	2885866	10494364	0.386	NaN	0.036	0.066	5	NaN	1	2	0	NaN	0	0
sp	9606	1	4	UP000005640_9606_Homo sapiens 20210617	>sp|O43175|SERA_HUMAN D-3-phosphoglycerate dehydrogenase OS=Homo sapiens OX=9606 GN=PHGDH PE=1 SV=4				O43175	O43175	SERA_HUMAN	Homo sapiens	PHGDH	D-3-phosphoglycerate dehydrogenase	53909828	NaN	NaN	NaN	0.263	NaN	NaN	NaN	5	NaN	NaN	NaN	0	NaN	NaN	NaN
sp	9606	1	1	UP000005640_9606_Homo sapiens 20210617	>sp|O95373|IPO7_HUMAN Importin-7 OS=Homo sapiens OX=9606 GN=IPO7 PE=1 SV=1				O95373	O95373	IPO7_HUMAN	Homo sapiens	IPO7	Importin-7	22753488	NaN	NaN	NaN	0.197	NaN	NaN	NaN	5	NaN	NaN	NaN	0	NaN	NaN	NaN
sp	9606	1	2	UP000005640_9606_Homo sapiens 20210617	>sp|Q6NVY1|HIBCH_HUMAN 3-hydroxyisobutyryl-CoA hydrolase, mitochondrial OS=Homo sapiens OX=9606 GN=HIBCH PE=1 SV=2				Q6NVY1	Q6NVY1	HIBCH_HUMAN	Homo sapiens	HIBCH	3-hydroxyisobutyryl-CoA hydrolase, mitochondrial	14410371	NaN	NaN	NaN	0.205	NaN	NaN	NaN	5	NaN	NaN	NaN	0	NaN	NaN	NaN
sp	9606	1	3	UP000005640_9606_Homo sapiens 20210617	>sp|P11047|LAMC1_HUMAN Laminin subunit gamma-1 OS=Homo sapiens OX=9606 GN=LAMC1 PE=1 SV=3				P11047	P11047	LAMC1_HUMAN	Homo sapiens	LAMC1	Laminin subunit gamma-1	16138462	NaN	NaN	NaN	0.03	NaN	NaN	NaN	5	NaN	NaN	NaN	0.00175377	NaN	NaN	NaN
sp	9606	1	2	UP000005640_9606_Homo sapiens 20210617	>sp|Q9Y3D9|RT23_HUMAN 28S ribosomal protein S23, mitochondrial OS=Homo sapiens OX=9606 GN=MRPS23 PE=1 SV=2				Q9Y3D9	Q9Y3D9	RT23_HUMAN	Homo sapiens	MRPS23	28S ribosomal protein S23, mitochondrial	6901822	NaN	NaN	NaN	0.168	NaN	NaN	NaN	3	NaN	NaN	NaN	0	NaN	NaN	NaN
sp	9606	1	3	UP000005640_9606_Homo sapiens 20210617	>sp|O96000|NDUBA_HUMAN NADH dehydrogenase [ubiquinone] 1 beta subcomplex subunit 10 OS=Homo sapiens OX=9606 GN=NDUFB10 PE=1 SV=3				O96000	O96000	NDUBA_HUMAN	Homo sapiens	NDUFB10	NADH dehydrogenase [ubiquinone] 1 beta subcomplex subunit 10	2.79752e+06	NaN	NaN	NaN	0.14	NaN	NaN	NaN	2	NaN	NaN	NaN	0	NaN	NaN	NaN
sp	9606	1	2	UP000005640_9606_Homo sapiens 20210617	>sp|Q9H3G5|CPVL_HUMAN Probable serine carboxypeptidase CPVL OS=Homo sapiens OX=9606 GN=CPVL PE=1 SV=2				Q9H3G5	Q9H3G5	CPVL_HUMAN	Homo sapiens	CPVL	Probable serine carboxypeptidase CPVL	32703410	NaN	NaN	NaN	0.13	NaN	NaN	NaN	5	NaN	NaN	NaN	0	NaN	NaN	NaN
sp	9606	1	1	UP000005640_9606_Homo sapiens 20210617	>sp|Q96S66|CLCC1_HUMAN Chloride channel CLIC-like protein 1 OS=Homo sapiens OX=9606 GN=CLCC1 PE=1 SV=1				Q96S66	Q96S66	CLCC1_HUMAN	Homo sapiens	CLCC1	Chloride channel CLIC-like protein 1	5804652	NaN	NaN	NaN	0.087	NaN	NaN	NaN	4	NaN	NaN	NaN	0	NaN	NaN	NaN
sp	9606	1	2	UP000005640_9606_Homo sapiens 20210617	>sp|Q01082|SPTB2_HUMAN Spectrin beta chain, non-erythrocytic 1 OS=Homo sapiens OX=9606 GN=SPTBN1 PE=1 SV=2				Q01082	Q01082	SPTB2_HUMAN	Homo sapiens	SPTBN1	Spectrin beta chain, non-erythrocytic 1	78291384	4675326	7275067	5779235	0.502	0.007	0.007	0.007	5	2	2	2	0	0	0	0
sp	9606	1	4	UP000005640_9606_Homo sapiens 20210617	>sp|P55072|TERA_HUMAN Transitional endoplasmic reticulum ATPase OS=Homo sapiens OX=9606 GN=VCP PE=1 SV=4				P55072	P55072	TERA_HUMAN	Homo sapiens	VCP	Transitional endoplasmic reticulum ATPase	53682560	132031	12779168	23729750	0.548	0.016	0.081	0.046	5	1	5	3	0	0	0	0
sp	9606	1	2	UP000005640_9606_Homo sapiens 20210617	>sp|P32754|HPPD_HUMAN 4-hydroxyphenylpyruvate dioxygenase OS=Homo sapiens OX=9606 GN=HPD PE=1 SV=2				P32754	P32754	HPPD_HUMAN	Homo sapiens	HPD	4-hydroxyphenylpyruvate dioxygenase	37844070	NaN	NaN	NaN	0.313	NaN	NaN	NaN	5	NaN	NaN	NaN	0	NaN	NaN	NaN
sp	9606	1	2	UP000005640_9606_Homo sapiens 20210617	>sp|P42892|ECE1_HUMAN Endothelin-converting enzyme 1 OS=Homo sapiens OX=9606 GN=ECE1 PE=1 SV=2				P42892	P42892	ECE1_HUMAN	Homo sapiens	ECE1	Endothelin-converting enzyme 1	7.82512e+06	NaN	NaN	9874497	0.069	NaN	NaN	0.009	4	NaN	NaN	1	0	NaN	NaN	0
sp	9606	1	1	UP000005640_9606_Homo sapiens 20210617	>sp|P11169|GTR3_HUMAN Solute carrier family 2, facilitated glucose transporter member 3 OS=Homo sapiens OX=9606 GN=SLC2A3 PE=1 SV=1;>sp|Q8TDB8|GTR14_HUMAN Solute carrier family 2, facilitated glucose transporter member 14 OS=Homo sapiens OX=9606 GN=SLC2A14 PE=1 SV=1	;	;	;	P11169;Q8TDB8	P11169;Q8TDB8	GTR3_HUMAN;GTR14_HUMAN	Homo sapiens	SLC2A3;SLC2A14	Solute carrier family 2, facilitated glucose transporter member 3;Solute carrier family 2, facilitated glucose transporter member 14	8139781	NaN	NaN	NaN	3.6%;3.5%	NaN	NaN	NaN	2	NaN	NaN	NaN	0	NaN	NaN	NaN
sp	9606	1	2	UP000005640_9606_Homo sapiens 20210617	>sp|Q9UDY2|ZO2_HUMAN Tight junction protein ZO-2 OS=Homo sapiens OX=9606 GN=TJP2 PE=1 SV=2				Q9UDY2	Q9UDY2	ZO2_HUMAN	Homo sapiens	TJP2	Tight junction protein ZO-2	46077660	NaN	NaN	NaN	0.289	NaN	NaN	NaN	5	NaN	NaN	NaN	0	NaN	NaN	NaN
sp	9606	1	2	UP000005640_9606_Homo sapiens 20210617	>sp|P55786|PSA_HUMAN Puromycin-sensitive aminopeptidase OS=Homo sapiens OX=9606 GN=NPEPPS PE=1 SV=2				P55786	P55786	PSA_HUMAN	Homo sapiens	NPEPPS	Puromycin-sensitive aminopeptidase	141584540	NaN	NaN	NaN	0.357	NaN	NaN	NaN	5	NaN	NaN	NaN	0	NaN	NaN	NaN
sp	9606	1	2	UP000005640_9606_Homo sapiens 20210617	>sp|Q9H4A4|AMPB_HUMAN Aminopeptidase B OS=Homo sapiens OX=9606 GN=RNPEP PE=1 SV=2				Q9H4A4	Q9H4A4	AMPB_HUMAN	Homo sapiens	RNPEP	Aminopeptidase B	153710460	NaN	NaN	NaN	0.315	NaN	NaN	NaN	5	NaN	NaN	NaN	0	NaN	NaN	NaN
sp	9606	1	3	UP000005640_9606_Homo sapiens 20210617	>sp|Q9UQ80|PA2G4_HUMAN Proliferation-associated protein 2G4 OS=Homo sapiens OX=9606 GN=PA2G4 PE=1 SV=3				Q9UQ80	Q9UQ80	PA2G4_HUMAN	Homo sapiens	PA2G4	Proliferation-associated protein 2G4	39723690	6333288	24741748	16735347	0.447	0.02	0.135	0.096	5	1	5	4	0	0	0	0
sp	9606	1	2	UP000005640_9606_Homo sapiens 20210617	>sp|Q96FW1|OTUB1_HUMAN Ubiquitin thioesterase OTUB1 OS=Homo sapiens OX=9606 GN=OTUB1 PE=1 SV=2				Q96FW1	Q96FW1	OTUB1_HUMAN	Homo sapiens	OTUB1	Ubiquitin thioesterase OTUB1	35135904	NaN	NaN	NaN	0.317	NaN	NaN	NaN	5	NaN	NaN	NaN	0	NaN	NaN	NaN
sp	9606	1	2	UP000005640_9606_Homo sapiens 20210617	>sp|P31040|SDHA_HUMAN Succinate dehydrogenase [ubiquinone] flavoprotein subunit, mitochondrial OS=Homo sapiens OX=9606 GN=SDHA PE=1 SV=2				P31040	P31040	SDHA_HUMAN	Homo sapiens	SDHA	Succinate dehydrogenase [ubiquinone] flavoprotein subunit, mitochondrial	52411196	NaN	NaN	NaN	0.261	NaN	NaN	NaN	5	NaN	NaN	NaN	0	NaN	NaN	NaN
sp	9606	1	3	UP000005640_9606_Homo sapiens 20210617	>sp|P25325|THTM_HUMAN 3-mercaptopyruvate sulfurtransferase OS=Homo sapiens OX=9606 GN=MPST PE=1 SV=3				P25325	P25325	THTM_HUMAN	Homo sapiens	MPST	3-mercaptopyruvate sulfurtransferase	33663704	NaN	NaN	NaN	0.495	NaN	NaN	NaN	5	NaN	NaN	NaN	0	NaN	NaN	NaN
sp	9606	1	2	UP000005640_9606_Homo sapiens 20210617	>sp|Q96QD8|S38A2_HUMAN Sodium-coupled neutral amino acid transporter 2 OS=Homo sapiens OX=9606 GN=SLC38A2 PE=1 SV=2				Q96QD8	Q96QD8	S38A2_HUMAN	Homo sapiens	SLC38A2	Sodium-coupled neutral amino acid transporter 2	4512500	NaN	NaN	NaN	0.014	NaN	NaN	NaN	1	NaN	NaN	NaN	0.00550518	NaN	NaN	NaN
sp	9606	1	4	UP000005640_9606_Homo sapiens 20210617	>sp|Q13620|CUL4B_HUMAN Cullin-4B OS=Homo sapiens OX=9606 GN=CUL4B PE=1 SV=4				Q13620	Q13620	CUL4B_HUMAN	Homo sapiens	CUL4B	Cullin-4B	14344512	NaN	NaN	NaN	0.09	NaN	NaN	NaN	5	NaN	NaN	NaN	0	NaN	NaN	NaN
sp	9606	1	3	UP000005640_9606_Homo sapiens 20210617	>sp|O75191|XYLB_HUMAN Xylulose kinase OS=Homo sapiens OX=9606 GN=XYLB PE=1 SV=3				O75191	O75191	XYLB_HUMAN	Homo sapiens	XYLB	Xylulose kinase	61023684	NaN	NaN	NaN	0.136	NaN	NaN	NaN	5	NaN	NaN	NaN	0.000412541	NaN	NaN	NaN
sp	9606	1	2	UP000005640_9606_Homo sapiens 20210617	>sp|Q15738|NSDHL_HUMAN Sterol-4-alpha-carboxylate 3-dehydrogenase, decarboxylating OS=Homo sapiens OX=9606 GN=NSDHL PE=1 SV=2				Q15738	Q15738	NSDHL_HUMAN	Homo sapiens	NSDHL	Sterol-4-alpha-carboxylate 3-dehydrogenase, decarboxylating	18011992	NaN	NaN	NaN	0.276	NaN	NaN	NaN	5	NaN	NaN	NaN	0	NaN	NaN	NaN
sp	9606	1	1	UP000005640_9606_Homo sapiens 20210617	>sp|P17987|TCPA_HUMAN T-complex protein 1 subunit alpha OS=Homo sapiens OX=9606 GN=TCP1 PE=1 SV=1				P17987	P17987	TCPA_HUMAN	Homo sapiens	TCP1	T-complex protein 1 subunit alpha	84825680	4314131	7991553	1.50028e+06	0.43	0.038	0.036	0.059	5	2	2	2	0	0	0	0
sp	9606	1	2	UP000005640_9606_Homo sapiens 20210617	>sp|Q00341|VIGLN_HUMAN Vigilin OS=Homo sapiens OX=9606 GN=HDLBP PE=1 SV=2				Q00341	Q00341	VIGLN_HUMAN	Homo sapiens	HDLBP	Vigilin	65179304	1505207	NaN	NaN	0.33	0.008	NaN	NaN	5	1	NaN	NaN	0	0	NaN	NaN
sp	9606	1	1	UP000005640_9606_Homo sapiens 20210617	>sp|Q9Y3Q0|NALD2_HUMAN N-acetylated-alpha-linked acidic dipeptidase 2 OS=Homo sapiens OX=9606 GN=NAALAD2 PE=1 SV=1				Q9Y3Q0	Q9Y3Q0	NALD2_HUMAN	Homo sapiens	NAALAD2	N-acetylated-alpha-linked acidic dipeptidase 2	1.18534e+06	NaN	NaN	NaN	0.036	NaN	NaN	NaN	2	NaN	NaN	NaN	0	NaN	NaN	NaN
sp	9606	1	4	UP000005640_9606_Homo sapiens 20210617	>sp|Q9UIJ7|KAD3_HUMAN GTP:AMP phosphotransferase AK3, mitochondrial OS=Homo sapiens OX=9606 GN=AK3 PE=1 SV=4				Q9UIJ7	Q9UIJ7	KAD3_HUMAN	Homo sapiens	AK3	GTP:AMP phosphotransferase AK3, mitochondrial	47583520	NaN	NaN	NaN	0.612	NaN	NaN	NaN	5	NaN	NaN	NaN	0	NaN	NaN	NaN
sp	9606	1	5	UP000005640_9606_Homo sapiens 20210617	>sp|P23229|ITA6_HUMAN Integrin alpha-6 OS=Homo sapiens OX=9606 GN=ITGA6 PE=1 SV=5				P23229	P23229	ITA6_HUMAN	Homo sapiens	ITGA6	Integrin alpha-6	16062248	NaN	NaN	NaN	0.042	NaN	NaN	NaN	4	NaN	NaN	NaN	0	NaN	NaN	NaN
sp	9606	1	1	UP000005640_9606_Homo sapiens 20210617	>sp|Q15029|U5S1_HUMAN 116 kDa U5 small nuclear ribonucleoprotein component OS=Homo sapiens OX=9606 GN=EFTUD2 PE=1 SV=1				Q15029	Q15029	U5S1_HUMAN	Homo sapiens	EFTUD2	116 kDa U5 small nuclear ribonucleoprotein component	129380390	NaN	NaN	NaN	0.261	NaN	NaN	NaN	5	NaN	NaN	NaN	0	NaN	NaN	NaN
sp	9606	1	2	UP000005640_9606_Homo sapiens 20210617	>sp|Q8NHP8|PLBL2_HUMAN Putative phospholipase B-like 2 OS=Homo sapiens OX=9606 GN=PLBD2 PE=1 SV=2				Q8NHP8	Q8NHP8	PLBL2_HUMAN	Homo sapiens	PLBD2	Putative phospholipase B-like 2	7.45098e+06	NaN	NaN	NaN	0.061	NaN	NaN	NaN	3	NaN	NaN	NaN	0.00175377	NaN	NaN	NaN
sp	9606	1	3	UP000005640_9606_Homo sapiens 20210617	>sp|Q9NRG7|D39U1_HUMAN Epimerase family protein SDR39U1 OS=Homo sapiens OX=9606 GN=SDR39U1 PE=1 SV=3				Q9NRG7	Q9NRG7	D39U1_HUMAN	Homo sapiens	SDR39U1	Epimerase family protein SDR39U1	4.35103e+06	NaN	NaN	NaN	0.109	NaN	NaN	NaN	3	NaN	NaN	NaN	0	NaN	NaN	NaN
sp	9606	1	3	UP000005640_9606_Homo sapiens 20210617	>sp|Q9NYK5|RM39_HUMAN 39S ribosomal protein L39, mitochondrial OS=Homo sapiens OX=9606 GN=MRPL39 PE=1 SV=3				Q9NYK5	Q9NYK5	RM39_HUMAN	Homo sapiens	MRPL39	39S ribosomal protein L39, mitochondrial	53144960	NaN	NaN	NaN	0.254	NaN	NaN	NaN	5	NaN	NaN	NaN	0	NaN	NaN	NaN
sp	9606	1	1	UP000005640_9606_Homo sapiens 20210617	>sp|P61011|SRP54_HUMAN Signal recognition particle 54 kDa protein OS=Homo sapiens OX=9606 GN=SRP54 PE=1 SV=1				P61011	P61011	SRP54_HUMAN	Homo sapiens	SRP54	Signal recognition particle 54 kDa protein	16120090	NaN	NaN	NaN	0.21	NaN	NaN	NaN	5	NaN	NaN	NaN	0	NaN	NaN	NaN
sp	9606	1	1	UP000005640_9606_Homo sapiens 20210617	>sp|P05388|RLA0_HUMAN 60S acidic ribosomal protein P0 OS=Homo sapiens OX=9606 GN=RPLP0 PE=1 SV=1				P05388	P05388	RLA0_HUMAN	Homo sapiens	RPLP0	60S acidic ribosomal protein P0	75776424	NaN	NaN	1.34809e+06	0.416	NaN	NaN	0.041	5	NaN	NaN	1	0	NaN	NaN	0
sp	9606	1	3	UP000005640_9606_Homo sapiens 20210617	>sp|Q12931|TRAP1_HUMAN Heat shock protein 75 kDa, mitochondrial OS=Homo sapiens OX=9606 GN=TRAP1 PE=1 SV=3				Q12931	Q12931	TRAP1_HUMAN	Homo sapiens	TRAP1	Heat shock protein 75 kDa, mitochondrial	91991870	NaN	67696020	38315268	0.482	NaN	0.014	0.014	5	NaN	1	1	0	NaN	0	0
sp	9606	1	1	UP000005640_9606_Homo sapiens 20210617	>sp|Q9H7Z7|PGES2_HUMAN Prostaglandin E synthase 2 OS=Homo sapiens OX=9606 GN=PTGES2 PE=1 SV=1				Q9H7Z7	Q9H7Z7	PGES2_HUMAN	Homo sapiens	PTGES2	Prostaglandin E synthase 2	24335718	NaN	NaN	NaN	0.374	NaN	NaN	NaN	5	NaN	NaN	NaN	0	NaN	NaN	NaN
sp	9606	1	3	UP000005640_9606_Homo sapiens 20210617	>sp|O15294|OGT1_HUMAN UDP-N-acetylglucosamine--peptide N-acetylglucosaminyltransferase 110 kDa subunit OS=Homo sapiens OX=9606 GN=OGT PE=1 SV=3				O15294	O15294	OGT1_HUMAN	Homo sapiens	OGT	UDP-N-acetylglucosamine--peptide N-acetylglucosaminyltransferase 110 kDa subunit	2848902	NaN	NaN	NaN	0.02	NaN	NaN	NaN	2	NaN	NaN	NaN	0	NaN	NaN	NaN
sp	9606	1	3	UP000005640_9606_Homo sapiens 20210617	>sp|P29372|3MG_HUMAN DNA-3-methyladenine glycosylase OS=Homo sapiens OX=9606 GN=MPG PE=1 SV=3				P29372	P29372	3MG_HUMAN	Homo sapiens	MPG	DNA-3-methyladenine glycosylase	646627	NaN	NaN	NaN	0.03	NaN	NaN	NaN	1	NaN	NaN	NaN	0	NaN	NaN	NaN
sp	9606	1	3	UP000005640_9606_Homo sapiens 20210617	>sp|P14543|NID1_HUMAN Nidogen-1 OS=Homo sapiens OX=9606 GN=NID1 PE=1 SV=3				P14543	P14543	NID1_HUMAN	Homo sapiens	NID1	Nidogen-1	14448895	NaN	NaN	NaN	0.017	NaN	NaN	NaN	2	NaN	NaN	NaN	0	NaN	NaN	NaN
sp	9606	1	3	UP000005640_9606_Homo sapiens 20210617	>sp|P49207|RL34_HUMAN 60S ribosomal protein L34 OS=Homo sapiens OX=9606 GN=RPL34 PE=1 SV=3				P49207	P49207	RL34_HUMAN	Homo sapiens	RPL34	60S ribosomal protein L34	35498052	NaN	NaN	NaN	0.291	NaN	NaN	NaN	5	NaN	NaN	NaN	0	NaN	NaN	NaN
sp	9606	1	1	UP000005640_9606_Homo sapiens 20210617	>sp|P40123|CAP2_HUMAN Adenylyl cyclase-associated protein 2 OS=Homo sapiens OX=9606 GN=CAP2 PE=1 SV=1				P40123	P40123	CAP2_HUMAN	Homo sapiens	CAP2	Adenylyl cyclase-associated protein 2	5931335	NaN	NaN	NaN	0.157	NaN	NaN	NaN	5	NaN	NaN	NaN	0	NaN	NaN	NaN
sp	9606	1	2	UP000005640_9606_Homo sapiens 20210617	>sp|P36776|LONM_HUMAN Lon protease homolog, mitochondrial OS=Homo sapiens OX=9606 GN=LONP1 PE=1 SV=2				P36776	P36776	LONM_HUMAN	Homo sapiens	LONP1	Lon protease homolog, mitochondrial	32404996	NaN	NaN	NaN	0.25	NaN	NaN	NaN	5	NaN	NaN	NaN	0	NaN	NaN	NaN
sp	9606	1	3	UP000005640_9606_Homo sapiens 20210617	>sp|Q14203|DCTN1_HUMAN Dynactin subunit 1 OS=Homo sapiens OX=9606 GN=DCTN1 PE=1 SV=3				Q14203	Q14203	DCTN1_HUMAN	Homo sapiens	DCTN1	Dynactin subunit 1	55837264	NaN	NaN	NaN	0.2	NaN	NaN	NaN	5	NaN	NaN	NaN	0	NaN	NaN	NaN
sp	9606	1	4	UP000005640_9606_Homo sapiens 20210617	>sp|Q96PC5|MIA2_HUMAN Melanoma inhibitory activity protein 2 OS=Homo sapiens OX=9606 GN=MIA2 PE=1 SV=4				Q96PC5	Q96PC5	MIA2_HUMAN	Homo sapiens	MIA2	Melanoma inhibitory activity protein 2	12892367	NaN	NaN	NaN	0.037	NaN	NaN	NaN	5	NaN	NaN	NaN	0	NaN	NaN	NaN
sp	9606	1	2	UP000005640_9606_Homo sapiens 20210617	>sp|Q96S44|PRPK_HUMAN EKC/KEOPS complex subunit TP53RK OS=Homo sapiens OX=9606 GN=TP53RK PE=1 SV=2				Q96S44	Q96S44	PRPK_HUMAN	Homo sapiens	TP53RK	EKC/KEOPS complex subunit TP53RK	16253378	NaN	NaN	NaN	0.138	NaN	NaN	NaN	3	NaN	NaN	NaN	0.00175377	NaN	NaN	NaN
sp	9606	1	4	UP000005640_9606_Homo sapiens 20210617	>sp|P30711|GSTT1_HUMAN Glutathione S-transferase theta-1 OS=Homo sapiens OX=9606 GN=GSTT1 PE=1 SV=4				P30711	P30711	GSTT1_HUMAN	Homo sapiens	GSTT1	Glutathione S-transferase theta-1	11985133	NaN	NaN	NaN	0.392	NaN	NaN	NaN	5	NaN	NaN	NaN	0	NaN	NaN	NaN
sp	9606	1	1	UP000005640_9606_Homo sapiens 20210617	>sp|P61026|RAB10_HUMAN Ras-related protein Rab-10 OS=Homo sapiens OX=9606 GN=RAB10 PE=1 SV=1				P61026	P61026	RAB10_HUMAN	Homo sapiens	RAB10	Ras-related protein Rab-10	14584660	961692	NaN	NaN	0.26	0.06	NaN	NaN	5	1	NaN	NaN	0	0	NaN	NaN
sp	9606	1	2	UP000005640_9606_Homo sapiens 20210617	>sp|P39023|RL3_HUMAN 60S ribosomal protein L3 OS=Homo sapiens OX=9606 GN=RPL3 PE=1 SV=2				P39023	P39023	RL3_HUMAN	Homo sapiens	RPL3	60S ribosomal protein L3	137556900	NaN	1.86092e+06	NaN	0.419	NaN	0.02	NaN	5	NaN	1	NaN	0	NaN	0	NaN
sp	9606	1	5	UP000005640_9606_Homo sapiens 20210617	>sp|Q00610|CLH1_HUMAN Clathrin heavy chain 1 OS=Homo sapiens OX=9606 GN=CLTC PE=1 SV=5				Q00610	Q00610	CLH1_HUMAN	Homo sapiens	CLTC	Clathrin heavy chain 1	24404542	3.45494e+06	8863184	7.85436e+06	0.376	0.016	0.04	0.03	5	2	5	4	0	0	0	0
sp	9606	1	1	UP000005640_9606_Homo sapiens 20210617	>sp|O95983|MBD3_HUMAN Methyl-CpG-binding domain protein 3 OS=Homo sapiens OX=9606 GN=MBD3 PE=1 SV=1				O95983	O95983	MBD3_HUMAN	Homo sapiens	MBD3	Methyl-CpG-binding domain protein 3	431422	NaN	NaN	NaN	0.034	NaN	NaN	NaN	1	NaN	NaN	NaN	0.00175377	NaN	NaN	NaN
sp	9606	1	2	UP000005640_9606_Homo sapiens 20210617	>sp|P26440|IVD_HUMAN Isovaleryl-CoA dehydrogenase, mitochondrial OS=Homo sapiens OX=9606 GN=IVD PE=1 SV=2				P26440	P26440	IVD_HUMAN	Homo sapiens	IVD	Isovaleryl-CoA dehydrogenase, mitochondrial	26314724	NaN	NaN	NaN	0.246	NaN	NaN	NaN	5	NaN	NaN	NaN	0	NaN	NaN	NaN
sp	9606	1	2	UP000005640_9606_Homo sapiens 20210617	>sp|Q02252|MMSA_HUMAN Methylmalonate-semialdehyde dehydrogenase [acylating], mitochondrial OS=Homo sapiens OX=9606 GN=ALDH6A1 PE=1 SV=2				Q02252	Q02252	MMSA_HUMAN	Homo sapiens	ALDH6A1	Methylmalonate-semialdehyde dehydrogenase [acylating], mitochondrial	29692792	NaN	NaN	NaN	0.075	NaN	NaN	NaN	4	NaN	NaN	NaN	0	NaN	NaN	NaN
sp	9606	1	1	UP000005640_9606_Homo sapiens 20210617	>sp|P35270|SPRE_HUMAN Sepiapterin reductase OS=Homo sapiens OX=9606 GN=SPR PE=1 SV=1				P35270	P35270	SPRE_HUMAN	Homo sapiens	SPR	Sepiapterin reductase	7966290	NaN	441402	NaN	0.364	NaN	0.057	NaN	5	NaN	1	NaN	0	NaN	0	NaN
sp	9606	1	1	UP000005640_9606_Homo sapiens 20210617	>sp|O43813|LANC1_HUMAN Glutathione S-transferase LANCL1 OS=Homo sapiens OX=9606 GN=LANCL1 PE=1 SV=1				O43813	O43813	LANC1_HUMAN	Homo sapiens	LANCL1	Glutathione S-transferase LANCL1	14165474	NaN	NaN	NaN	0.238	NaN	NaN	NaN	5	NaN	NaN	NaN	0	NaN	NaN	NaN
sp	9606	1	1	UP000005640_9606_Homo sapiens 20210617	>sp|Q969N2|PIGT_HUMAN GPI transamidase component PIG-T OS=Homo sapiens OX=9606 GN=PIGT PE=1 SV=1				Q969N2	Q969N2	PIGT_HUMAN	Homo sapiens	PIGT	GPI transamidase component PIG-T	17728992	NaN	NaN	NaN	0.066	NaN	NaN	NaN	4	NaN	NaN	NaN	0	NaN	NaN	NaN
sp	9606	1	3	UP000005640_9606_Homo sapiens 20210617	>sp|Q8N392|RHG18_HUMAN Rho GTPase-activating protein 18 OS=Homo sapiens OX=9606 GN=ARHGAP18 PE=1 SV=3				Q8N392	Q8N392	RHG18_HUMAN	Homo sapiens	ARHGAP18	Rho GTPase-activating protein 18	19985326	NaN	NaN	NaN	0.181	NaN	NaN	NaN	5	NaN	NaN	NaN	0	NaN	NaN	NaN
sp	9606	1	3	UP000005640_9606_Homo sapiens 20210617	>sp|P15586|GNS_HUMAN N-acetylglucosamine-6-sulfatase OS=Homo sapiens OX=9606 GN=GNS PE=1 SV=3				P15586	P15586	GNS_HUMAN	Homo sapiens	GNS	N-acetylglucosamine-6-sulfatase	25981528	NaN	NaN	NaN	0.109	NaN	NaN	NaN	5	NaN	NaN	NaN	0	NaN	NaN	NaN
sp	9606	1	3	UP000005640_9606_Homo sapiens 20210617	>sp|P01023|A2MG_HUMAN Alpha-2-macroglobulin OS=Homo sapiens OX=9606 GN=A2M PE=1 SV=3				P01023	P01023	A2MG_HUMAN	Homo sapiens	A2M	Alpha-2-macroglobulin	23727722	NaN	NaN	NaN	0.206	NaN	NaN	NaN	5	NaN	NaN	NaN	0	NaN	NaN	NaN
sp	9606	1	3	UP000005640_9606_Homo sapiens 20210617	>sp|P30048|PRDX3_HUMAN Thioredoxin-dependent peroxide reductase, mitochondrial OS=Homo sapiens OX=9606 GN=PRDX3 PE=1 SV=3				P30048	P30048	PRDX3_HUMAN	Homo sapiens	PRDX3	Thioredoxin-dependent peroxide reductase, mitochondrial	123045140	309506	2.10068e+06	5347492	0.438	0.055	0.055	0.098	5	1	1	2	0	0	0	0
sp	9606	1	3	UP000005640_9606_Homo sapiens 20210617	>sp|P13010|XRCC5_HUMAN X-ray repair cross-complementing protein 5 OS=Homo sapiens OX=9606 GN=XRCC5 PE=1 SV=3				P13010	P13010	XRCC5_HUMAN	Homo sapiens	XRCC5	X-ray repair cross-complementing protein 5	110042410	NaN	954310	424749	0.585	NaN	0.016	0.016	5	NaN	1	1	0	NaN	0	0
sp	9606	1	3	UP000005640_9606_Homo sapiens 20210617	>sp|O14841|OPLA_HUMAN 5-oxoprolinase OS=Homo sapiens OX=9606 GN=OPLAH PE=1 SV=3				O14841	O14841	OPLA_HUMAN	Homo sapiens	OPLAH	5-oxoprolinase	13323061	NaN	NaN	NaN	0.072	NaN	NaN	NaN	5	NaN	NaN	NaN	0	NaN	NaN	NaN
sp	9606	1	4	UP000005640_9606_Homo sapiens 20210617	>sp|P34932|HSP74_HUMAN Heat shock 70 kDa protein 4 OS=Homo sapiens OX=9606 GN=HSPA4 PE=1 SV=4				P34932	P34932	HSP74_HUMAN	Homo sapiens	HSPA4	Heat shock 70 kDa protein 4	57208216	5807909	4269562	NaN	0.363	0.011	0.029	NaN	5	1	2	NaN	0	0	0	NaN
sp	9606	1	2	UP000005640_9606_Homo sapiens 20210617	>sp|P10768|ESTD_HUMAN S-formylglutathione hydrolase OS=Homo sapiens OX=9606 GN=ESD PE=1 SV=2				P10768	P10768	ESTD_HUMAN	Homo sapiens	ESD	S-formylglutathione hydrolase	27807774	NaN	NaN	NaN	0.45	NaN	NaN	NaN	5	NaN	NaN	NaN	0	NaN	NaN	NaN
sp	9606	1	2	UP000005640_9606_Homo sapiens 20210617	>sp|O60506|HNRPQ_HUMAN Heterogeneous nuclear ribonucleoprotein Q OS=Homo sapiens OX=9606 GN=SYNCRIP PE=1 SV=2				O60506	O60506	HNRPQ_HUMAN	Homo sapiens	SYNCRIP	Heterogeneous nuclear ribonucleoprotein Q	66519680	1.46588e+06	298203	4044647	0.352	0.019	0.021	0.032	5	1	1	2	0	0	0	0
sp	9606	1	2	UP000005640_9606_Homo sapiens 20210617	>sp|Q13907|IDI1_HUMAN Isopentenyl-diphosphate Delta-isomerase 1 OS=Homo sapiens OX=9606 GN=IDI1 PE=1 SV=2				Q13907	Q13907	IDI1_HUMAN	Homo sapiens	IDI1	Isopentenyl-diphosphate Delta-isomerase 1	35462396	NaN	NaN	NaN	0.379	NaN	NaN	NaN	5	NaN	NaN	NaN	0.000412541	NaN	NaN	NaN
sp	9606	1	1	UP000005640_9606_Homo sapiens 20210617	>sp|Q16629|SRSF7_HUMAN Serine/arginine-rich splicing factor 7 OS=Homo sapiens OX=9606 GN=SRSF7 PE=1 SV=1				Q16629	Q16629	SRSF7_HUMAN	Homo sapiens	SRSF7	Serine/arginine-rich splicing factor 7	26566028	NaN	NaN	NaN	0.282	NaN	NaN	NaN	5	NaN	NaN	NaN	0	NaN	NaN	NaN
sp	9606	1	3	UP000005640_9606_Homo sapiens 20210617	>sp|P12955|PEPD_HUMAN Xaa-Pro dipeptidase OS=Homo sapiens OX=9606 GN=PEPD PE=1 SV=3				P12955	P12955	PEPD_HUMAN	Homo sapiens	PEPD	Xaa-Pro dipeptidase	101977410	NaN	NaN	NaN	0.268	NaN	NaN	NaN	5	NaN	NaN	NaN	0	NaN	NaN	NaN
sp	9606	1	1	UP000005640_9606_Homo sapiens 20210617	>sp|Q8IYS2|K2013_HUMAN Uncharacterized protein KIAA2013 OS=Homo sapiens OX=9606 GN=KIAA2013 PE=1 SV=1				Q8IYS2	Q8IYS2	K2013_HUMAN	Homo sapiens	KIAA2013	Uncharacterized protein KIAA2013	16968430	NaN	NaN	NaN	0.06	NaN	NaN	NaN	4	NaN	NaN	NaN	0	NaN	NaN	NaN
sp	9606	1	3	UP000005640_9606_Homo sapiens 20210617	>sp|O43847|NRDC_HUMAN Nardilysin OS=Homo sapiens OX=9606 GN=NRDC PE=1 SV=3				O43847	O43847	NRDC_HUMAN	Homo sapiens	NRDC	Nardilysin	18827478	NaN	NaN	NaN	0.069	NaN	NaN	NaN	5	NaN	NaN	NaN	0	NaN	NaN	NaN
sp	9606	1	1	UP000005640_9606_Homo sapiens 20210617	>sp|Q07021|C1QBP_HUMAN Complement component 1 Q subcomponent-binding protein, mitochondrial OS=Homo sapiens OX=9606 GN=C1QBP PE=1 SV=1				Q07021	Q07021	C1QBP_HUMAN	Homo sapiens	C1QBP	Complement component 1 Q subcomponent-binding protein, mitochondrial	12518676	NaN	NaN	NaN	0.238	NaN	NaN	NaN	4	NaN	NaN	NaN	0	NaN	NaN	NaN
sp	9606	1	2	UP000005640_9606_Homo sapiens 20210617	>sp|P48147|PPCE_HUMAN Prolyl endopeptidase OS=Homo sapiens OX=9606 GN=PREP PE=1 SV=2				P48147	P48147	PPCE_HUMAN	Homo sapiens	PREP	Prolyl endopeptidase	149289780	NaN	NaN	NaN	0.131	NaN	NaN	NaN	5	NaN	NaN	NaN	0	NaN	NaN	NaN
sp	9606	1	2	UP000005640_9606_Homo sapiens 20210617	>sp|O95954|FTCD_HUMAN Formimidoyltransferase-cyclodeaminase OS=Homo sapiens OX=9606 GN=FTCD PE=1 SV=2				O95954	O95954	FTCD_HUMAN	Homo sapiens	FTCD	Formimidoyltransferase-cyclodeaminase	28742240	NaN	NaN	NaN	0.238	NaN	NaN	NaN	5	NaN	NaN	NaN	0	NaN	NaN	NaN
sp	9606	1	1	UP000005640_9606_Homo sapiens 20210617	>sp|P68363|TBA1B_HUMAN Tubulin alpha-1B chain OS=Homo sapiens OX=9606 GN=TUBA1B PE=1 SV=1				P68363	P68363	TBA1B_HUMAN	Homo sapiens	TUBA1B	Tubulin alpha-1B chain	216402530	48499216	65069164	59903044	0.71	0.202	0.295	0.381	5	5	5	5	0	0	0	0
sp	9606	1	1	UP000005640_9606_Homo sapiens 20210617	>sp|Q5T9A4|ATD3B_HUMAN ATPase family AAA domain-containing protein 3B OS=Homo sapiens OX=9606 GN=ATAD3B PE=1 SV=1				Q5T9A4	Q5T9A4	ATD3B_HUMAN	Homo sapiens	ATAD3B	ATPase family AAA domain-containing protein 3B	17055558	NaN	NaN	NaN	0.09	NaN	NaN	NaN	5	NaN	NaN	NaN	0.000412541	NaN	NaN	NaN
sp	9606	1	4	UP000005640_9606_Homo sapiens 20210617	>sp|Q9UL46|PSME2_HUMAN Proteasome activator complex subunit 2 OS=Homo sapiens OX=9606 GN=PSME2 PE=1 SV=4				Q9UL46	Q9UL46	PSME2_HUMAN	Homo sapiens	PSME2	Proteasome activator complex subunit 2	68118400	NaN	NaN	NaN	0.715	NaN	NaN	NaN	5	NaN	NaN	NaN	0	NaN	NaN	NaN
sp	9606	1	1	UP000005640_9606_Homo sapiens 20210617	>sp|P04181|OAT_HUMAN Ornithine aminotransferase, mitochondrial OS=Homo sapiens OX=9606 GN=OAT PE=1 SV=1				P04181	P04181	OAT_HUMAN	Homo sapiens	OAT	Ornithine aminotransferase, mitochondrial	41012644	NaN	NaN	NaN	0.367	NaN	NaN	NaN	5	NaN	NaN	NaN	0	NaN	NaN	NaN
sp	9606	1	2	UP000005640_9606_Homo sapiens 20210617	>sp|Q8WW12|PCNP_HUMAN PEST proteolytic signal-containing nuclear protein OS=Homo sapiens OX=9606 GN=PCNP PE=1 SV=2				Q8WW12	Q8WW12	PCNP_HUMAN	Homo sapiens	PCNP	PEST proteolytic signal-containing nuclear protein	4.4685e+06	NaN	NaN	NaN	0.213	NaN	NaN	NaN	3	NaN	NaN	NaN	0	NaN	NaN	NaN
sp	9606	1	4	UP000005640_9606_Homo sapiens 20210617	>sp|Q00653|NFKB2_HUMAN Nuclear factor NF-kappa-B p100 subunit OS=Homo sapiens OX=9606 GN=NFKB2 PE=1 SV=4				Q00653	Q00653	NFKB2_HUMAN	Homo sapiens	NFKB2	Nuclear factor NF-kappa-B p100 subunit	5798078	NaN	NaN	NaN	0.033	NaN	NaN	NaN	3	NaN	NaN	NaN	0	NaN	NaN	NaN
sp	9606	1	1	UP000005640_9606_Homo sapiens 20210617	>sp|Q96AY3|FKB10_HUMAN Peptidyl-prolyl cis-trans isomerase FKBP10 OS=Homo sapiens OX=9606 GN=FKBP10 PE=1 SV=1				Q96AY3	Q96AY3	FKB10_HUMAN	Homo sapiens	FKBP10	Peptidyl-prolyl cis-trans isomerase FKBP10	17177346	NaN	NaN	NaN	0.192	NaN	NaN	NaN	5	NaN	NaN	NaN	0	NaN	NaN	NaN
sp	9606	1	1	UP000005640_9606_Homo sapiens 20210617	>sp|O95865|DDAH2_HUMAN N(G),N(G)-dimethylarginine dimethylaminohydrolase 2 OS=Homo sapiens OX=9606 GN=DDAH2 PE=1 SV=1				O95865	O95865	DDAH2_HUMAN	Homo sapiens	DDAH2	N(G),N(G)-dimethylarginine dimethylaminohydrolase 2	16280813	NaN	NaN	NaN	0.221	NaN	NaN	NaN	5	NaN	NaN	NaN	0	NaN	NaN	NaN
sp	9606	1	3	UP000005640_9606_Homo sapiens 20210617	>sp|P40926|MDHM_HUMAN Malate dehydrogenase, mitochondrial OS=Homo sapiens OX=9606 GN=MDH2 PE=1 SV=3				P40926	P40926	MDHM_HUMAN	Homo sapiens	MDH2	Malate dehydrogenase, mitochondrial	158597280	7193684	6397952	11810849	0.663	0.056	0.169	0.18	5	2	4	4	0	0	0	0
sp	9606	1	2	UP000005640_9606_Homo sapiens 20210617	>sp|Q92900|RENT1_HUMAN Regulator of nonsense transcripts 1 OS=Homo sapiens OX=9606 GN=UPF1 PE=1 SV=2				Q92900	Q92900	RENT1_HUMAN	Homo sapiens	UPF1	Regulator of nonsense transcripts 1	23096316	1.0372e+06	NaN	NaN	0.256	0.016	NaN	NaN	5	1	NaN	NaN	0	0	NaN	NaN
sp	9606	1	1	UP000005640_9606_Homo sapiens 20210617	>sp|Q9NP71|MLXPL_HUMAN Carbohydrate-responsive element-binding protein OS=Homo sapiens OX=9606 GN=MLXIPL PE=1 SV=1				Q9NP71	Q9NP71	MLXPL_HUMAN	Homo sapiens	MLXIPL	Carbohydrate-responsive element-binding protein	8789.58	NaN	NaN	NaN	0.018	NaN	NaN	NaN	1	NaN	NaN	NaN	0.00856327	NaN	NaN	NaN
sp	9606	1	2	UP000005640_9606_Homo sapiens 20210617	>sp|Q9BQG0|MBB1A_HUMAN Myb-binding protein 1A OS=Homo sapiens OX=9606 GN=MYBBP1A PE=1 SV=2				Q9BQG0	Q9BQG0	MBB1A_HUMAN	Homo sapiens	MYBBP1A	Myb-binding protein 1A	43825308	NaN	NaN	NaN	0.18	NaN	NaN	NaN	5	NaN	NaN	NaN	0	NaN	NaN	NaN
sp	9606	1	1	UP000005640_9606_Homo sapiens 20210617	>sp|P06396|GELS_HUMAN Gelsolin OS=Homo sapiens OX=9606 GN=GSN PE=1 SV=1				P06396	P06396	GELS_HUMAN	Homo sapiens	GSN	Gelsolin	29891746	NaN	NaN	NaN	0.192	NaN	NaN	NaN	5	NaN	NaN	NaN	0	NaN	NaN	NaN
sp	9606	1	1	UP000005640_9606_Homo sapiens 20210617	>sp|Q2Q1W2|LIN41_HUMAN E3 ubiquitin-protein ligase TRIM71 OS=Homo sapiens OX=9606 GN=TRIM71 PE=1 SV=1				Q2Q1W2	Q2Q1W2	LIN41_HUMAN	Homo sapiens	TRIM71	E3 ubiquitin-protein ligase TRIM71	9853220	NaN	NaN	NaN	0.079	NaN	NaN	NaN	5	NaN	NaN	NaN	0	NaN	NaN	NaN
sp	9606	1	2	UP000005640_9606_Homo sapiens 20210617	>sp|Q93088|BHMT1_HUMAN Betaine--homocysteine S-methyltransferase 1 OS=Homo sapiens OX=9606 GN=BHMT PE=1 SV=2				Q93088	Q93088	BHMT1_HUMAN	Homo sapiens	BHMT	Betaine--homocysteine S-methyltransferase 1	20560730	NaN	NaN	NaN	0.155	NaN	NaN	NaN	4	NaN	NaN	NaN	0	NaN	NaN	NaN
sp	9606	1	3	UP000005640_9606_Homo sapiens 20210617	>sp|Q9BY50|SC11C_HUMAN Signal peptidase complex catalytic subunit SEC11C OS=Homo sapiens OX=9606 GN=SEC11C PE=1 SV=3				Q9BY50	Q9BY50	SC11C_HUMAN	Homo sapiens	SEC11C	Signal peptidase complex catalytic subunit SEC11C	2.77837e+06	NaN	NaN	NaN	0.146	NaN	NaN	NaN	2	NaN	NaN	NaN	0.000807754	NaN	NaN	NaN
sp	9606	1	1	UP000005640_9606_Homo sapiens 20210617	>sp|Q9Y678|COPG1_HUMAN Coatomer subunit gamma-1 OS=Homo sapiens OX=9606 GN=COPG1 PE=1 SV=1				Q9Y678	Q9Y678	COPG1_HUMAN	Homo sapiens	COPG1	Coatomer subunit gamma-1	95484760	NaN	NaN	NaN	0.427	NaN	NaN	NaN	5	NaN	NaN	NaN	0	NaN	NaN	NaN
sp	9606	1	1	UP000005640_9606_Homo sapiens 20210617	>sp|P51858|HDGF_HUMAN Hepatoma-derived growth factor OS=Homo sapiens OX=9606 GN=HDGF PE=1 SV=1				P51858	P51858	HDGF_HUMAN	Homo sapiens	HDGF	Hepatoma-derived growth factor	60172760	1.26785e+06	NaN	NaN	0.408	0.046	NaN	NaN	5	1	NaN	NaN	0	0	NaN	NaN
sp	9606	1	2	UP000005640_9606_Homo sapiens 20210617	>sp|P12956|XRCC6_HUMAN X-ray repair cross-complementing protein 6 OS=Homo sapiens OX=9606 GN=XRCC6 PE=1 SV=2				P12956	P12956	XRCC6_HUMAN	Homo sapiens	XRCC6	X-ray repair cross-complementing protein 6	92335720	3.07899e+06	12555710	1.22556e+06	0.585	0.034	0.066	0.02	5	2	3	1	0	0	0	0
sp	9606	1	2	UP000005640_9606_Homo sapiens 20210617	>sp|Q9BY67|CADM1_HUMAN Cell adhesion molecule 1 OS=Homo sapiens OX=9606 GN=CADM1 PE=1 SV=2				Q9BY67	Q9BY67	CADM1_HUMAN	Homo sapiens	CADM1	Cell adhesion molecule 1	20116030	NaN	NaN	NaN	0.115	NaN	NaN	NaN	5	NaN	NaN	NaN	0	NaN	NaN	NaN
sp	9606	1	1	UP000005640_9606_Homo sapiens 20210617	>sp|Q8TD30|ALAT2_HUMAN Alanine aminotransferase 2 OS=Homo sapiens OX=9606 GN=GPT2 PE=1 SV=1				Q8TD30	Q8TD30	ALAT2_HUMAN	Homo sapiens	GPT2	Alanine aminotransferase 2	26526962	NaN	NaN	1113480	0.178	NaN	NaN	0.023	5	NaN	NaN	1	0	NaN	NaN	0
sp	9606	1	3	UP000005640_9606_Homo sapiens 20210617	>sp|Q02878|RL6_HUMAN 60S ribosomal protein L6 OS=Homo sapiens OX=9606 GN=RPL6 PE=1 SV=3				Q02878	Q02878	RL6_HUMAN	Homo sapiens	RPL6	60S ribosomal protein L6	310099200	NaN	NaN	NaN	0.58	NaN	NaN	NaN	5	NaN	NaN	NaN	0	NaN	NaN	NaN
sp	9606	1	3	UP000005640_9606_Homo sapiens 20210617	>sp|Q9BUQ8|DDX23_HUMAN Probable ATP-dependent RNA helicase DDX23 OS=Homo sapiens OX=9606 GN=DDX23 PE=1 SV=3				Q9BUQ8	Q9BUQ8	DDX23_HUMAN	Homo sapiens	DDX23	Probable ATP-dependent RNA helicase DDX23	19185458	NaN	NaN	NaN	0.132	NaN	NaN	NaN	5	NaN	NaN	NaN	0	NaN	NaN	NaN
sp	9606	1	1	UP000005640_9606_Homo sapiens 20210617	>sp|P19174|PLCG1_HUMAN 1-phosphatidylinositol 4,5-bisphosphate phosphodiesterase gamma-1 OS=Homo sapiens OX=9606 GN=PLCG1 PE=1 SV=1				P19174	P19174	PLCG1_HUMAN	Homo sapiens	PLCG1	1-phosphatidylinositol 4,5-bisphosphate phosphodiesterase gamma-1	7409596	NaN	NaN	NaN	0.043	NaN	NaN	NaN	5	NaN	NaN	NaN	0	NaN	NaN	NaN
sp	9606	1	1	UP000005640_9606_Homo sapiens 20210617	>sp|Q08257|QOR_HUMAN Quinone oxidoreductase OS=Homo sapiens OX=9606 GN=CRYZ PE=1 SV=1				Q08257	Q08257	QOR_HUMAN	Homo sapiens	CRYZ	Quinone oxidoreductase	70477630	NaN	NaN	NaN	0.608	NaN	NaN	NaN	5	NaN	NaN	NaN	0	NaN	NaN	NaN
sp	9606	1	1	UP000005640_9606_Homo sapiens 20210617	>sp|P60709|ACTB_HUMAN Actin, cytoplasmic 1 OS=Homo sapiens OX=9606 GN=ACTB PE=1 SV=1				P60709	P60709	ACTB_HUMAN	Homo sapiens	ACTB	Actin, cytoplasmic 1	621066560	42110948	158195220	159489400	0.84	0.144	0.277	0.44	5	5	5	5	0	0	0	0
sp	9606	1	1	UP000005640_9606_Homo sapiens 20210617	>sp|P42025|ACTY_HUMAN Beta-centractin OS=Homo sapiens OX=9606 GN=ACTR1B PE=1 SV=1				P42025	P42025	ACTY_HUMAN	Homo sapiens	ACTR1B	Beta-centractin	47746828	NaN	NaN	NaN	0.324	NaN	NaN	NaN	5	NaN	NaN	NaN	0	NaN	NaN	NaN
sp	9606	1	1	UP000005640_9606_Homo sapiens 20210617	>sp|Q03154|ACY1_HUMAN Aminoacylase-1 OS=Homo sapiens OX=9606 GN=ACY1 PE=1 SV=1				Q03154	Q03154	ACY1_HUMAN	Homo sapiens	ACY1	Aminoacylase-1	39677716	NaN	1.74083e+06	2.53683e+06	0.522	NaN	0.078	0.029	5	NaN	2	1	0	NaN	0	0
sp	9606	1	2	UP000005640_9606_Homo sapiens 20210617	>sp|Q93009|UBP7_HUMAN Ubiquitin carboxyl-terminal hydrolase 7 OS=Homo sapiens OX=9606 GN=USP7 PE=1 SV=2				Q93009	Q93009	UBP7_HUMAN	Homo sapiens	USP7	Ubiquitin carboxyl-terminal hydrolase 7	46452056	NaN	1216554	NaN	0.348	NaN	0.015	NaN	5	NaN	2	NaN	0	NaN	0	NaN
sp	9606	1	2	UP000005640_9606_Homo sapiens 20210617	>sp|Q9BY49|PECR_HUMAN Peroxisomal trans-2-enoyl-CoA reductase OS=Homo sapiens OX=9606 GN=PECR PE=1 SV=2				Q9BY49	Q9BY49	PECR_HUMAN	Homo sapiens	PECR	Peroxisomal trans-2-enoyl-CoA reductase	30360642	NaN	NaN	NaN	0.426	NaN	NaN	NaN	5	NaN	NaN	NaN	0	NaN	NaN	NaN
sp	9606	1	3	UP000005640_9606_Homo sapiens 20210617	>sp|P11717|MPRI_HUMAN Cation-independent mannose-6-phosphate receptor OS=Homo sapiens OX=9606 GN=IGF2R PE=1 SV=3				P11717	P11717	MPRI_HUMAN	Homo sapiens	IGF2R	Cation-independent mannose-6-phosphate receptor	27991794	NaN	NaN	NaN	0.058	NaN	NaN	NaN	5	NaN	NaN	NaN	0	NaN	NaN	NaN
sp	9606	1	2	UP000005640_9606_Homo sapiens 20210617	>sp|Q9P258|RCC2_HUMAN Protein RCC2 OS=Homo sapiens OX=9606 GN=RCC2 PE=1 SV=2				Q9P258	Q9P258	RCC2_HUMAN	Homo sapiens	RCC2	Protein RCC2	31909354	NaN	NaN	NaN	0.314	NaN	NaN	NaN	5	NaN	NaN	NaN	0	NaN	NaN	NaN
sp	9606	1	1	UP000005640_9606_Homo sapiens 20210617	>sp|Q9Y2Q9|RT28_HUMAN 28S ribosomal protein S28, mitochondrial OS=Homo sapiens OX=9606 GN=MRPS28 PE=1 SV=1				Q9Y2Q9	Q9Y2Q9	RT28_HUMAN	Homo sapiens	MRPS28	28S ribosomal protein S28, mitochondrial	4.18926e+06	NaN	NaN	NaN	0.112	NaN	NaN	NaN	2	NaN	NaN	NaN	0	NaN	NaN	NaN
sp	9606	1	1	UP000005640_9606_Homo sapiens 20210617	>sp|Q9HAV4|XPO5_HUMAN Exportin-5 OS=Homo sapiens OX=9606 GN=XPO5 PE=1 SV=1				Q9HAV4	Q9HAV4	XPO5_HUMAN	Homo sapiens	XPO5	Exportin-5	30726648	NaN	NaN	NaN	0.144	NaN	NaN	NaN	5	NaN	NaN	NaN	0	NaN	NaN	NaN
sp	9606	1	1	UP000005640_9606_Homo sapiens 20210617	>sp|Q92598|HS105_HUMAN Heat shock protein 105 kDa OS=Homo sapiens OX=9606 GN=HSPH1 PE=1 SV=1				Q92598	Q92598	HS105_HUMAN	Homo sapiens	HSPH1	Heat shock protein 105 kDa	58953708	NaN	5.55105e+06	1967885	0.329	NaN	0.026	0.01	5	NaN	2	1	0	NaN	0	0
sp	9606	1	2	UP000005640_9606_Homo sapiens 20210617	>sp|P20700|LMNB1_HUMAN Lamin-B1 OS=Homo sapiens OX=9606 GN=LMNB1 PE=1 SV=2				P20700	P20700	LMNB1_HUMAN	Homo sapiens	LMNB1	Lamin-B1	25494474	NaN	NaN	2.46202e+06	0.205	NaN	NaN	0.014	5	NaN	NaN	1	0	NaN	NaN	0
sp	9606	1	2	UP000005640_9606_Homo sapiens 20210617	>sp|P20618|PSB1_HUMAN Proteasome subunit beta type-1 OS=Homo sapiens OX=9606 GN=PSMB1 PE=1 SV=2				P20618	P20618	PSB1_HUMAN	Homo sapiens	PSMB1	Proteasome subunit beta type-1	29415256	NaN	0.528983	NaN	0.527	NaN	0.041	NaN	5	NaN	1	NaN	0	NaN	0	NaN
sp	9606	1	1	UP000005640_9606_Homo sapiens 20210617	>sp|O43760|SNG2_HUMAN Synaptogyrin-2 OS=Homo sapiens OX=9606 GN=SYNGR2 PE=1 SV=1				O43760	O43760	SNG2_HUMAN	Homo sapiens	SYNGR2	Synaptogyrin-2	6027423	NaN	NaN	NaN	0.04	NaN	NaN	NaN	2	NaN	NaN	NaN	0	NaN	NaN	NaN
sp	9606	1	1	UP000005640_9606_Homo sapiens 20210617	>sp|Q8NBX0|SCPDL_HUMAN Saccharopine dehydrogenase-like oxidoreductase OS=Homo sapiens OX=9606 GN=SCCPDH PE=1 SV=1				Q8NBX0	Q8NBX0	SCPDL_HUMAN	Homo sapiens	SCCPDH	Saccharopine dehydrogenase-like oxidoreductase	23191406	NaN	NaN	NaN	0.1	NaN	NaN	NaN	4	NaN	NaN	NaN	0	NaN	NaN	NaN
sp	9606	1	2	UP000005640_9606_Homo sapiens 20210617	>sp|Q14527|HLTF_HUMAN Helicase-like transcription factor OS=Homo sapiens OX=9606 GN=HLTF PE=1 SV=2				Q14527	Q14527	HLTF_HUMAN	Homo sapiens	HLTF	Helicase-like transcription factor	26403762	NaN	NaN	NaN	0.051	NaN	NaN	NaN	5	NaN	NaN	NaN	0.00175377	NaN	NaN	NaN
sp	9606	1	2	UP000005640_9606_Homo sapiens 20210617	>sp|Q9BWD1|THIC_HUMAN Acetyl-CoA acetyltransferase, cytosolic OS=Homo sapiens OX=9606 GN=ACAT2 PE=1 SV=2				Q9BWD1	Q9BWD1	THIC_HUMAN	Homo sapiens	ACAT2	Acetyl-CoA acetyltransferase, cytosolic	73398270	NaN	10681302	975349	0.38	NaN	0.078	0.028	5	NaN	3	1	0	NaN	0	0
sp	9606	1	2	UP000005640_9606_Homo sapiens 20210617	>sp|Q9Y2Z4|SYYM_HUMAN Tyrosine--tRNA ligase, mitochondrial OS=Homo sapiens OX=9606 GN=YARS2 PE=1 SV=2				Q9Y2Z4	Q9Y2Z4	SYYM_HUMAN	Homo sapiens	YARS2	Tyrosine--tRNA ligase, mitochondrial	8396642	NaN	NaN	NaN	0.109	NaN	NaN	NaN	4	NaN	NaN	NaN	0	NaN	NaN	NaN
sp	9606	1	3	UP000005640_9606_Homo sapiens 20210617	>sp|Q96EY7|PTCD3_HUMAN Pentatricopeptide repeat domain-containing protein 3, mitochondrial OS=Homo sapiens OX=9606 GN=PTCD3 PE=1 SV=3				Q96EY7	Q96EY7	PTCD3_HUMAN	Homo sapiens	PTCD3	Pentatricopeptide repeat domain-containing protein 3, mitochondrial	73268490	NaN	NaN	NaN	0.158	NaN	NaN	NaN	5	NaN	NaN	NaN	0	NaN	NaN	NaN
sp	9606	1	2	UP000005640_9606_Homo sapiens 20210617	>sp|P23378|GCSP_HUMAN Glycine dehydrogenase (decarboxylating), mitochondrial OS=Homo sapiens OX=9606 GN=GLDC PE=1 SV=2				P23378	P23378	GCSP_HUMAN	Homo sapiens	GLDC	Glycine dehydrogenase (decarboxylating), mitochondrial	34266124	NaN	NaN	NaN	0.232	NaN	NaN	NaN	5	NaN	NaN	NaN	0	NaN	NaN	NaN
sp	9606	1	2	UP000005640_9606_Homo sapiens 20210617	>sp|O14556|G3PT_HUMAN Glyceraldehyde-3-phosphate dehydrogenase, testis-specific OS=Homo sapiens OX=9606 GN=GAPDHS PE=1 SV=2				O14556	O14556	G3PT_HUMAN	Homo sapiens	GAPDHS	Glyceraldehyde-3-phosphate dehydrogenase, testis-specific	6176254	NaN	NaN	NaN	0.027	NaN	NaN	NaN	1	NaN	NaN	NaN	0.00175377	NaN	NaN	NaN
sp	9606	1	4	UP000005640_9606_Homo sapiens 20210617	>sp|P33993|MCM7_HUMAN DNA replication licensing factor MCM7 OS=Homo sapiens OX=9606 GN=MCM7 PE=1 SV=4				P33993	P33993	MCM7_HUMAN	Homo sapiens	MCM7	DNA replication licensing factor MCM7	40388270	NaN	NaN	NaN	0.377	NaN	NaN	NaN	5	NaN	NaN	NaN	0	NaN	NaN	NaN
sp	9606	1	4	UP000005640_9606_Homo sapiens 20210617	>sp|P23526|SAHH_HUMAN Adenosylhomocysteinase OS=Homo sapiens OX=9606 GN=AHCY PE=1 SV=4				P23526	P23526	SAHH_HUMAN	Homo sapiens	AHCY	Adenosylhomocysteinase	222259700	828994	14680935	NaN	0.498	0.021	0.058	NaN	5	1	3	NaN	0	0	0	NaN
sp	9606	1	5	UP000005640_9606_Homo sapiens 20210617	>sp|P33992|MCM5_HUMAN DNA replication licensing factor MCM5 OS=Homo sapiens OX=9606 GN=MCM5 PE=1 SV=5				P33992	P33992	MCM5_HUMAN	Homo sapiens	MCM5	DNA replication licensing factor MCM5	19298684	NaN	NaN	NaN	0.191	NaN	NaN	NaN	5	NaN	NaN	NaN	0	NaN	NaN	NaN
sp	9606	1	4	UP000005640_9606_Homo sapiens 20210617	>sp|P49736|MCM2_HUMAN DNA replication licensing factor MCM2 OS=Homo sapiens OX=9606 GN=MCM2 PE=1 SV=4				P49736	P49736	MCM2_HUMAN	Homo sapiens	MCM2	DNA replication licensing factor MCM2	46387656	NaN	NaN	NaN	0.244	NaN	NaN	NaN	5	NaN	NaN	NaN	0	NaN	NaN	NaN
sp	9606	1	3	UP000005640_9606_Homo sapiens 20210617	>sp|Q13884|SNTB1_HUMAN Beta-1-syntrophin OS=Homo sapiens OX=9606 GN=SNTB1 PE=1 SV=3				Q13884	Q13884	SNTB1_HUMAN	Homo sapiens	SNTB1	Beta-1-syntrophin	11502671	NaN	NaN	NaN	0.273	NaN	NaN	NaN	5	NaN	NaN	NaN	0	NaN	NaN	NaN
sp	9606	1	2	UP000005640_9606_Homo sapiens 20210617	>sp|P62906|RL10A_HUMAN 60S ribosomal protein L10a OS=Homo sapiens OX=9606 GN=RPL10A PE=1 SV=2				P62906	P62906	RL10A_HUMAN	Homo sapiens	RPL10A	60S ribosomal protein L10a	134824130	613109	1.64373e+06	3.29697e+06	0.594	0.037	0.037	0.078	5	1	1	2	0	0	0	0
sp	9606	1	3	UP000005640_9606_Homo sapiens 20210617	>sp|P35580|MYH10_HUMAN Myosin-10 OS=Homo sapiens OX=9606 GN=MYH10 PE=1 SV=3				P35580	P35580	MYH10_HUMAN	Homo sapiens	MYH10	Myosin-10	42467270	NaN	NaN	NaN	0.183	NaN	NaN	NaN	5	NaN	NaN	NaN	0	NaN	NaN	NaN
sp	9606	1	3	UP000005640_9606_Homo sapiens 20210617	>sp|Q9BY42|RTF2_HUMAN Replication termination factor 2 OS=Homo sapiens OX=9606 GN=RTF2 PE=1 SV=3				Q9BY42	Q9BY42	RTF2_HUMAN	Homo sapiens	RTF2	Replication termination factor 2	5.37881e+06	NaN	NaN	NaN	0.137	NaN	NaN	NaN	4	NaN	NaN	NaN	0	NaN	NaN	NaN
sp	9606	1	2	UP000005640_9606_Homo sapiens 20210617	>sp|Q9NTJ3|SMC4_HUMAN Structural maintenance of chromosomes protein 4 OS=Homo sapiens OX=9606 GN=SMC4 PE=1 SV=2				Q9NTJ3	Q9NTJ3	SMC4_HUMAN	Homo sapiens	SMC4	Structural maintenance of chromosomes protein 4	139322320	NaN	NaN	NaN	0.1	NaN	NaN	NaN	5	NaN	NaN	NaN	0	NaN	NaN	NaN
sp	9606	1	1	UP000005640_9606_Homo sapiens 20210617	>sp|Q9UF12|HYPDH_HUMAN Hydroxyproline dehydrogenase OS=Homo sapiens OX=9606 GN=PRODH2 PE=1 SV=1				Q9UF12	Q9UF12	HYPDH_HUMAN	Homo sapiens	PRODH2	Hydroxyproline dehydrogenase	1.79117e+06	NaN	NaN	NaN	0.03	NaN	NaN	NaN	2	NaN	NaN	NaN	0.00550518	NaN	NaN	NaN
sp	9606	1	3	UP000005640_9606_Homo sapiens 20210617	>sp|Q9NPD3|EXOS4_HUMAN Exosome complex component RRP41 OS=Homo sapiens OX=9606 GN=EXOSC4 PE=1 SV=3				Q9NPD3	Q9NPD3	EXOS4_HUMAN	Homo sapiens	EXOSC4	Exosome complex component RRP41	5684248	NaN	NaN	NaN	0.131	NaN	NaN	NaN	3	NaN	NaN	NaN	0	NaN	NaN	NaN
sp	9606	1	3	UP000005640_9606_Homo sapiens 20210617	>sp|O94760|DDAH1_HUMAN N(G),N(G)-dimethylarginine dimethylaminohydrolase 1 OS=Homo sapiens OX=9606 GN=DDAH1 PE=1 SV=3				O94760	O94760	DDAH1_HUMAN	Homo sapiens	DDAH1	N(G),N(G)-dimethylarginine dimethylaminohydrolase 1	49050590	NaN	NaN	NaN	0.344	NaN	NaN	NaN	5	NaN	NaN	NaN	0	NaN	NaN	NaN
sp	9606	1	1	UP000005640_9606_Homo sapiens 20210617	>sp|P49748|ACADV_HUMAN Very long-chain specific acyl-CoA dehydrogenase, mitochondrial OS=Homo sapiens OX=9606 GN=ACADVL PE=1 SV=1				P49748	P49748	ACADV_HUMAN	Homo sapiens	ACADVL	Very long-chain specific acyl-CoA dehydrogenase, mitochondrial	65940456	NaN	3.76067e+06	NaN	0.377	NaN	0.038	NaN	5	NaN	2	NaN	0	NaN	0	NaN
sp	9606	1	2	UP000005640_9606_Homo sapiens 20210617	>sp|P20711|DDC_HUMAN Aromatic-L-amino-acid decarboxylase OS=Homo sapiens OX=9606 GN=DDC PE=1 SV=2				P20711	P20711	DDC_HUMAN	Homo sapiens	DDC	Aromatic-L-amino-acid decarboxylase	5.30196e+06	NaN	NaN	NaN	0.033	NaN	NaN	NaN	2	NaN	NaN	NaN	0.00241296	NaN	NaN	NaN
sp	9606	1	3	UP000005640_9606_Homo sapiens 20210617	>sp|P78527|PRKDC_HUMAN DNA-dependent protein kinase catalytic subunit OS=Homo sapiens OX=9606 GN=PRKDC PE=1 SV=3				P78527	P78527	PRKDC_HUMAN	Homo sapiens	PRKDC	DNA-dependent protein kinase catalytic subunit	193415840	NaN	NaN	NaN	0.26	NaN	NaN	NaN	5	NaN	NaN	NaN	0	NaN	NaN	NaN
sp	9606	1	2	UP000005640_9606_Homo sapiens 20210617	>sp|Q8IX12|CCAR1_HUMAN Cell division cycle and apoptosis regulator protein 1 OS=Homo sapiens OX=9606 GN=CCAR1 PE=1 SV=2				Q8IX12	Q8IX12	CCAR1_HUMAN	Homo sapiens	CCAR1	Cell division cycle and apoptosis regulator protein 1	21629780	NaN	NaN	NaN	0.105	NaN	NaN	NaN	5	NaN	NaN	NaN	0	NaN	NaN	NaN
sp	9606	1	3	UP000005640_9606_Homo sapiens 20210617	>sp|P67936|TPM4_HUMAN Tropomyosin alpha-4 chain OS=Homo sapiens OX=9606 GN=TPM4 PE=1 SV=3				P67936	P67936	TPM4_HUMAN	Homo sapiens	TPM4	Tropomyosin alpha-4 chain	65715268	28756074	15312454	12205271	0.504	0.093	0.06	0.065	5	4	2	3	0	0	0	0
sp	9606	1	2;2;2;4;3;3;3;3;3;1	UP000005640_9606_Homo sapiens 20210617	>sp|P04908|H2A1B_HUMAN Histone H2A type 1-B/E OS=Homo sapiens OX=9606 GN=H2AC8 PE=1 SV=2;>sp|P0C0S8|H2A1_HUMAN Histone H2A type 1 OS=Homo sapiens OX=9606 GN=H2AC17 PE=1 SV=2;>sp|P20671|H2A1D_HUMAN Histone H2A type 1-D OS=Homo sapiens OX=9606 GN=H2AC7 PE=1 SV=2;>sp|Q16777|H2A2C_HUMAN Histone H2A type 2-C OS=Homo sapiens OX=9606 GN=H2AC20 PE=1 SV=4;>sp|Q6FI13|H2A2A_HUMAN Histone H2A type 2-A OS=Hom…	;;;;;;;;;	;;;;;;;;;	;;;;;;;;;	P04908;P0C0S8;P20671;Q16777;Q6FI13;Q7L7L0;Q93077;Q96KK5;Q99878;Q9BTM1	P04908;P0C0S8;P20671;Q16777;Q6FI13;Q7L7L0;Q93077;Q96KK5;Q99878;Q9BTM1	H2A1B_HUMAN;H2A1_HUMAN;H2A1D_HUMAN;H2A2C_HUMAN;H2A2A_HUMAN;H2A3_HUMAN;H2A1C_HUMAN;H2A1H_HUMAN;H2A1J_HUMAN;H2AJ_HUMAN	Homo sapiens	H2AC8;H2AC17;H2AC7;H2AC20;H2AC19;H2AW;H2AC6;H2AC12;H2AC14;H2AJ	Histone H2A type 1-B/E;Histone H2A type 1;Histone H2A type 1-D;Histone H2A type 2-C;Histone H2A type 2-A;Histone H2A type 3;Histone H2A type 1-C;Histone H2A type 1-H;Histone H2A type 1-J;Histone H2A.J	13008996	3.98931e+06	5838957	9132754	26.9%;26.9%;26.9%;27.1%;26.9%;26.9%;26.9%;27.3%;27.3%;27.1%	5.4%;5.4%;5.4%;5.4%;5.4%;5.4%;5.4%;5.5%;5.5%;5.4%	5.4%;5.4%;5.4%;5.4%;5.4%;5.4%;5.4%;5.5%;5.5%;5.4%	20%;20%;20%;20.2%;20%;20%;20%;20.3%;20.3%;20.2%	3	1	1	2	0	0	0	0
sp	9606	1	2	UP000005640_9606_Homo sapiens 20210617	>sp|Q16706|MA2A1_HUMAN Alpha-mannosidase 2 OS=Homo sapiens OX=9606 GN=MAN2A1 PE=1 SV=2				Q16706	Q16706	MA2A1_HUMAN	Homo sapiens	MAN2A1	Alpha-mannosidase 2	10999924	NaN	NaN	NaN	0.102	NaN	NaN	NaN	5	NaN	NaN	NaN	0	NaN	NaN	NaN
sp	9606	1	2	UP000005640_9606_Homo sapiens 20210617	>sp|Q8NHH9|ATLA2_HUMAN Atlastin-2 OS=Homo sapiens OX=9606 GN=ATL2 PE=1 SV=2				Q8NHH9	Q8NHH9	ATLA2_HUMAN	Homo sapiens	ATL2	Atlastin-2	14024649	NaN	NaN	NaN	0.196	NaN	NaN	NaN	5	NaN	NaN	NaN	0	NaN	NaN	NaN
sp	9606	1	1	UP000005640_9606_Homo sapiens 20210617	>sp|P33240|CSTF2_HUMAN Cleavage stimulation factor subunit 2 OS=Homo sapiens OX=9606 GN=CSTF2 PE=1 SV=1				P33240	P33240	CSTF2_HUMAN	Homo sapiens	CSTF2	Cleavage stimulation factor subunit 2	8267846	NaN	NaN	NaN	0.055	NaN	NaN	NaN	3	NaN	NaN	NaN	0	NaN	NaN	NaN
sp	9606	1	3	UP000005640_9606_Homo sapiens 20210617	>sp|O75947|ATP5H_HUMAN ATP synthase subunit d, mitochondrial OS=Homo sapiens OX=9606 GN=ATP5PD PE=1 SV=3				O75947	O75947	ATP5H_HUMAN	Homo sapiens	ATP5PD	ATP synthase subunit d, mitochondrial	20650286	NaN	NaN	NaN	0.261	NaN	NaN	NaN	5	NaN	NaN	NaN	0	NaN	NaN	NaN
sp	9606	1	3	UP000005640_9606_Homo sapiens 20210617	>sp|Q96AE4|FUBP1_HUMAN Far upstream element-binding protein 1 OS=Homo sapiens OX=9606 GN=FUBP1 PE=1 SV=3				Q96AE4	Q96AE4	FUBP1_HUMAN	Homo sapiens	FUBP1	Far upstream element-binding protein 1	60732330	2.7503e+06	3088163	4.80255e+06	0.293	0.02	0.03	0.034	5	1	2	2	0	0	0	0
sp	9606	1	1	UP000005640_9606_Homo sapiens 20210617	>sp|P34896|GLYC_HUMAN Serine hydroxymethyltransferase, cytosolic OS=Homo sapiens OX=9606 GN=SHMT1 PE=1 SV=1				P34896	P34896	GLYC_HUMAN	Homo sapiens	SHMT1	Serine hydroxymethyltransferase, cytosolic	21078890	NaN	NaN	NaN	0.213	NaN	NaN	NaN	5	NaN	NaN	NaN	0	NaN	NaN	NaN
sp	9606	1	3	UP000005640_9606_Homo sapiens 20210617	>sp|Q9Y2Q3|GSTK1_HUMAN Glutathione S-transferase kappa 1 OS=Homo sapiens OX=9606 GN=GSTK1 PE=1 SV=3				Q9Y2Q3	Q9Y2Q3	GSTK1_HUMAN	Homo sapiens	GSTK1	Glutathione S-transferase kappa 1	11662594	NaN	NaN	NaN	0.221	NaN	NaN	NaN	4	NaN	NaN	NaN	0	NaN	NaN	NaN
sp	9606	1	3	UP000005640_9606_Homo sapiens 20210617	>sp|P40227|TCPZ_HUMAN T-complex protein 1 subunit zeta OS=Homo sapiens OX=9606 GN=CCT6A PE=1 SV=3				P40227	P40227	TCPZ_HUMAN	Homo sapiens	CCT6A	T-complex protein 1 subunit zeta	105433010	NaN	27166050	NaN	0.484	NaN	0.041	NaN	5	NaN	2	NaN	0	NaN	0	NaN
sp	9606	1	2	UP000005640_9606_Homo sapiens 20210617	>sp|P23381|SYWC_HUMAN Tryptophan--tRNA ligase, cytoplasmic OS=Homo sapiens OX=9606 GN=WARS1 PE=1 SV=2				P23381	P23381	SYWC_HUMAN	Homo sapiens	WARS1	Tryptophan--tRNA ligase, cytoplasmic	52542572	NaN	1.63056e+06	1.51979e+06	0.471	NaN	0.015	0.015	5	NaN	1	1	0	NaN	0	0
sp	9606	1;5	1	UP000005640_9606_Homo sapiens 20210617	>sp|O15530|PDPK1_HUMAN 3-phosphoinositide-dependent protein kinase 1 OS=Homo sapiens OX=9606 GN=PDPK1 PE=1 SV=1;>sp|Q6A1A2|PDPK2_HUMAN Putative 3-phosphoinositide-dependent protein kinase 2 OS=Homo sapiens OX=9606 GN=PDPK2P PE=5 SV=1	;	;	;	O15530;Q6A1A2	O15530;Q6A1A2	PDPK1_HUMAN;PDPK2_HUMAN	Homo sapiens	PDPK1;PDPK2P	3-phosphoinositide-dependent protein kinase 1;Putative 3-phosphoinositide-dependent protein kinase 2	641232	NaN	NaN	NaN	1.8%;2.5%	NaN	NaN	NaN	1	NaN	NaN	NaN	0.00175377	NaN	NaN	NaN
sp	9606	1	2	UP000005640_9606_Homo sapiens 20210617	>sp|Q7L014|DDX46_HUMAN Probable ATP-dependent RNA helicase DDX46 OS=Homo sapiens OX=9606 GN=DDX46 PE=1 SV=2				Q7L014	Q7L014	DDX46_HUMAN	Homo sapiens	DDX46	Probable ATP-dependent RNA helicase DDX46	30639254	NaN	NaN	NaN	0.118	NaN	NaN	NaN	5	NaN	NaN	NaN	0	NaN	NaN	NaN
sp	9606	1	2	UP000005640_9606_Homo sapiens 20210617	>sp|P35268|RL22_HUMAN 60S ribosomal protein L22 OS=Homo sapiens OX=9606 GN=RPL22 PE=1 SV=2				P35268	P35268	RL22_HUMAN	Homo sapiens	RPL22	60S ribosomal protein L22	97817080	NaN	NaN	NaN	0.258	NaN	NaN	NaN	4	NaN	NaN	NaN	0	NaN	NaN	NaN
sp	9606	1	1	UP000005640_9606_Homo sapiens 20210617	>sp|P83436|COG7_HUMAN Conserved oligomeric Golgi complex subunit 7 OS=Homo sapiens OX=9606 GN=COG7 PE=1 SV=1				P83436	P83436	COG7_HUMAN	Homo sapiens	COG7	Conserved oligomeric Golgi complex subunit 7	4.19581e+06	NaN	NaN	NaN	0.065	NaN	NaN	NaN	4	NaN	NaN	NaN	0	NaN	NaN	NaN
sp	9606	1	3	UP000005640_9606_Homo sapiens 20210617	>sp|Q15691|MARE1_HUMAN Microtubule-associated protein RP/EB family member 1 OS=Homo sapiens OX=9606 GN=MAPRE1 PE=1 SV=3				Q15691	Q15691	MARE1_HUMAN	Homo sapiens	MAPRE1	Microtubule-associated protein RP/EB family member 1	56789690	NaN	NaN	NaN	0.511	NaN	NaN	NaN	5	NaN	NaN	NaN	0	NaN	NaN	NaN
sp	9606	1	1	UP000005640_9606_Homo sapiens 20210617	>sp|P17844|DDX5_HUMAN Probable ATP-dependent RNA helicase DDX5 OS=Homo sapiens OX=9606 GN=DDX5 PE=1 SV=1				P17844	P17844	DDX5_HUMAN	Homo sapiens	DDX5	Probable ATP-dependent RNA helicase DDX5	79948190	NaN	1.63527e+06	NaN	0.433	NaN	0.013	NaN	5	NaN	1	NaN	0	NaN	0	NaN
sp	9606	1	2	UP000005640_9606_Homo sapiens 20210617	>sp|Q9H0A0|NAT10_HUMAN RNA cytidine acetyltransferase OS=Homo sapiens OX=9606 GN=NAT10 PE=1 SV=2				Q9H0A0	Q9H0A0	NAT10_HUMAN	Homo sapiens	NAT10	RNA cytidine acetyltransferase	5385712	NaN	NaN	NaN	0.011	NaN	NaN	NaN	1	NaN	NaN	NaN	0	NaN	NaN	NaN
sp	9606	1	3	UP000005640_9606_Homo sapiens 20210617	>sp|P52209|6PGD_HUMAN 6-phosphogluconate dehydrogenase, decarboxylating OS=Homo sapiens OX=9606 GN=PGD PE=1 SV=3				P52209	P52209	6PGD_HUMAN	Homo sapiens	PGD	6-phosphogluconate dehydrogenase, decarboxylating	109450630	NaN	457026	NaN	0.489	NaN	0.025	NaN	5	NaN	1	NaN	0	NaN	0	NaN
sp	9606	1	1	UP000005640_9606_Homo sapiens 20210617	>sp|Q5JTZ9|SYAM_HUMAN Alanine--tRNA ligase, mitochondrial OS=Homo sapiens OX=9606 GN=AARS2 PE=1 SV=1				Q5JTZ9	Q5JTZ9	SYAM_HUMAN	Homo sapiens	AARS2	Alanine--tRNA ligase, mitochondrial	11800386	NaN	NaN	NaN	0.061	NaN	NaN	NaN	5	NaN	NaN	NaN	0	NaN	NaN	NaN
sp	9606	1	1	UP000005640_9606_Homo sapiens 20210617	>sp|A2RUC4|TYW5_HUMAN tRNA wybutosine-synthesizing protein 5 OS=Homo sapiens OX=9606 GN=TYW5 PE=1 SV=1				A2RUC4	A2RUC4	TYW5_HUMAN	Homo sapiens	TYW5	tRNA wybutosine-synthesizing protein 5	7754348	NaN	NaN	NaN	0.029	NaN	NaN	NaN	1	NaN	NaN	NaN	0.00334113	NaN	NaN	NaN
sp	9606	1	2	UP000005640_9606_Homo sapiens 20210617	>sp|P09543|CN37_HUMAN 2',3'-cyclic-nucleotide 3'-phosphodiesterase OS=Homo sapiens OX=9606 GN=CNP PE=1 SV=2				P09543	P09543	CN37_HUMAN	Homo sapiens	CNP	2',3'-cyclic-nucleotide 3'-phosphodiesterase	35939188	NaN	NaN	NaN	0.454	NaN	NaN	NaN	5	NaN	NaN	NaN	0	NaN	NaN	NaN
sp	9606	1	2	UP000005640_9606_Homo sapiens 20210617	>sp|O75643|U520_HUMAN U5 small nuclear ribonucleoprotein 200 kDa helicase OS=Homo sapiens OX=9606 GN=SNRNP200 PE=1 SV=2				O75643	O75643	U520_HUMAN	Homo sapiens	SNRNP200	U5 small nuclear ribonucleoprotein 200 kDa helicase	30668060	NaN	NaN	NaN	0.089	NaN	NaN	NaN	5	NaN	NaN	NaN	0	NaN	NaN	NaN
sp	9606	1	2	UP000005640_9606_Homo sapiens 20210617	>sp|P31431|SDC4_HUMAN Syndecan-4 OS=Homo sapiens OX=9606 GN=SDC4 PE=1 SV=2				P31431	P31431	SDC4_HUMAN	Homo sapiens	SDC4	Syndecan-4	1.82722e+06	NaN	NaN	NaN	0.111	NaN	NaN	NaN	2	NaN	NaN	NaN	0	NaN	NaN	NaN
sp	9606	1	3	UP000005640_9606_Homo sapiens 20210617	>sp|P58107|EPIPL_HUMAN Epiplakin OS=Homo sapiens OX=9606 GN=EPPK1 PE=1 SV=3				P58107	P58107	EPIPL_HUMAN	Homo sapiens	EPPK1	Epiplakin	45858310	NaN	NaN	NaN	0.242	NaN	NaN	NaN	5	NaN	NaN	NaN	0	NaN	NaN	NaN
sp	9606	1	2	UP000005640_9606_Homo sapiens 20210617	>sp|O43707|ACTN4_HUMAN Alpha-actinin-4 OS=Homo sapiens OX=9606 GN=ACTN4 PE=1 SV=2				O43707	O43707	ACTN4_HUMAN	Homo sapiens	ACTN4	Alpha-actinin-4	86481440	NaN	4446566	3587774	0.586	NaN	0.024	0.037	5	NaN	2	3	0	NaN	0	0
sp	9606	1	3	UP000005640_9606_Homo sapiens 20210617	>sp|P25205|MCM3_HUMAN DNA replication licensing factor MCM3 OS=Homo sapiens OX=9606 GN=MCM3 PE=1 SV=3				P25205	P25205	MCM3_HUMAN	Homo sapiens	MCM3	DNA replication licensing factor MCM3	39928710	NaN	NaN	NaN	0.386	NaN	NaN	NaN	5	NaN	NaN	NaN	0	NaN	NaN	NaN
sp	9606	1	4	UP000005640_9606_Homo sapiens 20210617	>sp|Q9UJ70|NAGK_HUMAN N-acetyl-D-glucosamine kinase OS=Homo sapiens OX=9606 GN=NAGK PE=1 SV=4				Q9UJ70	Q9UJ70	NAGK_HUMAN	Homo sapiens	NAGK	N-acetyl-D-glucosamine kinase	2.94676e+06	NaN	NaN	NaN	0.105	NaN	NaN	NaN	3	NaN	NaN	NaN	0	NaN	NaN	NaN
sp	9606	1	2	UP000005640_9606_Homo sapiens 20210617	>sp|Q14997|PSME4_HUMAN Proteasome activator complex subunit 4 OS=Homo sapiens OX=9606 GN=PSME4 PE=1 SV=2				Q14997	Q14997	PSME4_HUMAN	Homo sapiens	PSME4	Proteasome activator complex subunit 4	9255245	NaN	NaN	NaN	0.054	NaN	NaN	NaN	5	NaN	NaN	NaN	0.00118906	NaN	NaN	NaN
sp	9606	1	3	UP000005640_9606_Homo sapiens 20210617	>sp|P62873|GBB1_HUMAN Guanine nucleotide-binding protein G(I)/G(S)/G(T) subunit beta-1 OS=Homo sapiens OX=9606 GN=GNB1 PE=1 SV=3				P62873	P62873	GBB1_HUMAN	Homo sapiens	GNB1	Guanine nucleotide-binding protein G(I)/G(S)/G(T) subunit beta-1	19152558	1.69608e+06	3.56685e+06	NaN	0.203	0.029	0.029	NaN	5	1	1	NaN	0	0	0	NaN
sp	9606	1	2	UP000005640_9606_Homo sapiens 20210617	>sp|Q6NXE6|ARMC6_HUMAN Armadillo repeat-containing protein 6 OS=Homo sapiens OX=9606 GN=ARMC6 PE=1 SV=2				Q6NXE6	Q6NXE6	ARMC6_HUMAN	Homo sapiens	ARMC6	Armadillo repeat-containing protein 6	5699706	NaN	NaN	NaN	0.132	NaN	NaN	NaN	5	NaN	NaN	NaN	0	NaN	NaN	NaN
sp	9606	1	1	UP000005640_9606_Homo sapiens 20210617	>sp|Q9Y224|RTRAF_HUMAN RNA transcription, translation and transport factor protein OS=Homo sapiens OX=9606 GN=RTRAF PE=1 SV=1				Q9Y224	Q9Y224	RTRAF_HUMAN	Homo sapiens	RTRAF	RNA transcription, translation and transport factor protein	19108474	NaN	NaN	NaN	0.488	NaN	NaN	NaN	5	NaN	NaN	NaN	0	NaN	NaN	NaN
sp	9606	1	3	UP000005640_9606_Homo sapiens 20210617	>sp|P36551|HEM6_HUMAN Oxygen-dependent coproporphyrinogen-III oxidase, mitochondrial OS=Homo sapiens OX=9606 GN=CPOX PE=1 SV=3				P36551	P36551	HEM6_HUMAN	Homo sapiens	CPOX	Oxygen-dependent coproporphyrinogen-III oxidase, mitochondrial	44121704	NaN	NaN	NaN	0.244	NaN	NaN	NaN	5	NaN	NaN	NaN	0	NaN	NaN	NaN
sp	9606	1	1	UP000005640_9606_Homo sapiens 20210617	>sp|P30876|RPB2_HUMAN DNA-directed RNA polymerase II subunit RPB2 OS=Homo sapiens OX=9606 GN=POLR2B PE=1 SV=1				P30876	P30876	RPB2_HUMAN	Homo sapiens	POLR2B	DNA-directed RNA polymerase II subunit RPB2	7.43088e+06	NaN	NaN	NaN	0.039	NaN	NaN	NaN	5	NaN	NaN	NaN	0	NaN	NaN	NaN
sp	9606	1	1	UP000005640_9606_Homo sapiens 20210617	>sp|Q96DG6|CMBL_HUMAN Carboxymethylenebutenolidase homolog OS=Homo sapiens OX=9606 GN=CMBL PE=1 SV=1				Q96DG6	Q96DG6	CMBL_HUMAN	Homo sapiens	CMBL	Carboxymethylenebutenolidase homolog	17793784	NaN	NaN	NaN	0.163	NaN	NaN	NaN	4	NaN	NaN	NaN	0	NaN	NaN	NaN
sp	9606	1	1	UP000005640_9606_Homo sapiens 20210617	>sp|Q0VDF9|HSP7E_HUMAN Heat shock 70 kDa protein 14 OS=Homo sapiens OX=9606 GN=HSPA14 PE=1 SV=1				Q0VDF9	Q0VDF9	HSP7E_HUMAN	Homo sapiens	HSPA14	Heat shock 70 kDa protein 14	8295450	NaN	NaN	NaN	0.081	NaN	NaN	NaN	4	NaN	NaN	NaN	0	NaN	NaN	NaN
sp	9606	1	3	UP000005640_9606_Homo sapiens 20210617	>sp|Q15149|PLEC_HUMAN Plectin OS=Homo sapiens OX=9606 GN=PLEC PE=1 SV=3				Q15149	Q15149	PLEC_HUMAN	Homo sapiens	PLEC	Plectin	39012684	NaN	NaN	NaN	0.029	NaN	NaN	NaN	5	NaN	NaN	NaN	0	NaN	NaN	NaN
sp	9606	1	1	UP000005640_9606_Homo sapiens 20210617	>sp|Q5T440|CAF17_HUMAN Putative transferase CAF17, mitochondrial OS=Homo sapiens OX=9606 GN=IBA57 PE=1 SV=1				Q5T440	Q5T440	CAF17_HUMAN	Homo sapiens	IBA57	Putative transferase CAF17, mitochondrial	7537362	NaN	NaN	NaN	0.171	NaN	NaN	NaN	4	NaN	NaN	NaN	0	NaN	NaN	NaN
sp	9606	1	4	UP000005640_9606_Homo sapiens 20210617	>sp|P10253|LYAG_HUMAN Lysosomal alpha-glucosidase OS=Homo sapiens OX=9606 GN=GAA PE=1 SV=4				P10253	P10253	LYAG_HUMAN	Homo sapiens	GAA	Lysosomal alpha-glucosidase	21051224	NaN	NaN	NaN	0.194	NaN	NaN	NaN	5	NaN	NaN	NaN	0	NaN	NaN	NaN
sp	9606	1	3	UP000005640_9606_Homo sapiens 20210617	>sp|P41235|HNF4A_HUMAN Hepatocyte nuclear factor 4-alpha OS=Homo sapiens OX=9606 GN=HNF4A PE=1 SV=3				P41235	P41235	HNF4A_HUMAN	Homo sapiens	HNF4A	Hepatocyte nuclear factor 4-alpha	3133049	NaN	NaN	NaN	0.078	NaN	NaN	NaN	2	NaN	NaN	NaN	0	NaN	NaN	NaN
sp	9606	1	2	UP000005640_9606_Homo sapiens 20210617	>sp|P42695|CNDD3_HUMAN Condensin-2 complex subunit D3 OS=Homo sapiens OX=9606 GN=NCAPD3 PE=1 SV=2				P42695	P42695	CNDD3_HUMAN	Homo sapiens	NCAPD3	Condensin-2 complex subunit D3	660500	NaN	NaN	NaN	0.015	NaN	NaN	NaN	2	NaN	NaN	NaN	0.00175377	NaN	NaN	NaN
sp	9606	1	1	UP000005640_9606_Homo sapiens 20210617	>sp|Q99829|CPNE1_HUMAN Copine-1 OS=Homo sapiens OX=9606 GN=CPNE1 PE=1 SV=1				Q99829	Q99829	CPNE1_HUMAN	Homo sapiens	CPNE1	Copine-1	55930160	NaN	NaN	NaN	0.32	NaN	NaN	NaN	5	NaN	NaN	NaN	0	NaN	NaN	NaN
sp	9606	1	1	UP000005640_9606_Homo sapiens 20210617	>sp|Q08209|PP2BA_HUMAN Serine/threonine-protein phosphatase 2B catalytic subunit alpha isoform OS=Homo sapiens OX=9606 GN=PPP3CA PE=1 SV=1				Q08209	Q08209	PP2BA_HUMAN	Homo sapiens	PPP3CA	Serine/threonine-protein phosphatase 2B catalytic subunit alpha isoform	6.57531e+06	NaN	NaN	NaN	0.119	NaN	NaN	NaN	5	NaN	NaN	NaN	0	NaN	NaN	NaN
sp	9606	1	4	UP000005640_9606_Homo sapiens 20210617	>sp|P50990|TCPQ_HUMAN T-complex protein 1 subunit theta OS=Homo sapiens OX=9606 GN=CCT8 PE=1 SV=4				P50990	P50990	TCPQ_HUMAN	Homo sapiens	CCT8	T-complex protein 1 subunit theta	110095120	NaN	NaN	490555	0.604	NaN	NaN	0.022	5	NaN	NaN	1	0	NaN	NaN	0
sp	9606	1	1	UP000005640_9606_Homo sapiens 20210617	>sp|P13073|COX41_HUMAN Cytochrome c oxidase subunit 4 isoform 1, mitochondrial OS=Homo sapiens OX=9606 GN=COX4I1 PE=1 SV=1				P13073	P13073	COX41_HUMAN	Homo sapiens	COX4I1	Cytochrome c oxidase subunit 4 isoform 1, mitochondrial	24405780	NaN	NaN	NaN	0.166	NaN	NaN	NaN	3	NaN	NaN	NaN	0	NaN	NaN	NaN
sp	9606	1	3	UP000005640_9606_Homo sapiens 20210617	>sp|Q9BXS5|AP1M1_HUMAN AP-1 complex subunit mu-1 OS=Homo sapiens OX=9606 GN=AP1M1 PE=1 SV=3				Q9BXS5	Q9BXS5	AP1M1_HUMAN	Homo sapiens	AP1M1	AP-1 complex subunit mu-1	47968584	NaN	NaN	NaN	0.191	NaN	NaN	NaN	5	NaN	NaN	NaN	0	NaN	NaN	NaN
sp	9606	1	1	UP000005640_9606_Homo sapiens 20210617	>sp|P01130|LDLR_HUMAN Low-density lipoprotein receptor OS=Homo sapiens OX=9606 GN=LDLR PE=1 SV=1				P01130	P01130	LDLR_HUMAN	Homo sapiens	LDLR	Low-density lipoprotein receptor	2.06331e+06	NaN	NaN	NaN	0.024	NaN	NaN	NaN	2	NaN	NaN	NaN	0.00175377	NaN	NaN	NaN
sp	9606	1	1	UP000005640_9606_Homo sapiens 20210617	>sp|Q99447|PCY2_HUMAN Ethanolamine-phosphate cytidylyltransferase OS=Homo sapiens OX=9606 GN=PCYT2 PE=1 SV=1				Q99447	Q99447	PCY2_HUMAN	Homo sapiens	PCYT2	Ethanolamine-phosphate cytidylyltransferase	33179016	NaN	NaN	NaN	0.36	NaN	NaN	NaN	5	NaN	NaN	NaN	0	NaN	NaN	NaN
sp	9606	1	2	UP000005640_9606_Homo sapiens 20210617	>sp|Q5JVF3|PCID2_HUMAN PCI domain-containing protein 2 OS=Homo sapiens OX=9606 GN=PCID2 PE=1 SV=2				Q5JVF3	Q5JVF3	PCID2_HUMAN	Homo sapiens	PCID2	PCI domain-containing protein 2	13028947	NaN	NaN	NaN	0.138	NaN	NaN	NaN	5	NaN	NaN	NaN	0.000807754	NaN	NaN	NaN
sp	9606	1	2	UP000005640_9606_Homo sapiens 20210617	>sp|P46939|UTRN_HUMAN Utrophin OS=Homo sapiens OX=9606 GN=UTRN PE=1 SV=2				P46939	P46939	UTRN_HUMAN	Homo sapiens	UTRN	Utrophin	15430098	NaN	NaN	NaN	0.048	NaN	NaN	NaN	5	NaN	NaN	NaN	0	NaN	NaN	NaN
sp	9606	1	3	UP000005640_9606_Homo sapiens 20210617	>sp|P62266|RS23_HUMAN 40S ribosomal protein S23 OS=Homo sapiens OX=9606 GN=RPS23 PE=1 SV=3				P62266	P62266	RS23_HUMAN	Homo sapiens	RPS23	40S ribosomal protein S23	80560530	NaN	NaN	NaN	0.35	NaN	NaN	NaN	5	NaN	NaN	NaN	0	NaN	NaN	NaN
sp	9606	1	1	UP000005640_9606_Homo sapiens 20210617	>sp|Q9H993|ARMT1_HUMAN Damage-control phosphatase ARMT1 OS=Homo sapiens OX=9606 GN=ARMT1 PE=1 SV=1				Q9H993	Q9H993	ARMT1_HUMAN	Homo sapiens	ARMT1	Damage-control phosphatase ARMT1	51295132	NaN	1.43322e+06	NaN	0.177	NaN	0.025	NaN	5	NaN	1	NaN	0	NaN	0	NaN
sp	9606	1	3	UP000005640_9606_Homo sapiens 20210617	>sp|P62253|UB2G1_HUMAN Ubiquitin-conjugating enzyme E2 G1 OS=Homo sapiens OX=9606 GN=UBE2G1 PE=1 SV=3				P62253	P62253	UB2G1_HUMAN	Homo sapiens	UBE2G1	Ubiquitin-conjugating enzyme E2 G1	1677504	NaN	NaN	NaN	0.041	NaN	NaN	NaN	1	NaN	NaN	NaN	0.00334113	NaN	NaN	NaN
sp	9606	1	1	UP000005640_9606_Homo sapiens 20210617	>sp|P50995|ANX11_HUMAN Annexin A11 OS=Homo sapiens OX=9606 GN=ANXA11 PE=1 SV=1				P50995	P50995	ANX11_HUMAN	Homo sapiens	ANXA11	Annexin A11	30350254	NaN	2957896	1.00529e+06	0.255	NaN	0.036	0.018	5	NaN	2	1	0	NaN	0	0
sp	9606	1	1	UP000005640_9606_Homo sapiens 20210617	>sp|Q14746|COG2_HUMAN Conserved oligomeric Golgi complex subunit 2 OS=Homo sapiens OX=9606 GN=COG2 PE=1 SV=1				Q14746	Q14746	COG2_HUMAN	Homo sapiens	COG2	Conserved oligomeric Golgi complex subunit 2	8899139	NaN	NaN	NaN	0.087	NaN	NaN	NaN	5	NaN	NaN	NaN	0	NaN	NaN	NaN
sp	9606	1	1	UP000005640_9606_Homo sapiens 20210617	>sp|P0DMM9|ST1A3_HUMAN Sulfotransferase 1A3 OS=Homo sapiens OX=9606 GN=SULT1A3 PE=1 SV=1;>sp|P0DMN0|ST1A4_HUMAN Sulfotransferase 1A4 OS=Homo sapiens OX=9606 GN=SULT1A4 PE=1 SV=1	;	;	;	P0DMM9;P0DMN0	P0DMM9;P0DMN0	ST1A3_HUMAN;ST1A4_HUMAN	Homo sapiens	SULT1A3;SULT1A4	Sulfotransferase 1A3;Sulfotransferase 1A4	28142596	NaN	92330.1	1883930	36.9%;36.9%	NaN	3.7%;3.7%	3.7%;3.7%	5	NaN	1	1	0	NaN	0	0
sp	9606	1	1	UP000005640_9606_Homo sapiens 20210617	>sp|O00743|PPP6_HUMAN Serine/threonine-protein phosphatase 6 catalytic subunit OS=Homo sapiens OX=9606 GN=PPP6C PE=1 SV=1				O00743	O00743	PPP6_HUMAN	Homo sapiens	PPP6C	Serine/threonine-protein phosphatase 6 catalytic subunit	9589848	NaN	NaN	NaN	0.167	NaN	NaN	NaN	5	NaN	NaN	NaN	0	NaN	NaN	NaN
sp	9606	1	2	UP000005640_9606_Homo sapiens 20210617	>sp|Q6IBS0|TWF2_HUMAN Twinfilin-2 OS=Homo sapiens OX=9606 GN=TWF2 PE=1 SV=2				Q6IBS0	Q6IBS0	TWF2_HUMAN	Homo sapiens	TWF2	Twinfilin-2	24820862	NaN	NaN	NaN	0.493	NaN	NaN	NaN	5	NaN	NaN	NaN	0	NaN	NaN	NaN
sp	9606	1	2	UP000005640_9606_Homo sapiens 20210617	>sp|Q02543|RL18A_HUMAN 60S ribosomal protein L18a OS=Homo sapiens OX=9606 GN=RPL18A PE=1 SV=2				Q02543	Q02543	RL18A_HUMAN	Homo sapiens	RPL18A	60S ribosomal protein L18a	61085644	NaN	NaN	NaN	0.483	NaN	NaN	NaN	5	NaN	NaN	NaN	0	NaN	NaN	NaN
sp	9606	1	1	UP000005640_9606_Homo sapiens 20210617	>sp|Q9UBP6|TRMB_HUMAN tRNA (guanine-N(7)-)-methyltransferase OS=Homo sapiens OX=9606 GN=METTL1 PE=1 SV=1				Q9UBP6	Q9UBP6	TRMB_HUMAN	Homo sapiens	METTL1	tRNA (guanine-N(7)-)-methyltransferase	4728883	NaN	NaN	NaN	0.25	NaN	NaN	NaN	4	NaN	NaN	NaN	0	NaN	NaN	NaN
sp	9606	1	2	UP000005640_9606_Homo sapiens 20210617	>sp|O60343|TBCD4_HUMAN TBC1 domain family member 4 OS=Homo sapiens OX=9606 GN=TBC1D4 PE=1 SV=2				O60343	O60343	TBCD4_HUMAN	Homo sapiens	TBC1D4	TBC1 domain family member 4	14214402	NaN	NaN	NaN	0.092	NaN	NaN	NaN	5	NaN	NaN	NaN	0	NaN	NaN	NaN
sp	9606	1	5	UP000005640_9606_Homo sapiens 20210617	>sp|Q16851|UGPA_HUMAN UTP--glucose-1-phosphate uridylyltransferase OS=Homo sapiens OX=9606 GN=UGP2 PE=1 SV=5				Q16851	Q16851	UGPA_HUMAN	Homo sapiens	UGP2	UTP--glucose-1-phosphate uridylyltransferase	66621910	1.14288e+06	1.58675e+06	NaN	0.362	0.024	0.024	NaN	5	1	1	NaN	0	0	0	NaN
sp	9606	1	2	UP000005640_9606_Homo sapiens 20210617	>sp|Q9BTE3|MCMBP_HUMAN Mini-chromosome maintenance complex-binding protein OS=Homo sapiens OX=9606 GN=MCMBP PE=1 SV=2				Q9BTE3	Q9BTE3	MCMBP_HUMAN	Homo sapiens	MCMBP	Mini-chromosome maintenance complex-binding protein	70180136	NaN	NaN	NaN	0.193	NaN	NaN	NaN	5	NaN	NaN	NaN	0	NaN	NaN	NaN
sp	9606	1	1	UP000005640_9606_Homo sapiens 20210617	>sp|Q86UP2|KTN1_HUMAN Kinectin OS=Homo sapiens OX=9606 GN=KTN1 PE=1 SV=1				Q86UP2	Q86UP2	KTN1_HUMAN	Homo sapiens	KTN1	Kinectin	29851592	NaN	NaN	NaN	0.304	NaN	NaN	NaN	5	NaN	NaN	NaN	0	NaN	NaN	NaN
sp	9606	1	2	UP000005640_9606_Homo sapiens 20210617	>sp|P19823|ITIH2_HUMAN Inter-alpha-trypsin inhibitor heavy chain H2 OS=Homo sapiens OX=9606 GN=ITIH2 PE=1 SV=2				P19823	P19823	ITIH2_HUMAN	Homo sapiens	ITIH2	Inter-alpha-trypsin inhibitor heavy chain H2	35434012	NaN	1.55906e+06	NaN	0.136	NaN	0.008	NaN	5	NaN	1	NaN	0	NaN	0	NaN
sp	9606	1	1	UP000005640_9606_Homo sapiens 20210617	>sp|O75718|CRTAP_HUMAN Cartilage-associated protein OS=Homo sapiens OX=9606 GN=CRTAP PE=1 SV=1				O75718	O75718	CRTAP_HUMAN	Homo sapiens	CRTAP	Cartilage-associated protein	8.24625e+06	NaN	NaN	NaN	0.107	NaN	NaN	NaN	4	NaN	NaN	NaN	0	NaN	NaN	NaN
sp	9606	1	2	UP000005640_9606_Homo sapiens 20210617	>sp|P10155|RO60_HUMAN 60 kDa SS-A/Ro ribonucleoprotein OS=Homo sapiens OX=9606 GN=RO60 PE=1 SV=2				P10155	P10155	RO60_HUMAN	Homo sapiens	RO60	60 kDa SS-A/Ro ribonucleoprotein	13905109	NaN	NaN	NaN	0.208	NaN	NaN	NaN	5	NaN	NaN	NaN	0	NaN	NaN	NaN
sp	9606	1	2	UP000005640_9606_Homo sapiens 20210617	>sp|P10588|NR2F6_HUMAN Nuclear receptor subfamily 2 group F member 6 OS=Homo sapiens OX=9606 GN=NR2F6 PE=1 SV=2				P10588	P10588	NR2F6_HUMAN	Homo sapiens	NR2F6	Nuclear receptor subfamily 2 group F member 6	279855	NaN	NaN	NaN	0.059	NaN	NaN	NaN	1	NaN	NaN	NaN	0.00968145	NaN	NaN	NaN
sp	9606	1	1	UP000005640_9606_Homo sapiens 20210617	>sp|P17301|ITA2_HUMAN Integrin alpha-2 OS=Homo sapiens OX=9606 GN=ITGA2 PE=1 SV=1				P17301	P17301	ITA2_HUMAN	Homo sapiens	ITGA2	Integrin alpha-2	121451816	NaN	NaN	NaN	0.075	NaN	NaN	NaN	5	NaN	NaN	NaN	0	NaN	NaN	NaN
sp	9606	1	3	UP000005640_9606_Homo sapiens 20210617	>sp|P28062|PSB8_HUMAN Proteasome subunit beta type-8 OS=Homo sapiens OX=9606 GN=PSMB8 PE=1 SV=3				P28062	P28062	PSB8_HUMAN	Homo sapiens	PSMB8	Proteasome subunit beta type-8	11848624	NaN	NaN	NaN	0.101	NaN	NaN	NaN	3	NaN	NaN	NaN	0	NaN	NaN	NaN
sp	9606	1	4	UP000005640_9606_Homo sapiens 20210617	>sp|P40925|MDHC_HUMAN Malate dehydrogenase, cytoplasmic OS=Homo sapiens OX=9606 GN=MDH1 PE=1 SV=4				P40925	P40925	MDHC_HUMAN	Homo sapiens	MDH1	Malate dehydrogenase, cytoplasmic	100506616	9845151	9900006	5.00883e+06	0.479	0.102	0.144	0.072	5	3	4	2	0	0	0	0
sp	9606	1	1	UP000005640_9606_Homo sapiens 20210617	>sp|P62191|PRS4_HUMAN 26S proteasome regulatory subunit 4 OS=Homo sapiens OX=9606 GN=PSMC1 PE=1 SV=1				P62191	P62191	PRS4_HUMAN	Homo sapiens	PSMC1	26S proteasome regulatory subunit 4	41746830	NaN	NaN	NaN	0.48	NaN	NaN	NaN	5	NaN	NaN	NaN	0	NaN	NaN	NaN
sp	9606	1	1	UP000005640_9606_Homo sapiens 20210617	>sp|O43390|HNRPR_HUMAN Heterogeneous nuclear ribonucleoprotein R OS=Homo sapiens OX=9606 GN=HNRNPR PE=1 SV=1				O43390	O43390	HNRPR_HUMAN	Homo sapiens	HNRNPR	Heterogeneous nuclear ribonucleoprotein R	84935890	NaN	3.48717e+06	NaN	0.161	NaN	0.039	NaN	5	NaN	2	NaN	0	NaN	0	NaN
sp	9606	1	4	UP000005640_9606_Homo sapiens 20210617	>sp|P42330|AK1C3_HUMAN Aldo-keto reductase family 1 member C3 OS=Homo sapiens OX=9606 GN=AKR1C3 PE=1 SV=4				P42330	P42330	AK1C3_HUMAN	Homo sapiens	AKR1C3	Aldo-keto reductase family 1 member C3	82302100	NaN	NaN	NaN	0.433	NaN	NaN	NaN	5	NaN	NaN	NaN	0	NaN	NaN	NaN
sp	9606	1	1	UP000005640_9606_Homo sapiens 20210617	>sp|Q04828|AK1C1_HUMAN Aldo-keto reductase family 1 member C1 OS=Homo sapiens OX=9606 GN=AKR1C1 PE=1 SV=1				Q04828	Q04828	AK1C1_HUMAN	Homo sapiens	AKR1C1	Aldo-keto reductase family 1 member C1	216141970	20901220	674911200	3.09689e+06	0.892	0.115	0.207	0.173	5	3	5	3	0	0	0	0
sp	9606	1	1	UP000005640_9606_Homo sapiens 20210617	>sp|Q9Y5X2|SNX8_HUMAN Sorting nexin-8 OS=Homo sapiens OX=9606 GN=SNX8 PE=1 SV=1				Q9Y5X2	Q9Y5X2	SNX8_HUMAN	Homo sapiens	SNX8	Sorting nexin-8	2196332	NaN	NaN	NaN	0.052	NaN	NaN	NaN	2	NaN	NaN	NaN	0.00175377	NaN	NaN	NaN
sp	9606	1	2	UP000005640_9606_Homo sapiens 20210617	>sp|Q96PK6|RBM14_HUMAN RNA-binding protein 14 OS=Homo sapiens OX=9606 GN=RBM14 PE=1 SV=2				Q96PK6	Q96PK6	RBM14_HUMAN	Homo sapiens	RBM14	RNA-binding protein 14	9326922	NaN	NaN	NaN	0.069	NaN	NaN	NaN	4	NaN	NaN	NaN	0	NaN	NaN	NaN
sp	9606	1	2	UP000005640_9606_Homo sapiens 20210617	>sp|O00425|IF2B3_HUMAN Insulin-like growth factor 2 mRNA-binding protein 3 OS=Homo sapiens OX=9606 GN=IGF2BP3 PE=1 SV=2				O00425	O00425	IF2B3_HUMAN	Homo sapiens	IGF2BP3	Insulin-like growth factor 2 mRNA-binding protein 3	21007942	116704	NaN	NaN	0.25	0.028	NaN	NaN	5	1	NaN	NaN	0	0	NaN	NaN
sp	9606	1	4	UP000005640_9606_Homo sapiens 20210617	>sp|P29144|TPP2_HUMAN Tripeptidyl-peptidase 2 OS=Homo sapiens OX=9606 GN=TPP2 PE=1 SV=4				P29144	P29144	TPP2_HUMAN	Homo sapiens	TPP2	Tripeptidyl-peptidase 2	18631972	NaN	NaN	NaN	0.15	NaN	NaN	NaN	5	NaN	NaN	NaN	0	NaN	NaN	NaN
sp	9606	1	3	UP000005640_9606_Homo sapiens 20210617	>sp|Q16222|UAP1_HUMAN UDP-N-acetylhexosamine pyrophosphorylase OS=Homo sapiens OX=9606 GN=UAP1 PE=1 SV=3				Q16222	Q16222	UAP1_HUMAN	Homo sapiens	UAP1	UDP-N-acetylhexosamine pyrophosphorylase	4688819	NaN	NaN	NaN	0.056	NaN	NaN	NaN	3	NaN	NaN	NaN	0	NaN	NaN	NaN
sp	9606	1	2	UP000005640_9606_Homo sapiens 20210617	>sp|P30419|NMT1_HUMAN Glycylpeptide N-tetradecanoyltransferase 1 OS=Homo sapiens OX=9606 GN=NMT1 PE=1 SV=2				P30419	P30419	NMT1_HUMAN	Homo sapiens	NMT1	Glycylpeptide N-tetradecanoyltransferase 1	20046752	NaN	NaN	1.14975e+06	0.25	NaN	NaN	0.026	5	NaN	NaN	1	0	NaN	NaN	0
sp	9606	1	3	UP000005640_9606_Homo sapiens 20210617	>sp|O76094|SRP72_HUMAN Signal recognition particle subunit SRP72 OS=Homo sapiens OX=9606 GN=SRP72 PE=1 SV=3				O76094	O76094	SRP72_HUMAN	Homo sapiens	SRP72	Signal recognition particle subunit SRP72	72654024	NaN	NaN	1.37975e+06	0.294	NaN	NaN	0.016	5	NaN	NaN	1	0	NaN	NaN	0
sp	9606	1	1	UP000005640_9606_Homo sapiens 20210617	>sp|P48637|GSHB_HUMAN Glutathione synthetase OS=Homo sapiens OX=9606 GN=GSS PE=1 SV=1				P48637	P48637	GSHB_HUMAN	Homo sapiens	GSS	Glutathione synthetase	62265652	NaN	1.39966e+06	NaN	0.365	NaN	0.017	NaN	5	NaN	1	NaN	0	NaN	0	NaN
sp	9606	1	1	UP000005640_9606_Homo sapiens 20210617	>sp|Q15435|PP1R7_HUMAN Protein phosphatase 1 regulatory subunit 7 OS=Homo sapiens OX=9606 GN=PPP1R7 PE=1 SV=1				Q15435	Q15435	PP1R7_HUMAN	Homo sapiens	PPP1R7	Protein phosphatase 1 regulatory subunit 7	18558416	NaN	NaN	NaN	0.244	NaN	NaN	NaN	5	NaN	NaN	NaN	0	NaN	NaN	NaN
sp	9606	1	4	UP000005640_9606_Homo sapiens 20210617	>sp|Q08211|DHX9_HUMAN ATP-dependent RNA helicase A OS=Homo sapiens OX=9606 GN=DHX9 PE=1 SV=4				Q08211	Q08211	DHX9_HUMAN	Homo sapiens	DHX9	ATP-dependent RNA helicase A	49088920	NaN	NaN	NaN	0.151	NaN	NaN	NaN	5	NaN	NaN	NaN	0	NaN	NaN	NaN
sp	9606	1	2	UP000005640_9606_Homo sapiens 20210617	>sp|P18077|RL35A_HUMAN 60S ribosomal protein L35a OS=Homo sapiens OX=9606 GN=RPL35A PE=1 SV=2				P18077	P18077	RL35A_HUMAN	Homo sapiens	RPL35A	60S ribosomal protein L35a	13261413	NaN	NaN	1.564e+06	0.345	NaN	NaN	0.109	4	NaN	NaN	1	0	NaN	NaN	0
sp	9606	1	2	UP000005640_9606_Homo sapiens 20210617	>sp|Q96T76|MMS19_HUMAN MMS19 nucleotide excision repair protein homolog OS=Homo sapiens OX=9606 GN=MMS19 PE=1 SV=2				Q96T76	Q96T76	MMS19_HUMAN	Homo sapiens	MMS19	MMS19 nucleotide excision repair protein homolog	18062096	NaN	NaN	NaN	0.188	NaN	NaN	NaN	5	NaN	NaN	NaN	0	NaN	NaN	NaN
sp	9606	1	1	UP000005640_9606_Homo sapiens 20210617	>sp|Q7L2E3|DHX30_HUMAN ATP-dependent RNA helicase DHX30 OS=Homo sapiens OX=9606 GN=DHX30 PE=1 SV=1				Q7L2E3	Q7L2E3	DHX30_HUMAN	Homo sapiens	DHX30	ATP-dependent RNA helicase DHX30	26094566	NaN	NaN	NaN	0.168	NaN	NaN	NaN	5	NaN	NaN	NaN	0	NaN	NaN	NaN
sp	9606	1	1	UP000005640_9606_Homo sapiens 20210617	>sp|Q16576|RBBP7_HUMAN Histone-binding protein RBBP7 OS=Homo sapiens OX=9606 GN=RBBP7 PE=1 SV=1				Q16576	Q16576	RBBP7_HUMAN	Homo sapiens	RBBP7	Histone-binding protein RBBP7	68459250	1.72458e+06	2883270	NaN	0.247	0.021	0.021	NaN	5	1	1	NaN	0	0	0	NaN
sp	9606	1	1	UP000005640_9606_Homo sapiens 20210617	>sp|P07339|CATD_HUMAN Cathepsin D OS=Homo sapiens OX=9606 GN=CTSD PE=1 SV=1				P07339	P07339	CATD_HUMAN	Homo sapiens	CTSD	Cathepsin D	31840312	NaN	5209935	23680302	0.369	NaN	0.1	0.095	5	NaN	3	3	0	NaN	0	0
sp	9606	1	1	UP000005640_9606_Homo sapiens 20210617	>sp|O15355|PPM1G_HUMAN Protein phosphatase 1G OS=Homo sapiens OX=9606 GN=PPM1G PE=1 SV=1				O15355	O15355	PPM1G_HUMAN	Homo sapiens	PPM1G	Protein phosphatase 1G	34468456	NaN	785797	14871.6	0.28	NaN	0.022	0.022	5	NaN	1	1	0	NaN	0	0
sp	9606	1	3	UP000005640_9606_Homo sapiens 20210617	>sp|P15121|ALDR_HUMAN Aldo-keto reductase family 1 member B1 OS=Homo sapiens OX=9606 GN=AKR1B1 PE=1 SV=3				P15121	P15121	ALDR_HUMAN	Homo sapiens	AKR1B1	Aldo-keto reductase family 1 member B1	70276790	NaN	10599786	NaN	0.475	NaN	0.025	NaN	5	NaN	1	NaN	0	NaN	0	NaN
sp	9606	1	3	UP000005640_9606_Homo sapiens 20210617	>sp|Q8TB37|NUBPL_HUMAN Iron-sulfur protein NUBPL OS=Homo sapiens OX=9606 GN=NUBPL PE=1 SV=3				Q8TB37	Q8TB37	NUBPL_HUMAN	Homo sapiens	NUBPL	Iron-sulfur protein NUBPL	4941455	NaN	NaN	NaN	0.194	NaN	NaN	NaN	4	NaN	NaN	NaN	0.000412541	NaN	NaN	NaN
sp	9606	1	1	UP000005640_9606_Homo sapiens 20210617	>sp|P07148|FABPL_HUMAN Fatty acid-binding protein, liver OS=Homo sapiens OX=9606 GN=FABP1 PE=1 SV=1				P07148	P07148	FABPL_HUMAN	Homo sapiens	FABP1	Fatty acid-binding protein, liver	26847162	NaN	2.19999e+06	3.88994e+06	0.15	NaN	0.079	0.079	2	NaN	1	1	0	NaN	0	0
sp	9606	1	3	UP000005640_9606_Homo sapiens 20210617	>sp|P42285|MTREX_HUMAN Exosome RNA helicase MTR4 OS=Homo sapiens OX=9606 GN=MTREX PE=1 SV=3				P42285	P42285	MTREX_HUMAN	Homo sapiens	MTREX	Exosome RNA helicase MTR4	35775136	NaN	NaN	NaN	0.102	NaN	NaN	NaN	5	NaN	NaN	NaN	0	NaN	NaN	NaN
sp	9606	1	3	UP000005640_9606_Homo sapiens 20210617	>sp|O75533|SF3B1_HUMAN Splicing factor 3B subunit 1 OS=Homo sapiens OX=9606 GN=SF3B1 PE=1 SV=3				O75533	O75533	SF3B1_HUMAN	Homo sapiens	SF3B1	Splicing factor 3B subunit 1	29641516	NaN	NaN	NaN	0.301	NaN	NaN	NaN	5	NaN	NaN	NaN	0	NaN	NaN	NaN
sp	9606	1	3	UP000005640_9606_Homo sapiens 20210617	>sp|P28066|PSA5_HUMAN Proteasome subunit alpha type-5 OS=Homo sapiens OX=9606 GN=PSMA5 PE=1 SV=3				P28066	P28066	PSA5_HUMAN	Homo sapiens	PSMA5	Proteasome subunit alpha type-5	53159188	NaN	645303	673128	0.286	NaN	0.05	0.05	5	NaN	1	1	0	NaN	0	0
sp	9606	1	3	UP000005640_9606_Homo sapiens 20210617	>sp|Q9Y697|NFS1_HUMAN Cysteine desulfurase, mitochondrial OS=Homo sapiens OX=9606 GN=NFS1 PE=1 SV=3				Q9Y697	Q9Y697	NFS1_HUMAN	Homo sapiens	NFS1	Cysteine desulfurase, mitochondrial	25299964	NaN	NaN	NaN	0.179	NaN	NaN	NaN	5	NaN	NaN	NaN	0	NaN	NaN	NaN
sp	9606	1	4	UP000005640_9606_Homo sapiens 20210617	>sp|O00410|IPO5_HUMAN Importin-5 OS=Homo sapiens OX=9606 GN=IPO5 PE=1 SV=4				O00410	O00410	IPO5_HUMAN	Homo sapiens	IPO5	Importin-5	95727280	NaN	NaN	NaN	0.314	NaN	NaN	NaN	5	NaN	NaN	NaN	0	NaN	NaN	NaN
sp	9606	1	3	UP000005640_9606_Homo sapiens 20210617	>sp|P80404|GABT_HUMAN 4-aminobutyrate aminotransferase, mitochondrial OS=Homo sapiens OX=9606 GN=ABAT PE=1 SV=3				P80404	P80404	GABT_HUMAN	Homo sapiens	ABAT	4-aminobutyrate aminotransferase, mitochondrial	35553840	NaN	NaN	NaN	0.346	NaN	NaN	NaN	5	NaN	NaN	NaN	0	NaN	NaN	NaN
sp	9606	1	4	UP000005640_9606_Homo sapiens 20210617	>sp|P28070|PSB4_HUMAN Proteasome subunit beta type-4 OS=Homo sapiens OX=9606 GN=PSMB4 PE=1 SV=4				P28070	P28070	PSB4_HUMAN	Homo sapiens	PSMB4	Proteasome subunit beta type-4	32270448	NaN	NaN	NaN	0.318	NaN	NaN	NaN	5	NaN	NaN	NaN	0	NaN	NaN	NaN
sp	9606	1	1	UP000005640_9606_Homo sapiens 20210617	>sp|O14980|XPO1_HUMAN Exportin-1 OS=Homo sapiens OX=9606 GN=XPO1 PE=1 SV=1				O14980	O14980	XPO1_HUMAN	Homo sapiens	XPO1	Exportin-1	42067930	NaN	NaN	NaN	0.32	NaN	NaN	NaN	5	NaN	NaN	NaN	0	NaN	NaN	NaN
sp	9606	1	2	UP000005640_9606_Homo sapiens 20210617	>sp|Q86VS8|HOOK3_HUMAN Protein Hook homolog 3 OS=Homo sapiens OX=9606 GN=HOOK3 PE=1 SV=2				Q86VS8	Q86VS8	HOOK3_HUMAN	Homo sapiens	HOOK3	Protein Hook homolog 3	14452452	NaN	NaN	NaN	0.026	NaN	NaN	NaN	2	NaN	NaN	NaN	0.00704902	NaN	NaN	NaN
sp	9606	1	2	UP000005640_9606_Homo sapiens 20210617	>sp|O75976|CBPD_HUMAN Carboxypeptidase D OS=Homo sapiens OX=9606 GN=CPD PE=1 SV=2				O75976	O75976	CBPD_HUMAN	Homo sapiens	CPD	Carboxypeptidase D	25187840	NaN	NaN	NaN	0.109	NaN	NaN	NaN	5	NaN	NaN	NaN	0	NaN	NaN	NaN
sp	9606	1	2	UP000005640_9606_Homo sapiens 20210617	>sp|Q12765|SCRN1_HUMAN Secernin-1 OS=Homo sapiens OX=9606 GN=SCRN1 PE=1 SV=2				Q12765	Q12765	SCRN1_HUMAN	Homo sapiens	SCRN1	Secernin-1	7.37132e+06	NaN	NaN	NaN	0.191	NaN	NaN	NaN	5	NaN	NaN	NaN	0	NaN	NaN	NaN
sp	9606	1	1	UP000005640_9606_Homo sapiens 20210617	>sp|P62081|RS7_HUMAN 40S ribosomal protein S7 OS=Homo sapiens OX=9606 GN=RPS7 PE=1 SV=1				P62081	P62081	RS7_HUMAN	Homo sapiens	RPS7	40S ribosomal protein S7	84948890	NaN	6.58704e+06	6886534	0.727	NaN	0.186	0.186	5	NaN	3	3	0	NaN	0	0
sp	9606	1	1	UP000005640_9606_Homo sapiens 20210617	>sp|P61221|ABCE1_HUMAN ATP-binding cassette sub-family E member 1 OS=Homo sapiens OX=9606 GN=ABCE1 PE=1 SV=1				P61221	P61221	ABCE1_HUMAN	Homo sapiens	ABCE1	ATP-binding cassette sub-family E member 1	17087436	NaN	NaN	NaN	0.172	NaN	NaN	NaN	5	NaN	NaN	NaN	0	NaN	NaN	NaN
sp	9606	1	2	UP000005640_9606_Homo sapiens 20210617	>sp|P26358|DNMT1_HUMAN DNA (cytosine-5)-methyltransferase 1 OS=Homo sapiens OX=9606 GN=DNMT1 PE=1 SV=2				P26358	P26358	DNMT1_HUMAN	Homo sapiens	DNMT1	DNA (cytosine-5)-methyltransferase 1	27113644	NaN	NaN	NaN	0.09	NaN	NaN	NaN	5	NaN	NaN	NaN	0	NaN	NaN	NaN
sp	9606	1	1	UP000005640_9606_Homo sapiens 20210617	>sp|Q6YP21|KAT3_HUMAN Kynurenine--oxoglutarate transaminase 3 OS=Homo sapiens OX=9606 GN=KYAT3 PE=1 SV=1				Q6YP21	Q6YP21	KAT3_HUMAN	Homo sapiens	KYAT3	Kynurenine--oxoglutarate transaminase 3	5621987	NaN	NaN	NaN	0.086	NaN	NaN	NaN	4	NaN	NaN	NaN	0	NaN	NaN	NaN
sp	9606	1	1	UP000005640_9606_Homo sapiens 20210617	>sp|P09496|CLCA_HUMAN Clathrin light chain A OS=Homo sapiens OX=9606 GN=CLTA PE=1 SV=1				P09496	P09496	CLCA_HUMAN	Homo sapiens	CLTA	Clathrin light chain A	38913304	NaN	4.59958e+06	4317056	0.181	NaN	0.04	0.036	5	NaN	1	1	0	NaN	0	0
sp	9606	1	2	UP000005640_9606_Homo sapiens 20210617	>sp|Q9BTY2|FUCO2_HUMAN Plasma alpha-L-fucosidase OS=Homo sapiens OX=9606 GN=FUCA2 PE=1 SV=2				Q9BTY2	Q9BTY2	FUCO2_HUMAN	Homo sapiens	FUCA2	Plasma alpha-L-fucosidase	16862858	NaN	NaN	NaN	0.163	NaN	NaN	NaN	5	NaN	NaN	NaN	0	NaN	NaN	NaN
sp	9606	1	1	UP000005640_9606_Homo sapiens 20210617	>sp|Q92572|AP3S1_HUMAN AP-3 complex subunit sigma-1 OS=Homo sapiens OX=9606 GN=AP3S1 PE=1 SV=1				Q92572	Q92572	AP3S1_HUMAN	Homo sapiens	AP3S1	AP-3 complex subunit sigma-1	9743172	NaN	NaN	NaN	0.207	NaN	NaN	NaN	4	NaN	NaN	NaN	0	NaN	NaN	NaN
sp	9606	1	1	UP000005640_9606_Homo sapiens 20210617	>sp|P61923|COPZ1_HUMAN Coatomer subunit zeta-1 OS=Homo sapiens OX=9606 GN=COPZ1 PE=1 SV=1				P61923	P61923	COPZ1_HUMAN	Homo sapiens	COPZ1	Coatomer subunit zeta-1	8438897	NaN	NaN	NaN	0.35	NaN	NaN	NaN	5	NaN	NaN	NaN	0.000807754	NaN	NaN	NaN
sp	9606	1	3	UP000005640_9606_Homo sapiens 20210617	>sp|P08263|GSTA1_HUMAN Glutathione S-transferase A1 OS=Homo sapiens OX=9606 GN=GSTA1 PE=1 SV=3				P08263	P08263	GSTA1_HUMAN	Homo sapiens	GSTA1	Glutathione S-transferase A1	89956140	NaN	2.08427e+06	NaN	0.279	NaN	0.032	NaN	5	NaN	1	NaN	0	NaN	0	NaN
sp	9606	1	2	UP000005640_9606_Homo sapiens 20210617	>sp|P09960|LKHA4_HUMAN Leukotriene A-4 hydrolase OS=Homo sapiens OX=9606 GN=LTA4H PE=1 SV=2				P09960	P09960	LKHA4_HUMAN	Homo sapiens	LTA4H	Leukotriene A-4 hydrolase	34015344	NaN	NaN	NaN	0.372	NaN	NaN	NaN	5	NaN	NaN	NaN	0	NaN	NaN	NaN
sp	9606	1	2	UP000005640_9606_Homo sapiens 20210617	>sp|Q12904|AIMP1_HUMAN Aminoacyl tRNA synthase complex-interacting multifunctional protein 1 OS=Homo sapiens OX=9606 GN=AIMP1 PE=1 SV=2				Q12904	Q12904	AIMP1_HUMAN	Homo sapiens	AIMP1	Aminoacyl tRNA synthase complex-interacting multifunctional protein 1	16172788	NaN	NaN	NaN	0.356	NaN	NaN	NaN	5	NaN	NaN	NaN	0	NaN	NaN	NaN
sp	9606	1	2	UP000005640_9606_Homo sapiens 20210617	>sp|P40763|STAT3_HUMAN Signal transducer and activator of transcription 3 OS=Homo sapiens OX=9606 GN=STAT3 PE=1 SV=2				P40763	P40763	STAT3_HUMAN	Homo sapiens	STAT3	Signal transducer and activator of transcription 3	38770120	NaN	NaN	NaN	0.155	NaN	NaN	NaN	5	NaN	NaN	NaN	0	NaN	NaN	NaN
sp	9606	1	2	UP000005640_9606_Homo sapiens 20210617	>sp|P49326|FMO5_HUMAN Flavin-containing monooxygenase 5 OS=Homo sapiens OX=9606 GN=FMO5 PE=1 SV=2				P49326	P49326	FMO5_HUMAN	Homo sapiens	FMO5	Flavin-containing monooxygenase 5	9385334	NaN	NaN	NaN	0.201	NaN	NaN	NaN	5	NaN	NaN	NaN	0	NaN	NaN	NaN
sp	9606	1	2	UP000005640_9606_Homo sapiens 20210617	>sp|O75170|PP6R2_HUMAN Serine/threonine-protein phosphatase 6 regulatory subunit 2 OS=Homo sapiens OX=9606 GN=PPP6R2 PE=1 SV=2				O75170	O75170	PP6R2_HUMAN	Homo sapiens	PPP6R2	Serine/threonine-protein phosphatase 6 regulatory subunit 2	3.09679e+06	NaN	NaN	NaN	0.051	NaN	NaN	NaN	4	NaN	NaN	NaN	0	NaN	NaN	NaN
sp	9606	1	1	UP000005640_9606_Homo sapiens 20210617	>sp|Q13885|TBB2A_HUMAN Tubulin beta-2A chain OS=Homo sapiens OX=9606 GN=TUBB2A PE=1 SV=1				Q13885	Q13885	TBB2A_HUMAN	Homo sapiens	TUBB2A	Tubulin beta-2A chain	44762644	1.59841e+06	4701078	6155952	0.182	0.034	0.034	0.034	5	1	1	1	0.000412541	0.000412541	0.000412541	0.000412541
sp	9606	1	3	UP000005640_9606_Homo sapiens 20210617	>sp|P08133|ANXA6_HUMAN Annexin A6 OS=Homo sapiens OX=9606 GN=ANXA6 PE=1 SV=3				P08133	P08133	ANXA6_HUMAN	Homo sapiens	ANXA6	Annexin A6	94812856	NaN	1963909	NaN	0.629	NaN	0.024	NaN	5	NaN	1	NaN	0	NaN	0	NaN
sp	9606	1	1	UP000005640_9606_Homo sapiens 20210617	>sp|Q07960|RHG01_HUMAN Rho GTPase-activating protein 1 OS=Homo sapiens OX=9606 GN=ARHGAP1 PE=1 SV=1				Q07960	Q07960	RHG01_HUMAN	Homo sapiens	ARHGAP1	Rho GTPase-activating protein 1	28115342	NaN	NaN	NaN	0.228	NaN	NaN	NaN	5	NaN	NaN	NaN	0	NaN	NaN	NaN
sp	9606	1	1	UP000005640_9606_Homo sapiens 20210617	>sp|P60900|PSA6_HUMAN Proteasome subunit alpha type-6 OS=Homo sapiens OX=9606 GN=PSMA6 PE=1 SV=1				P60900	P60900	PSA6_HUMAN	Homo sapiens	PSMA6	Proteasome subunit alpha type-6	31561348	NaN	942340	NaN	0.476	NaN	0.049	NaN	5	NaN	1	NaN	0	NaN	0	NaN
sp	9606	1	3	UP000005640_9606_Homo sapiens 20210617	>sp|Q9BRF8|CPPED_HUMAN Serine/threonine-protein phosphatase CPPED1 OS=Homo sapiens OX=9606 GN=CPPED1 PE=1 SV=3				Q9BRF8	Q9BRF8	CPPED_HUMAN	Homo sapiens	CPPED1	Serine/threonine-protein phosphatase CPPED1	53317384	NaN	3350432	3.18196e+06	0.404	NaN	0.029	0.057	5	NaN	1	2	0	NaN	0	0
sp	9606	1	2	UP000005640_9606_Homo sapiens 20210617	>sp|Q9HAS0|NJMU_HUMAN Protein Njmu-R1 OS=Homo sapiens OX=9606 GN=C17orf75 PE=1 SV=2				Q9HAS0	Q9HAS0	NJMU_HUMAN	Homo sapiens	C17orf75	Protein Njmu-R1	5.55419e+06	NaN	NaN	NaN	0.025	NaN	NaN	NaN	1	NaN	NaN	NaN	0	NaN	NaN	NaN
sp	9606	1	2	UP000005640_9606_Homo sapiens 20210617	>sp|O43242|PSMD3_HUMAN 26S proteasome non-ATPase regulatory subunit 3 OS=Homo sapiens OX=9606 GN=PSMD3 PE=1 SV=2				O43242	O43242	PSMD3_HUMAN	Homo sapiens	PSMD3	26S proteasome non-ATPase regulatory subunit 3	54327760	NaN	NaN	1.99039e+06	0.425	NaN	NaN	0.021	5	NaN	NaN	1	0	NaN	NaN	0
sp	9606	1	1	UP000005640_9606_Homo sapiens 20210617	>sp|Q99614|TTC1_HUMAN Tetratricopeptide repeat protein 1 OS=Homo sapiens OX=9606 GN=TTC1 PE=1 SV=1				Q99614	Q99614	TTC1_HUMAN	Homo sapiens	TTC1	Tetratricopeptide repeat protein 1	10498917	NaN	NaN	NaN	0.096	NaN	NaN	NaN	3	NaN	NaN	NaN	0	NaN	NaN	NaN
sp	9606	1	1	UP000005640_9606_Homo sapiens 20210617	>sp|Q9BT78|CSN4_HUMAN COP9 signalosome complex subunit 4 OS=Homo sapiens OX=9606 GN=COPS4 PE=1 SV=1				Q9BT78	Q9BT78	CSN4_HUMAN	Homo sapiens	COPS4	COP9 signalosome complex subunit 4	15538638	NaN	NaN	NaN	0.374	NaN	NaN	NaN	5	NaN	NaN	NaN	0	NaN	NaN	NaN
sp	9606	1	2	UP000005640_9606_Homo sapiens 20210617	>sp|Q6P2Q9|PRP8_HUMAN Pre-mRNA-processing-splicing factor 8 OS=Homo sapiens OX=9606 GN=PRPF8 PE=1 SV=2				Q6P2Q9	Q6P2Q9	PRP8_HUMAN	Homo sapiens	PRPF8	Pre-mRNA-processing-splicing factor 8	59581960	NaN	NaN	NaN	0.134	NaN	NaN	NaN	5	NaN	NaN	NaN	0	NaN	NaN	NaN
sp	9606	1	2	UP000005640_9606_Homo sapiens 20210617	>sp|P23141|EST1_HUMAN Liver carboxylesterase 1 OS=Homo sapiens OX=9606 GN=CES1 PE=1 SV=2				P23141	P23141	EST1_HUMAN	Homo sapiens	CES1	Liver carboxylesterase 1	50517330	10861434	14106661	17821312	0.503	0.048	0.067	0.138	5	3	3	5	0	0	0	0
sp	9606	1	3	UP000005640_9606_Homo sapiens 20210617	>sp|P41091|IF2G_HUMAN Eukaryotic translation initiation factor 2 subunit 3 OS=Homo sapiens OX=9606 GN=EIF2S3 PE=1 SV=3				P41091	P41091	IF2G_HUMAN	Homo sapiens	EIF2S3	Eukaryotic translation initiation factor 2 subunit 3	119947940	NaN	2.16133e+06	NaN	0.443	NaN	0.019	NaN	5	NaN	1	NaN	0	NaN	0	NaN
sp	9606	1	4	UP000005640_9606_Homo sapiens 20210617	>sp|P30153|2AAA_HUMAN Serine/threonine-protein phosphatase 2A 65 kDa regulatory subunit A alpha isoform OS=Homo sapiens OX=9606 GN=PPP2R1A PE=1 SV=4				P30153	P30153	2AAA_HUMAN	Homo sapiens	PPP2R1A	Serine/threonine-protein phosphatase 2A 65 kDa regulatory subunit A alpha isoform	47862876	NaN	NaN	NaN	0.435	NaN	NaN	NaN	5	NaN	NaN	NaN	0	NaN	NaN	NaN
sp	9606	1	2	UP000005640_9606_Homo sapiens 20210617	>sp|Q16630|CPSF6_HUMAN Cleavage and polyadenylation specificity factor subunit 6 OS=Homo sapiens OX=9606 GN=CPSF6 PE=1 SV=2				Q16630	Q16630	CPSF6_HUMAN	Homo sapiens	CPSF6	Cleavage and polyadenylation specificity factor subunit 6	12338821	NaN	NaN	NaN	0.142	NaN	NaN	NaN	5	NaN	NaN	NaN	0	NaN	NaN	NaN
sp	9606	1	1	UP000005640_9606_Homo sapiens 20210617	>sp|Q12996|CSTF3_HUMAN Cleavage stimulation factor subunit 3 OS=Homo sapiens OX=9606 GN=CSTF3 PE=1 SV=1				Q12996	Q12996	CSTF3_HUMAN	Homo sapiens	CSTF3	Cleavage stimulation factor subunit 3	328417	NaN	NaN	NaN	0.011	NaN	NaN	NaN	1	NaN	NaN	NaN	0.00767263	NaN	NaN	NaN
sp	9606	1	1	UP000005640_9606_Homo sapiens 20210617	>sp|Q969Z0|FAKD4_HUMAN FAST kinase domain-containing protein 4 OS=Homo sapiens OX=9606 GN=TBRG4 PE=1 SV=1				Q969Z0	Q969Z0	FAKD4_HUMAN	Homo sapiens	TBRG4	FAST kinase domain-containing protein 4	175073860	NaN	NaN	NaN	0.334	NaN	NaN	NaN	5	NaN	NaN	NaN	0	NaN	NaN	NaN
sp	9606	1	3	UP000005640_9606_Homo sapiens 20210617	>sp|O15031|PLXB2_HUMAN Plexin-B2 OS=Homo sapiens OX=9606 GN=PLXNB2 PE=1 SV=3				O15031	O15031	PLXB2_HUMAN	Homo sapiens	PLXNB2	Plexin-B2	26939486	NaN	NaN	NaN	0.041	NaN	NaN	NaN	5	NaN	NaN	NaN	0	NaN	NaN	NaN
sp	9606	1	2	UP000005640_9606_Homo sapiens 20210617	>sp|P35249|RFC4_HUMAN Replication factor C subunit 4 OS=Homo sapiens OX=9606 GN=RFC4 PE=1 SV=2				P35249	P35249	RFC4_HUMAN	Homo sapiens	RFC4	Replication factor C subunit 4	20527584	NaN	NaN	NaN	0.253	NaN	NaN	NaN	5	NaN	NaN	NaN	0	NaN	NaN	NaN
sp	9606	1	1	UP000005640_9606_Homo sapiens 20210617	>sp|P83731|RL24_HUMAN 60S ribosomal protein L24 OS=Homo sapiens OX=9606 GN=RPL24 PE=1 SV=1				P83731	P83731	RL24_HUMAN	Homo sapiens	RPL24	60S ribosomal protein L24	105527190	615025	669135	966677	0.439	0.051	0.051	0.051	5	1	1	1	0	0	0	0
sp	9606	1	1	UP000005640_9606_Homo sapiens 20210617	>sp|Q92947|GCDH_HUMAN Glutaryl-CoA dehydrogenase, mitochondrial OS=Homo sapiens OX=9606 GN=GCDH PE=1 SV=1				Q92947	Q92947	GCDH_HUMAN	Homo sapiens	GCDH	Glutaryl-CoA dehydrogenase, mitochondrial	70392344	NaN	NaN	NaN	0.027	NaN	NaN	NaN	1	NaN	NaN	NaN	0.00397219	NaN	NaN	NaN
sp	9606	1	2	UP000005640_9606_Homo sapiens 20210617	>sp|P14866|HNRPL_HUMAN Heterogeneous nuclear ribonucleoprotein L OS=Homo sapiens OX=9606 GN=HNRNPL PE=1 SV=2				P14866	P14866	HNRPL_HUMAN	Homo sapiens	HNRNPL	Heterogeneous nuclear ribonucleoprotein L	30195194	8.315e+06	2.13444e+06	1.58843e+06	0.219	0.025	0.012	0.034	5	2	1	2	0	0	0	0
sp	9606	1	4	UP000005640_9606_Homo sapiens 20210617	>sp|Q15907|RB11B_HUMAN Ras-related protein Rab-11B OS=Homo sapiens OX=9606 GN=RAB11B PE=1 SV=4				Q15907	Q15907	RB11B_HUMAN	Homo sapiens	RAB11B	Ras-related protein Rab-11B	61214356	NaN	NaN	NaN	0.459	NaN	NaN	NaN	5	NaN	NaN	NaN	0	NaN	NaN	NaN
sp	9606	1	1	UP000005640_9606_Homo sapiens 20210617	>sp|Q99598|TSNAX_HUMAN Translin-associated protein X OS=Homo sapiens OX=9606 GN=TSNAX PE=1 SV=1				Q99598	Q99598	TSNAX_HUMAN	Homo sapiens	TSNAX	Translin-associated protein X	24983894	NaN	NaN	NaN	0.29	NaN	NaN	NaN	5	NaN	NaN	NaN	0	NaN	NaN	NaN
sp	9606	1	4	UP000005640_9606_Homo sapiens 20210617	>sp|Q9BZJ0|CRNL1_HUMAN Crooked neck-like protein 1 OS=Homo sapiens OX=9606 GN=CRNKL1 PE=1 SV=4				Q9BZJ0	Q9BZJ0	CRNL1_HUMAN	Homo sapiens	CRNKL1	Crooked neck-like protein 1	5.09714e+06	NaN	NaN	NaN	0.047	NaN	NaN	NaN	4	NaN	NaN	NaN	0	NaN	NaN	NaN
sp	9606	1	3	UP000005640_9606_Homo sapiens 20210617	>sp|Q9NYU2|UGGG1_HUMAN UDP-glucose:glycoprotein glucosyltransferase 1 OS=Homo sapiens OX=9606 GN=UGGT1 PE=1 SV=3				Q9NYU2	Q9NYU2	UGGG1_HUMAN	Homo sapiens	UGGT1	UDP-glucose:glycoprotein glucosyltransferase 1	33487840	NaN	NaN	NaN	0.245	NaN	NaN	NaN	5	NaN	NaN	NaN	0	NaN	NaN	NaN
sp	9606	1	1	UP000005640_9606_Homo sapiens 20210617	>sp|O14818|PSA7_HUMAN Proteasome subunit alpha type-7 OS=Homo sapiens OX=9606 GN=PSMA7 PE=1 SV=1				O14818	O14818	PSA7_HUMAN	Homo sapiens	PSMA7	Proteasome subunit alpha type-7	70391600	NaN	648002	1349455	0.504	NaN	0.036	0.036	5	NaN	1	1	0	NaN	0	0
sp	9606	1	6	UP000005640_9606_Homo sapiens 20210617	>sp|O00468|AGRIN_HUMAN Agrin OS=Homo sapiens OX=9606 GN=AGRN PE=1 SV=6				O00468	O00468	AGRIN_HUMAN	Homo sapiens	AGRN	Agrin	17716430	NaN	NaN	NaN	0.011	NaN	NaN	NaN	2	NaN	NaN	NaN	0.00550518	NaN	NaN	NaN
sp	9606	1	3	UP000005640_9606_Homo sapiens 20210617	>sp|Q9Y5M8|SRPRB_HUMAN Signal recognition particle receptor subunit beta OS=Homo sapiens OX=9606 GN=SRPRB PE=1 SV=3				Q9Y5M8	Q9Y5M8	SRPRB_HUMAN	Homo sapiens	SRPRB	Signal recognition particle receptor subunit beta	21667460	NaN	NaN	NaN	0.328	NaN	NaN	NaN	5	NaN	NaN	NaN	0	NaN	NaN	NaN
sp	9606	1	3	UP000005640_9606_Homo sapiens 20210617	>sp|Q08426|ECHP_HUMAN Peroxisomal bifunctional enzyme OS=Homo sapiens OX=9606 GN=EHHADH PE=1 SV=3				Q08426	Q08426	ECHP_HUMAN	Homo sapiens	EHHADH	Peroxisomal bifunctional enzyme	22509330	NaN	NaN	NaN	0.279	NaN	NaN	NaN	5	NaN	NaN	NaN	0	NaN	NaN	NaN
sp	9606	1	2	UP000005640_9606_Homo sapiens 20210617	>sp|O14776|TCRG1_HUMAN Transcription elongation regulator 1 OS=Homo sapiens OX=9606 GN=TCERG1 PE=1 SV=2				O14776	O14776	TCRG1_HUMAN	Homo sapiens	TCERG1	Transcription elongation regulator 1	32631328	NaN	NaN	NaN	0.087	NaN	NaN	NaN	5	NaN	NaN	NaN	0	NaN	NaN	NaN
sp	9606	1	1	UP000005640_9606_Homo sapiens 20210617	>sp|O43324|MCA3_HUMAN Eukaryotic translation elongation factor 1 epsilon-1 OS=Homo sapiens OX=9606 GN=EEF1E1 PE=1 SV=1				O43324	O43324	MCA3_HUMAN	Homo sapiens	EEF1E1	Eukaryotic translation elongation factor 1 epsilon-1	9037390	NaN	NaN	NaN	0.356	NaN	NaN	NaN	5	NaN	NaN	NaN	0	NaN	NaN	NaN
sp	9606	1	3	UP000005640_9606_Homo sapiens 20210617	>sp|P04179|SODM_HUMAN Superoxide dismutase [Mn], mitochondrial OS=Homo sapiens OX=9606 GN=SOD2 PE=1 SV=3				P04179	P04179	SODM_HUMAN	Homo sapiens	SOD2	Superoxide dismutase [Mn], mitochondrial	54281640	NaN	NaN	NaN	0.315	NaN	NaN	NaN	5	NaN	NaN	NaN	0	NaN	NaN	NaN
sp	9606	1	1	UP000005640_9606_Homo sapiens 20210617	>sp|O94906|PRP6_HUMAN Pre-mRNA-processing factor 6 OS=Homo sapiens OX=9606 GN=PRPF6 PE=1 SV=1				O94906	O94906	PRP6_HUMAN	Homo sapiens	PRPF6	Pre-mRNA-processing factor 6	17058938	NaN	NaN	NaN	0.126	NaN	NaN	NaN	5	NaN	NaN	NaN	0	NaN	NaN	NaN
sp	9606	1	2	UP000005640_9606_Homo sapiens 20210617	>sp|Q96RP9|EFGM_HUMAN Elongation factor G, mitochondrial OS=Homo sapiens OX=9606 GN=GFM1 PE=1 SV=2				Q96RP9	Q96RP9	EFGM_HUMAN	Homo sapiens	GFM1	Elongation factor G, mitochondrial	22224094	NaN	NaN	NaN	0.158	NaN	NaN	NaN	5	NaN	NaN	NaN	0	NaN	NaN	NaN
sp	9606	1	3	UP000005640_9606_Homo sapiens 20210617	>sp|P28074|PSB5_HUMAN Proteasome subunit beta type-5 OS=Homo sapiens OX=9606 GN=PSMB5 PE=1 SV=3				P28074	P28074	PSB5_HUMAN	Homo sapiens	PSMB5	Proteasome subunit beta type-5	34419388	NaN	NaN	NaN	0.308	NaN	NaN	NaN	5	NaN	NaN	NaN	0	NaN	NaN	NaN
sp	9606	1	5	UP000005640_9606_Homo sapiens 20210617	>sp|O75150|BRE1B_HUMAN E3 ubiquitin-protein ligase BRE1B OS=Homo sapiens OX=9606 GN=RNF40 PE=1 SV=5				O75150	O75150	BRE1B_HUMAN	Homo sapiens	RNF40	E3 ubiquitin-protein ligase BRE1B	9053664	NaN	NaN	NaN	0.05	NaN	NaN	NaN	5	NaN	NaN	NaN	0	NaN	NaN	NaN
sp	9606	1	4	UP000005640_9606_Homo sapiens 20210617	>sp|P26373|RL13_HUMAN 60S ribosomal protein L13 OS=Homo sapiens OX=9606 GN=RPL13 PE=1 SV=4				P26373	P26373	RL13_HUMAN	Homo sapiens	RPL13	60S ribosomal protein L13	184516400	NaN	NaN	NaN	0.569	NaN	NaN	NaN	5	NaN	NaN	NaN	0	NaN	NaN	NaN
sp	9606	1	2	UP000005640_9606_Homo sapiens 20210617	>sp|P17612|KAPCA_HUMAN cAMP-dependent protein kinase catalytic subunit alpha OS=Homo sapiens OX=9606 GN=PRKACA PE=1 SV=2				P17612	P17612	KAPCA_HUMAN	Homo sapiens	PRKACA	cAMP-dependent protein kinase catalytic subunit alpha	14306798	NaN	NaN	NaN	0.271	NaN	NaN	NaN	5	NaN	NaN	NaN	0	NaN	NaN	NaN
sp	9606	1	2	UP000005640_9606_Homo sapiens 20210617	>sp|P11940|PABP1_HUMAN Polyadenylate-binding protein 1 OS=Homo sapiens OX=9606 GN=PABPC1 PE=1 SV=2				P11940	P11940	PABP1_HUMAN	Homo sapiens	PABPC1	Polyadenylate-binding protein 1	91128150	1.79558e+06	3019080	4230744	0.42	0.019	0.041	0.033	5	1	2	2	0	0	0	0
sp	9606	1	2	UP000005640_9606_Homo sapiens 20210617	>sp|P38606|VATA_HUMAN V-type proton ATPase catalytic subunit A OS=Homo sapiens OX=9606 GN=ATP6V1A PE=1 SV=2				P38606	P38606	VATA_HUMAN	Homo sapiens	ATP6V1A	V-type proton ATPase catalytic subunit A	34473136	NaN	NaN	NaN	0.274	NaN	NaN	NaN	5	NaN	NaN	NaN	0	NaN	NaN	NaN
sp	9606	1	1	UP000005640_9606_Homo sapiens 20210617	>sp|B5ME19|EIFCL_HUMAN Eukaryotic translation initiation factor 3 subunit C-like protein OS=Homo sapiens OX=9606 GN=EIF3CL PE=1 SV=1;>sp|Q99613|EIF3C_HUMAN Eukaryotic translation initiation factor 3 subunit C OS=Homo sapiens OX=9606 GN=EIF3C PE=1 SV=1	;	;	;	B5ME19;Q99613	B5ME19;Q99613	EIFCL_HUMAN;EIF3C_HUMAN	Homo sapiens	EIF3CL;EIF3C	Eukaryotic translation initiation factor 3 subunit C-like protein;Eukaryotic translation initiation factor 3 subunit C	66708310	NaN	NaN	3080642	19.9%;19.9%	NaN	NaN	1.1%;1.1%	5	NaN	NaN	1	0	NaN	NaN	0
sp	9606	1	1	UP000005640_9606_Homo sapiens 20210617	>sp|P48444|COPD_HUMAN Coatomer subunit delta OS=Homo sapiens OX=9606 GN=ARCN1 PE=1 SV=1				P48444	P48444	COPD_HUMAN	Homo sapiens	ARCN1	Coatomer subunit delta	46879492	NaN	9552766	16471710	0.487	NaN	0.033	0.016	5	NaN	2	1	0	NaN	0	0
sp	9606	1	3	UP000005640_9606_Homo sapiens 20210617	>sp|Q00765|REEP5_HUMAN Receptor expression-enhancing protein 5 OS=Homo sapiens OX=9606 GN=REEP5 PE=1 SV=3				Q00765	Q00765	REEP5_HUMAN	Homo sapiens	REEP5	Receptor expression-enhancing protein 5	16123202	NaN	NaN	NaN	0.212	NaN	NaN	NaN	5	NaN	NaN	NaN	0	NaN	NaN	NaN
sp	9606	1	1	UP000005640_9606_Homo sapiens 20210617	>sp|Q9H446|RWDD1_HUMAN RWD domain-containing protein 1 OS=Homo sapiens OX=9606 GN=RWDD1 PE=1 SV=1				Q9H446	Q9H446	RWDD1_HUMAN	Homo sapiens	RWDD1	RWD domain-containing protein 1	2.19434e+06	NaN	NaN	NaN	0.119	NaN	NaN	NaN	2	NaN	NaN	NaN	0	NaN	NaN	NaN
sp	9606	1	2	UP000005640_9606_Homo sapiens 20210617	>sp|P11021|BIP_HUMAN Endoplasmic reticulum chaperone BiP OS=Homo sapiens OX=9606 GN=HSPA5 PE=1 SV=2				P11021	P11021	BIP_HUMAN	Homo sapiens	HSPA5	Endoplasmic reticulum chaperone BiP	239165180	108337580	158980000	174264580	0.607	0.24	0.379	0.369	5	5	5	5	0	0	0	0
sp	9606	1	4	UP000005640_9606_Homo sapiens 20210617	>sp|P15311|EZRI_HUMAN Ezrin OS=Homo sapiens OX=9606 GN=EZR PE=1 SV=4				P15311	P15311	EZRI_HUMAN	Homo sapiens	EZR	Ezrin	54589736	361571	2.37481e+06	4073508	0.375	0.036	0.012	0.031	5	2	1	2	0	0	0	0
sp	9606	1	2	UP000005640_9606_Homo sapiens 20210617	>sp|P78347|GTF2I_HUMAN General transcription factor II-I OS=Homo sapiens OX=9606 GN=GTF2I PE=1 SV=2				P78347	P78347	GTF2I_HUMAN	Homo sapiens	GTF2I	General transcription factor II-I	43770064	NaN	NaN	NaN	0.283	NaN	NaN	NaN	5	NaN	NaN	NaN	0	NaN	NaN	NaN
sp	9606	1	2	UP000005640_9606_Homo sapiens 20210617	>sp|P04080|CYTB_HUMAN Cystatin-B OS=Homo sapiens OX=9606 GN=CSTB PE=1 SV=2				P04080	P04080	CYTB_HUMAN	Homo sapiens	CSTB	Cystatin-B	3383467	NaN	NaN	NaN	0.214	NaN	NaN	NaN	2	NaN	NaN	NaN	0	NaN	NaN	NaN
sp	9606	1	2	UP000005640_9606_Homo sapiens 20210617	>sp|O94973|AP2A2_HUMAN AP-2 complex subunit alpha-2 OS=Homo sapiens OX=9606 GN=AP2A2 PE=1 SV=2				O94973	O94973	AP2A2_HUMAN	Homo sapiens	AP2A2	AP-2 complex subunit alpha-2	4226615	NaN	NaN	NaN	0.121	NaN	NaN	NaN	5	NaN	NaN	NaN	0	NaN	NaN	NaN
sp	9606	1	2	UP000005640_9606_Homo sapiens 20210617	>sp|P16403|H12_HUMAN Histone H1.2 OS=Homo sapiens OX=9606 GN=H1-2 PE=1 SV=2				P16403	P16403	H12_HUMAN	Homo sapiens	H1-2	Histone H1.2	35419936	1.8603e+06	2.05057e+06	1.38694e+06	0.15	0.047	0.047	0.047	5	2	2	1	0	0	0	0
sp	9606	1	5	UP000005640_9606_Homo sapiens 20210617	>sp|P29692|EF1D_HUMAN Elongation factor 1-delta OS=Homo sapiens OX=9606 GN=EEF1D PE=1 SV=5				P29692	P29692	EF1D_HUMAN	Homo sapiens	EEF1D	Elongation factor 1-delta	118336140	429591	6.1062e+06	NaN	0.477	0.046	0.114	NaN	5	1	3	NaN	0	0	0	NaN
sp	9606	1	4	UP000005640_9606_Homo sapiens 20210617	>sp|P13639|EF2_HUMAN Elongation factor 2 OS=Homo sapiens OX=9606 GN=EEF2 PE=1 SV=4				P13639	P13639	EF2_HUMAN	Homo sapiens	EEF2	Elongation factor 2	123972130	12133647	23966464	16557466	0.626	0.042	0.044	0.09	5	3	4	5	0	0	0	0
sp	9606	1	3	UP000005640_9606_Homo sapiens 20210617	>sp|P31946|1433B_HUMAN 14-3-3 protein beta/alpha OS=Homo sapiens OX=9606 GN=YWHAB PE=1 SV=3				P31946	P31946	1433B_HUMAN	Homo sapiens	YWHAB	14-3-3 protein beta/alpha	102525500	20632784	70063290	37560284	0.524	0.069	0.106	0.114	5	2	4	3	0	0	0	0
sp	9606	1	1	UP000005640_9606_Homo sapiens 20210617	>sp|Q9UBE0|SAE1_HUMAN SUMO-activating enzyme subunit 1 OS=Homo sapiens OX=9606 GN=SAE1 PE=1 SV=1				Q9UBE0	Q9UBE0	SAE1_HUMAN	Homo sapiens	SAE1	SUMO-activating enzyme subunit 1	26143120	NaN	NaN	NaN	0.419	NaN	NaN	NaN	5	NaN	NaN	NaN	0	NaN	NaN	NaN
sp	9606	1	1	UP000005640_9606_Homo sapiens 20210617	>sp|P02649|APOE_HUMAN Apolipoprotein E OS=Homo sapiens OX=9606 GN=APOE PE=1 SV=1				P02649	P02649	APOE_HUMAN	Homo sapiens	APOE	Apolipoprotein E	20862444	NaN	762450	NaN	0.331	NaN	0.028	NaN	5	NaN	1	NaN	0	NaN	0	NaN
sp	9606	1	2	UP000005640_9606_Homo sapiens 20210617	>sp|O60218|AK1BA_HUMAN Aldo-keto reductase family 1 member B10 OS=Homo sapiens OX=9606 GN=AKR1B10 PE=1 SV=2				O60218	O60218	AK1BA_HUMAN	Homo sapiens	AKR1B10	Aldo-keto reductase family 1 member B10	121327670	964206	NaN	1.51323e+06	0.595	0.035	NaN	0.035	5	1	NaN	1	0	0	NaN	0
sp	9606	1	3	UP000005640_9606_Homo sapiens 20210617	>sp|O60313|OPA1_HUMAN Dynamin-like 120 kDa protein, mitochondrial OS=Homo sapiens OX=9606 GN=OPA1 PE=1 SV=3				O60313	O60313	OPA1_HUMAN	Homo sapiens	OPA1	Dynamin-like 120 kDa protein, mitochondrial	18987166	NaN	NaN	NaN	0.156	NaN	NaN	NaN	5	NaN	NaN	NaN	0	NaN	NaN	NaN
sp	9606	1	4	UP000005640_9606_Homo sapiens 20210617	>sp|O75521|ECI2_HUMAN Enoyl-CoA delta isomerase 2 OS=Homo sapiens OX=9606 GN=ECI2 PE=1 SV=4				O75521	O75521	ECI2_HUMAN	Homo sapiens	ECI2	Enoyl-CoA delta isomerase 2	13647995	NaN	NaN	NaN	0.17	NaN	NaN	NaN	5	NaN	NaN	NaN	0	NaN	NaN	NaN
sp	9606	1	4	UP000005640_9606_Homo sapiens 20210617	>sp|P36957|ODO2_HUMAN Dihydrolipoyllysine-residue succinyltransferase component of 2-oxoglutarate dehydrogenase complex, mitochondrial OS=Homo sapiens OX=9606 GN=DLST PE=1 SV=4				P36957	P36957	ODO2_HUMAN	Homo sapiens	DLST	Dihydrolipoyllysine-residue succinyltransferase component of 2-oxoglutarate dehydrogenase complex, mitochondrial	29247830	NaN	NaN	NaN	0.194	NaN	NaN	NaN	5	NaN	NaN	NaN	0	NaN	NaN	NaN
sp	9606	1	1	UP000005640_9606_Homo sapiens 20210617	>sp|P02647|APOA1_HUMAN Apolipoprotein A-I OS=Homo sapiens OX=9606 GN=APOA1 PE=1 SV=1				P02647	P02647	APOA1_HUMAN	Homo sapiens	APOA1	Apolipoprotein A-I	10170767	NaN	NaN	NaN	0.255	NaN	NaN	NaN	5	NaN	NaN	NaN	0	NaN	NaN	NaN
sp	9606	1	4	UP000005640_9606_Homo sapiens 20210617	>sp|P06737|PYGL_HUMAN Glycogen phosphorylase, liver form OS=Homo sapiens OX=9606 GN=PYGL PE=1 SV=4				P06737	P06737	PYGL_HUMAN	Homo sapiens	PYGL	Glycogen phosphorylase, liver form	71244100	NaN	NaN	NaN	0.276	NaN	NaN	NaN	5	NaN	NaN	NaN	0	NaN	NaN	NaN
sp	9606	1	1	UP000005640_9606_Homo sapiens 20210617	>sp|P40818|UBP8_HUMAN Ubiquitin carboxyl-terminal hydrolase 8 OS=Homo sapiens OX=9606 GN=USP8 PE=1 SV=1				P40818	P40818	UBP8_HUMAN	Homo sapiens	USP8	Ubiquitin carboxyl-terminal hydrolase 8	10930134	NaN	NaN	NaN	0.048	NaN	NaN	NaN	5	NaN	NaN	NaN	0	NaN	NaN	NaN
sp	9606	1	1	UP000005640_9606_Homo sapiens 20210617	>sp|Q9Y2A7|NCKP1_HUMAN Nck-associated protein 1 OS=Homo sapiens OX=9606 GN=NCKAP1 PE=1 SV=1				Q9Y2A7	Q9Y2A7	NCKP1_HUMAN	Homo sapiens	NCKAP1	Nck-associated protein 1	27000434	NaN	NaN	NaN	0.132	NaN	NaN	NaN	5	NaN	NaN	NaN	0	NaN	NaN	NaN
sp	9606	1	2	UP000005640_9606_Homo sapiens 20210617	>sp|O60488|ACSL4_HUMAN Long-chain-fatty-acid--CoA ligase 4 OS=Homo sapiens OX=9606 GN=ACSL4 PE=1 SV=2				O60488	O60488	ACSL4_HUMAN	Homo sapiens	ACSL4	Long-chain-fatty-acid--CoA ligase 4	79107410	NaN	NaN	NaN	0.454	NaN	NaN	NaN	5	NaN	NaN	NaN	0	NaN	NaN	NaN
sp	9606	1	3	UP000005640_9606_Homo sapiens 20210617	>sp|O95573|ACSL3_HUMAN Long-chain-fatty-acid--CoA ligase 3 OS=Homo sapiens OX=9606 GN=ACSL3 PE=1 SV=3				O95573	O95573	ACSL3_HUMAN	Homo sapiens	ACSL3	Long-chain-fatty-acid--CoA ligase 3	19733962	NaN	NaN	NaN	0.219	NaN	NaN	NaN	5	NaN	NaN	NaN	0	NaN	NaN	NaN
sp	9606	1	2	UP000005640_9606_Homo sapiens 20210617	>sp|P00367|DHE3_HUMAN Glutamate dehydrogenase 1, mitochondrial OS=Homo sapiens OX=9606 GN=GLUD1 PE=1 SV=2				P00367	P00367	DHE3_HUMAN	Homo sapiens	GLUD1	Glutamate dehydrogenase 1, mitochondrial	216688380	678334	2.84531e+06	4021258	0.597	0.013	0.077	0.079	5	1	3	2	0	0	0	0
sp	9606	1	2	UP000005640_9606_Homo sapiens 20210617	>sp|P61313|RL15_HUMAN 60S ribosomal protein L15 OS=Homo sapiens OX=9606 GN=RPL15 PE=1 SV=2				P61313	P61313	RL15_HUMAN	Homo sapiens	RPL15	60S ribosomal protein L15	164331310	NaN	1.57506e+06	NaN	0.618	NaN	0.044	NaN	5	NaN	1	NaN	0	NaN	0	NaN
sp	9606	1	2	UP000005640_9606_Homo sapiens 20210617	>sp|Q8NC51|PAIRB_HUMAN Plasminogen activator inhibitor 1 RNA-binding protein OS=Homo sapiens OX=9606 GN=SERBP1 PE=1 SV=2				Q8NC51	Q8NC51	PAIRB_HUMAN	Homo sapiens	SERBP1	Plasminogen activator inhibitor 1 RNA-binding protein	54996620	12136712	50196996	58380884	0.363	0.064	0.093	0.12	5	2	3	4	0	0	0	0
sp	9606	1	1	UP000005640_9606_Homo sapiens 20210617	>sp|P63000|RAC1_HUMAN Ras-related C3 botulinum toxin substrate 1 OS=Homo sapiens OX=9606 GN=RAC1 PE=1 SV=1				P63000	P63000	RAC1_HUMAN	Homo sapiens	RAC1	Ras-related C3 botulinum toxin substrate 1	18788460	NaN	NaN	NaN	0.396	NaN	NaN	NaN	5	NaN	NaN	NaN	0	NaN	NaN	NaN
sp	9606	1	1	UP000005640_9606_Homo sapiens 20210617	>sp|O43505|B4GA1_HUMAN Beta-1,4-glucuronyltransferase 1 OS=Homo sapiens OX=9606 GN=B4GAT1 PE=1 SV=1				O43505	O43505	B4GA1_HUMAN	Homo sapiens	B4GAT1	Beta-1,4-glucuronyltransferase 1	28856696	NaN	NaN	NaN	0.06	NaN	NaN	NaN	3	NaN	NaN	NaN	0.00175377	NaN	NaN	NaN
sp	9606	1	2	UP000005640_9606_Homo sapiens 20210617	>sp|P10412|H14_HUMAN Histone H1.4 OS=Homo sapiens OX=9606 GN=H1-4 PE=1 SV=2				P10412	P10412	H14_HUMAN	Homo sapiens	H1-4	Histone H1.4	113099016	7917657	6.14669e+06	10796936	0.324	0.087	0.096	0.128	5	2	2	3	0	0	0	0
sp	9606	1	3	UP000005640_9606_Homo sapiens 20210617	>sp|O15511|ARPC5_HUMAN Actin-related protein 2/3 complex subunit 5 OS=Homo sapiens OX=9606 GN=ARPC5 PE=1 SV=3				O15511	O15511	ARPC5_HUMAN	Homo sapiens	ARPC5	Actin-related protein 2/3 complex subunit 5	8396521	NaN	NaN	NaN	0.079	NaN	NaN	NaN	1	NaN	NaN	NaN	0	NaN	NaN	NaN
sp	9606	1	3	UP000005640_9606_Homo sapiens 20210617	>sp|P16401|H15_HUMAN Histone H1.5 OS=Homo sapiens OX=9606 GN=H1-5 PE=1 SV=3				P16401	P16401	H15_HUMAN	Homo sapiens	H1-5	Histone H1.5	47974204	NaN	NaN	1.17687e+06	0.15	NaN	NaN	0.044	4	NaN	NaN	1	0	NaN	NaN	0
sp	9606	1	2	UP000005640_9606_Homo sapiens 20210617	>sp|Q01650|LAT1_HUMAN Large neutral amino acids transporter small subunit 1 OS=Homo sapiens OX=9606 GN=SLC7A5 PE=1 SV=2				Q01650	Q01650	LAT1_HUMAN	Homo sapiens	SLC7A5	Large neutral amino acids transporter small subunit 1	4.86618e+06	NaN	NaN	NaN	0.032	NaN	NaN	NaN	2	NaN	NaN	NaN	0	NaN	NaN	NaN
sp	9606	1	1	UP000005640_9606_Homo sapiens 20210617	>sp|Q96GK7|FAH2A_HUMAN Fumarylacetoacetate hydrolase domain-containing protein 2A OS=Homo sapiens OX=9606 GN=FAHD2A PE=1 SV=1				Q96GK7	Q96GK7	FAH2A_HUMAN	Homo sapiens	FAHD2A	Fumarylacetoacetate hydrolase domain-containing protein 2A	7069802	NaN	NaN	NaN	0.159	NaN	NaN	NaN	5	NaN	NaN	NaN	0	NaN	NaN	NaN
sp	9606	1	3	UP000005640_9606_Homo sapiens 20210617	>sp|O43156|TTI1_HUMAN TELO2-interacting protein 1 homolog OS=Homo sapiens OX=9606 GN=TTI1 PE=1 SV=3				O43156	O43156	TTI1_HUMAN	Homo sapiens	TTI1	TELO2-interacting protein 1 homolog	3.11104e+06	NaN	NaN	NaN	0.027	NaN	NaN	NaN	2	NaN	NaN	NaN	0.00334113	NaN	NaN	NaN
sp	9606	1	2	UP000005640_9606_Homo sapiens 20210617	>sp|Q9HAV7|GRPE1_HUMAN GrpE protein homolog 1, mitochondrial OS=Homo sapiens OX=9606 GN=GRPEL1 PE=1 SV=2				Q9HAV7	Q9HAV7	GRPE1_HUMAN	Homo sapiens	GRPEL1	GrpE protein homolog 1, mitochondrial	27302240	NaN	21166380	417699	0.309	NaN	0.046	0.041	5	NaN	1	1	0	NaN	0	0
sp	9606	1	2	UP000005640_9606_Homo sapiens 20210617	>sp|Q92542|NICA_HUMAN Nicastrin OS=Homo sapiens OX=9606 GN=NCSTN PE=1 SV=2				Q92542	Q92542	NICA_HUMAN	Homo sapiens	NCSTN	Nicastrin	72456050	NaN	NaN	NaN	0.061	NaN	NaN	NaN	4	NaN	NaN	NaN	0	NaN	NaN	NaN
sp	9606	1	3	UP000005640_9606_Homo sapiens 20210617	>sp|Q4G176|ACSF3_HUMAN Malonate--CoA ligase ACSF3, mitochondrial OS=Homo sapiens OX=9606 GN=ACSF3 PE=1 SV=3				Q4G176	Q4G176	ACSF3_HUMAN	Homo sapiens	ACSF3	Malonate--CoA ligase ACSF3, mitochondrial	7878016	NaN	NaN	NaN	0.09	NaN	NaN	NaN	5	NaN	NaN	NaN	0	NaN	NaN	NaN
sp	9606	1	3	UP000005640_9606_Homo sapiens 20210617	>sp|Q13033|STRN3_HUMAN Striatin-3 OS=Homo sapiens OX=9606 GN=STRN3 PE=1 SV=3				Q13033	Q13033	STRN3_HUMAN	Homo sapiens	STRN3	Striatin-3	7296364	NaN	NaN	NaN	0.099	NaN	NaN	NaN	5	NaN	NaN	NaN	0	NaN	NaN	NaN
sp	9606	1	2	UP000005640_9606_Homo sapiens 20210617	>sp|Q96LD4|TRI47_HUMAN E3 ubiquitin-protein ligase TRIM47 OS=Homo sapiens OX=9606 GN=TRIM47 PE=1 SV=2				Q96LD4	Q96LD4	TRI47_HUMAN	Homo sapiens	TRIM47	E3 ubiquitin-protein ligase TRIM47	12180622	NaN	NaN	NaN	0.067	NaN	NaN	NaN	5	NaN	NaN	NaN	0.000807754	NaN	NaN	NaN
sp	9606	1	1	UP000005640_9606_Homo sapiens 20210617	>sp|Q9NUJ1|ABHDA_HUMAN Palmitoyl-protein thioesterase ABHD10, mitochondrial OS=Homo sapiens OX=9606 GN=ABHD10 PE=1 SV=1				Q9NUJ1	Q9NUJ1	ABHDA_HUMAN	Homo sapiens	ABHD10	Palmitoyl-protein thioesterase ABHD10, mitochondrial	12424461	NaN	NaN	NaN	0.127	NaN	NaN	NaN	4	NaN	NaN	NaN	0	NaN	NaN	NaN
sp	9606	1	1	UP000005640_9606_Homo sapiens 20210617	>sp|Q9UHX1|PUF60_HUMAN Poly(U)-binding-splicing factor PUF60 OS=Homo sapiens OX=9606 GN=PUF60 PE=1 SV=1				Q9UHX1	Q9UHX1	PUF60_HUMAN	Homo sapiens	PUF60	Poly(U)-binding-splicing factor PUF60	23471156	NaN	NaN	NaN	0.154	NaN	NaN	NaN	5	NaN	NaN	NaN	0	NaN	NaN	NaN
sp	9606	1	3	UP000005640_9606_Homo sapiens 20210617	>sp|Q8TER5|ARH40_HUMAN Rho guanine nucleotide exchange factor 40 OS=Homo sapiens OX=9606 GN=ARHGEF40 PE=1 SV=3				Q8TER5	Q8TER5	ARH40_HUMAN	Homo sapiens	ARHGEF40	Rho guanine nucleotide exchange factor 40	23981650	NaN	NaN	NaN	0.049	NaN	NaN	NaN	5	NaN	NaN	NaN	0	NaN	NaN	NaN
sp	9606	1	3	UP000005640_9606_Homo sapiens 20210617	>sp|P07237|PDIA1_HUMAN Protein disulfide-isomerase OS=Homo sapiens OX=9606 GN=P4HB PE=1 SV=3				P07237	P07237	PDIA1_HUMAN	Homo sapiens	P4HB	Protein disulfide-isomerase	330915550	33092112	90317210	55680920	0.791	0.157	0.285	0.219	5	5	5	5	0	0	0	0
sp	9606	1	1	UP000005640_9606_Homo sapiens 20210617	>sp|P46060|RAGP1_HUMAN Ran GTPase-activating protein 1 OS=Homo sapiens OX=9606 GN=RANGAP1 PE=1 SV=1				P46060	P46060	RAGP1_HUMAN	Homo sapiens	RANGAP1	Ran GTPase-activating protein 1	29128424	NaN	NaN	NaN	0.29	NaN	NaN	NaN	5	NaN	NaN	NaN	0	NaN	NaN	NaN
sp	9606	1	2	UP000005640_9606_Homo sapiens 20210617	>sp|Q8NBS9|TXND5_HUMAN Thioredoxin domain-containing protein 5 OS=Homo sapiens OX=9606 GN=TXNDC5 PE=1 SV=2				Q8NBS9	Q8NBS9	TXND5_HUMAN	Homo sapiens	TXNDC5	Thioredoxin domain-containing protein 5	145878860	417883	3377896	2.91343e+06	0.373	0.046	0.093	0.072	5	1	3	2	0	0	0	0
sp	9606	1	2	UP000005640_9606_Homo sapiens 20210617	>sp|P42858|HD_HUMAN Huntingtin OS=Homo sapiens OX=9606 GN=HTT PE=1 SV=2				P42858	P42858	HD_HUMAN	Homo sapiens	HTT	Huntingtin	1.07185e+06	NaN	NaN	NaN	0.014	NaN	NaN	NaN	4	NaN	NaN	NaN	0	NaN	NaN	NaN
sp	9606	1	3	UP000005640_9606_Homo sapiens 20210617	>sp|Q9NQW7|XPP1_HUMAN Xaa-Pro aminopeptidase 1 OS=Homo sapiens OX=9606 GN=XPNPEP1 PE=1 SV=3				Q9NQW7	Q9NQW7	XPP1_HUMAN	Homo sapiens	XPNPEP1	Xaa-Pro aminopeptidase 1	23161562	NaN	NaN	NaN	0.141	NaN	NaN	NaN	5	NaN	NaN	NaN	0	NaN	NaN	NaN
sp	9606	1	2	UP000005640_9606_Homo sapiens 20210617	>sp|Q96HR9|REEP6_HUMAN Receptor expression-enhancing protein 6 OS=Homo sapiens OX=9606 GN=REEP6 PE=1 SV=2				Q96HR9	Q96HR9	REEP6_HUMAN	Homo sapiens	REEP6	Receptor expression-enhancing protein 6	30831862	NaN	NaN	NaN	0.232	NaN	NaN	NaN	5	NaN	NaN	NaN	0	NaN	NaN	NaN
sp	9606	1	2	UP000005640_9606_Homo sapiens 20210617	>sp|Q9BRX2|PELO_HUMAN Protein pelota homolog OS=Homo sapiens OX=9606 GN=PELO PE=1 SV=2				Q9BRX2	Q9BRX2	PELO_HUMAN	Homo sapiens	PELO	Protein pelota homolog	4.01356e+06	NaN	NaN	NaN	0.057	NaN	NaN	NaN	3	NaN	NaN	NaN	0.00155703	NaN	NaN	NaN
sp	9606	1	3	UP000005640_9606_Homo sapiens 20210617	>sp|Q9Y3B8|ORN_HUMAN Oligoribonuclease, mitochondrial OS=Homo sapiens OX=9606 GN=REXO2 PE=1 SV=3				Q9Y3B8	Q9Y3B8	ORN_HUMAN	Homo sapiens	REXO2	Oligoribonuclease, mitochondrial	3990214	NaN	NaN	NaN	0.076	NaN	NaN	NaN	2	NaN	NaN	NaN	0	NaN	NaN	NaN
sp	9606	1	4	UP000005640_9606_Homo sapiens 20210617	>sp|P49368|TCPG_HUMAN T-complex protein 1 subunit gamma OS=Homo sapiens OX=9606 GN=CCT3 PE=1 SV=4				P49368	P49368	TCPG_HUMAN	Homo sapiens	CCT3	T-complex protein 1 subunit gamma	139286400	NaN	NaN	NaN	0.631	NaN	NaN	NaN	5	NaN	NaN	NaN	0	NaN	NaN	NaN
sp	9606	1	3	UP000005640_9606_Homo sapiens 20210617	>sp|P35998|PRS7_HUMAN 26S proteasome regulatory subunit 7 OS=Homo sapiens OX=9606 GN=PSMC2 PE=1 SV=3				P35998	P35998	PRS7_HUMAN	Homo sapiens	PSMC2	26S proteasome regulatory subunit 7	37350550	NaN	NaN	NaN	0.413	NaN	NaN	NaN	5	NaN	NaN	NaN	0	NaN	NaN	NaN
sp	9606	1	2	UP000005640_9606_Homo sapiens 20210617	>sp|Q27J81|INF2_HUMAN Inverted formin-2 OS=Homo sapiens OX=9606 GN=INF2 PE=1 SV=2				Q27J81	Q27J81	INF2_HUMAN	Homo sapiens	INF2	Inverted formin-2	15065640	NaN	NaN	NaN	0.073	NaN	NaN	NaN	5	NaN	NaN	NaN	0	NaN	NaN	NaN
sp	9606	1	3	UP000005640_9606_Homo sapiens 20210617	>sp|Q6ZRP7|QSOX2_HUMAN Sulfhydryl oxidase 2 OS=Homo sapiens OX=9606 GN=QSOX2 PE=1 SV=3				Q6ZRP7	Q6ZRP7	QSOX2_HUMAN	Homo sapiens	QSOX2	Sulfhydryl oxidase 2	13085944	NaN	NaN	NaN	0.095	NaN	NaN	NaN	5	NaN	NaN	NaN	0	NaN	NaN	NaN
sp	9606	1	2	UP000005640_9606_Homo sapiens 20210617	>sp|Q13247|SRSF6_HUMAN Serine/arginine-rich splicing factor 6 OS=Homo sapiens OX=9606 GN=SRSF6 PE=1 SV=2				Q13247	Q13247	SRSF6_HUMAN	Homo sapiens	SRSF6	Serine/arginine-rich splicing factor 6	51460830	NaN	NaN	NaN	0.265	NaN	NaN	NaN	5	NaN	NaN	NaN	0	NaN	NaN	NaN
sp	9606	1	2	UP000005640_9606_Homo sapiens 20210617	>sp|Q6NUQ4|TM214_HUMAN Transmembrane protein 214 OS=Homo sapiens OX=9606 GN=TMEM214 PE=1 SV=2				Q6NUQ4	Q6NUQ4	TM214_HUMAN	Homo sapiens	TMEM214	Transmembrane protein 214	70581020	NaN	NaN	NaN	0.26	NaN	NaN	NaN	5	NaN	NaN	NaN	0	NaN	NaN	NaN
sp	9606	1	2	UP000005640_9606_Homo sapiens 20210617	>sp|O75937|DNJC8_HUMAN DnaJ homolog subfamily C member 8 OS=Homo sapiens OX=9606 GN=DNAJC8 PE=1 SV=2				O75937	O75937	DNJC8_HUMAN	Homo sapiens	DNAJC8	DnaJ homolog subfamily C member 8	28269802	NaN	NaN	NaN	0.3	NaN	NaN	NaN	5	NaN	NaN	NaN	0	NaN	NaN	NaN
sp	9606	1	2	UP000005640_9606_Homo sapiens 20210617	>sp|P23786|CPT2_HUMAN Carnitine O-palmitoyltransferase 2, mitochondrial OS=Homo sapiens OX=9606 GN=CPT2 PE=1 SV=2				P23786	P23786	CPT2_HUMAN	Homo sapiens	CPT2	Carnitine O-palmitoyltransferase 2, mitochondrial	37114084	NaN	NaN	NaN	0.152	NaN	NaN	NaN	5	NaN	NaN	NaN	0	NaN	NaN	NaN
sp	9606	1	2	UP000005640_9606_Homo sapiens 20210617	>sp|O95347|SMC2_HUMAN Structural maintenance of chromosomes protein 2 OS=Homo sapiens OX=9606 GN=SMC2 PE=1 SV=2				O95347	O95347	SMC2_HUMAN	Homo sapiens	SMC2	Structural maintenance of chromosomes protein 2	29479256	NaN	NaN	NaN	0.219	NaN	NaN	NaN	5	NaN	NaN	NaN	0	NaN	NaN	NaN
sp	9606	1	1	UP000005640_9606_Homo sapiens 20210617	>sp|Q9NRF8|PYRG2_HUMAN CTP synthase 2 OS=Homo sapiens OX=9606 GN=CTPS2 PE=1 SV=1				Q9NRF8	Q9NRF8	PYRG2_HUMAN	Homo sapiens	CTPS2	CTP synthase 2	13383765	NaN	NaN	NaN	0.159	NaN	NaN	NaN	5	NaN	NaN	NaN	0	NaN	NaN	NaN
sp	9606	1	2	UP000005640_9606_Homo sapiens 20210617	>sp|Q6GMV2|SMYD5_HUMAN SET and MYND domain-containing protein 5 OS=Homo sapiens OX=9606 GN=SMYD5 PE=1 SV=2				Q6GMV2	Q6GMV2	SMYD5_HUMAN	Homo sapiens	SMYD5	SET and MYND domain-containing protein 5	5491224	NaN	NaN	NaN	0.053	NaN	NaN	NaN	2	NaN	NaN	NaN	0	NaN	NaN	NaN
sp	9606	1	2	UP000005640_9606_Homo sapiens 20210617	>sp|O75400|PR40A_HUMAN Pre-mRNA-processing factor 40 homolog A OS=Homo sapiens OX=9606 GN=PRPF40A PE=1 SV=2				O75400	O75400	PR40A_HUMAN	Homo sapiens	PRPF40A	Pre-mRNA-processing factor 40 homolog A	11919448	NaN	NaN	NaN	0.085	NaN	NaN	NaN	5	NaN	NaN	NaN	0	NaN	NaN	NaN
sp	9606	1	1	UP000005640_9606_Homo sapiens 20210617	>sp|O43765|SGTA_HUMAN Small glutamine-rich tetratricopeptide repeat-containing protein alpha OS=Homo sapiens OX=9606 GN=SGTA PE=1 SV=1				O43765	O43765	SGTA_HUMAN	Homo sapiens	SGTA	Small glutamine-rich tetratricopeptide repeat-containing protein alpha	11210076	NaN	NaN	NaN	0.166	NaN	NaN	NaN	5	NaN	NaN	NaN	0	NaN	NaN	NaN
sp	9606	1	2	UP000005640_9606_Homo sapiens 20210617	>sp|Q9Y617|SERC_HUMAN Phosphoserine aminotransferase OS=Homo sapiens OX=9606 GN=PSAT1 PE=1 SV=2				Q9Y617	Q9Y617	SERC_HUMAN	Homo sapiens	PSAT1	Phosphoserine aminotransferase	72751690	NaN	1.46649e+06	2.05968e+06	0.441	NaN	0.03	0.022	5	NaN	1	1	0	NaN	0	0
sp	9606	1	1	UP000005640_9606_Homo sapiens 20210617	>sp|Q9BSH4|TACO1_HUMAN Translational activator of cytochrome c oxidase 1 OS=Homo sapiens OX=9606 GN=TACO1 PE=1 SV=1				Q9BSH4	Q9BSH4	TACO1_HUMAN	Homo sapiens	TACO1	Translational activator of cytochrome c oxidase 1	26486256	NaN	NaN	NaN	0.205	NaN	NaN	NaN	4	NaN	NaN	NaN	0.000807754	NaN	NaN	NaN
sp	9606	1	4	UP000005640_9606_Homo sapiens 20210617	>sp|P13797|PLST_HUMAN Plastin-3 OS=Homo sapiens OX=9606 GN=PLS3 PE=1 SV=4				P13797	P13797	PLST_HUMAN	Homo sapiens	PLS3	Plastin-3	42856910	NaN	NaN	NaN	0.292	NaN	NaN	NaN	5	NaN	NaN	NaN	0	NaN	NaN	NaN
sp	9606	1	1	UP000005640_9606_Homo sapiens 20210617	>sp|Q9H3S7|PTN23_HUMAN Tyrosine-protein phosphatase non-receptor type 23 OS=Homo sapiens OX=9606 GN=PTPN23 PE=1 SV=1				Q9H3S7	Q9H3S7	PTN23_HUMAN	Homo sapiens	PTPN23	Tyrosine-protein phosphatase non-receptor type 23	29392802	NaN	NaN	NaN	0.018	NaN	NaN	NaN	3	NaN	NaN	NaN	0	NaN	NaN	NaN
sp	9606	1	2	UP000005640_9606_Homo sapiens 20210617	>sp|Q9NR45|SIAS_HUMAN Sialic acid synthase OS=Homo sapiens OX=9606 GN=NANS PE=1 SV=2				Q9NR45	Q9NR45	SIAS_HUMAN	Homo sapiens	NANS	Sialic acid synthase	46381796	NaN	NaN	NaN	0.451	NaN	NaN	NaN	5	NaN	NaN	NaN	0	NaN	NaN	NaN
sp	9606	1	1	UP000005640_9606_Homo sapiens 20210617	>sp|Q9Y265|RUVB1_HUMAN RuvB-like 1 OS=Homo sapiens OX=9606 GN=RUVBL1 PE=1 SV=1				Q9Y265	Q9Y265	RUVB1_HUMAN	Homo sapiens	RUVBL1	RuvB-like 1	28460440	NaN	NaN	NaN	0.373	NaN	NaN	NaN	5	NaN	NaN	NaN	0	NaN	NaN	NaN
sp	9606	1	1	UP000005640_9606_Homo sapiens 20210617	>sp|Q9NT62|ATG3_HUMAN Ubiquitin-like-conjugating enzyme ATG3 OS=Homo sapiens OX=9606 GN=ATG3 PE=1 SV=1				Q9NT62	Q9NT62	ATG3_HUMAN	Homo sapiens	ATG3	Ubiquitin-like-conjugating enzyme ATG3	921676	NaN	NaN	NaN	0.064	NaN	NaN	NaN	2	NaN	NaN	NaN	0	NaN	NaN	NaN
sp	9606	1	1	UP000005640_9606_Homo sapiens 20210617	>sp|Q15020|SART3_HUMAN Squamous cell carcinoma antigen recognized by T-cells 3 OS=Homo sapiens OX=9606 GN=SART3 PE=1 SV=1				Q15020	Q15020	SART3_HUMAN	Homo sapiens	SART3	Squamous cell carcinoma antigen recognized by T-cells 3	23322000	1.67086e+06	NaN	NaN	0.131	0.009	NaN	NaN	5	1	NaN	NaN	0	0	NaN	NaN
sp	9606	1	2	UP000005640_9606_Homo sapiens 20210617	>sp|P06756|ITAV_HUMAN Integrin alpha-V OS=Homo sapiens OX=9606 GN=ITGAV PE=1 SV=2				P06756	P06756	ITAV_HUMAN	Homo sapiens	ITGAV	Integrin alpha-V	47233844	NaN	NaN	NaN	0.072	NaN	NaN	NaN	5	NaN	NaN	NaN	0	NaN	NaN	NaN
sp	9606	1	1	UP000005640_9606_Homo sapiens 20210617	>sp|Q9H857|NT5D2_HUMAN 5'-nucleotidase domain-containing protein 2 OS=Homo sapiens OX=9606 GN=NT5DC2 PE=1 SV=1				Q9H857	Q9H857	NT5D2_HUMAN	Homo sapiens	NT5DC2	5'-nucleotidase domain-containing protein 2	58310100	NaN	NaN	NaN	0.113	NaN	NaN	NaN	5	NaN	NaN	NaN	0	NaN	NaN	NaN
sp	9606	1	1	UP000005640_9606_Homo sapiens 20210617	>sp|Q9UQ53|MGT4B_HUMAN Alpha-1,3-mannosyl-glycoprotein 4-beta-N-acetylglucosaminyltransferase B OS=Homo sapiens OX=9606 GN=MGAT4B PE=1 SV=1				Q9UQ53	Q9UQ53	MGT4B_HUMAN	Homo sapiens	MGAT4B	Alpha-1,3-mannosyl-glycoprotein 4-beta-N-acetylglucosaminyltransferase B	623184	NaN	NaN	NaN	0.049	NaN	NaN	NaN	1	NaN	NaN	NaN	0.00241296	NaN	NaN	NaN
sp	9606	1	2	UP000005640_9606_Homo sapiens 20210617	>sp|P02792|FRIL_HUMAN Ferritin light chain OS=Homo sapiens OX=9606 GN=FTL PE=1 SV=2				P02792	P02792	FRIL_HUMAN	Homo sapiens	FTL	Ferritin light chain	5814219	NaN	NaN	NaN	0.297	NaN	NaN	NaN	5	NaN	NaN	NaN	0	NaN	NaN	NaN
sp	9606	1	2	UP000005640_9606_Homo sapiens 20210617	>sp|O43172|PRP4_HUMAN U4/U6 small nuclear ribonucleoprotein Prp4 OS=Homo sapiens OX=9606 GN=PRPF4 PE=1 SV=2				O43172	O43172	PRP4_HUMAN	Homo sapiens	PRPF4	U4/U6 small nuclear ribonucleoprotein Prp4	4.79555e+06	NaN	NaN	NaN	0.031	NaN	NaN	NaN	1	NaN	NaN	NaN	0	NaN	NaN	NaN
sp	9606	1	2	UP000005640_9606_Homo sapiens 20210617	>sp|Q96ER9|MITOK_HUMAN Mitochondrial potassium channel OS=Homo sapiens OX=9606 GN=CCDC51 PE=1 SV=2				Q96ER9	Q96ER9	MITOK_HUMAN	Homo sapiens	CCDC51	Mitochondrial potassium channel	5131079	NaN	NaN	NaN	0.051	NaN	NaN	NaN	2	NaN	NaN	NaN	0	NaN	NaN	NaN
sp	9606	1	1	UP000005640_9606_Homo sapiens 20210617	>sp|Q2TAL8|QRIC1_HUMAN Transcriptional regulator QRICH1 OS=Homo sapiens OX=9606 GN=QRICH1 PE=1 SV=1				Q2TAL8	Q2TAL8	QRIC1_HUMAN	Homo sapiens	QRICH1	Transcriptional regulator QRICH1	1.39956e+06	NaN	NaN	NaN	0.027	NaN	NaN	NaN	2	NaN	NaN	NaN	0	NaN	NaN	NaN
sp	9606	1	3	UP000005640_9606_Homo sapiens 20210617	>sp|Q16836|HCDH_HUMAN Hydroxyacyl-coenzyme A dehydrogenase, mitochondrial OS=Homo sapiens OX=9606 GN=HADH PE=1 SV=3				Q16836	Q16836	HCDH_HUMAN	Homo sapiens	HADH	Hydroxyacyl-coenzyme A dehydrogenase, mitochondrial	36786840	NaN	NaN	NaN	0.462	NaN	NaN	NaN	5	NaN	NaN	NaN	0	NaN	NaN	NaN
sp	9606	1	2	UP000005640_9606_Homo sapiens 20210617	>sp|Q13451|FKBP5_HUMAN Peptidyl-prolyl cis-trans isomerase FKBP5 OS=Homo sapiens OX=9606 GN=FKBP5 PE=1 SV=2				Q13451	Q13451	FKBP5_HUMAN	Homo sapiens	FKBP5	Peptidyl-prolyl cis-trans isomerase FKBP5	16728984	NaN	NaN	NaN	0.206	NaN	NaN	NaN	5	NaN	NaN	NaN	0	NaN	NaN	NaN
sp	9606	1	1	UP000005640_9606_Homo sapiens 20210617	>sp|P28288|ABCD3_HUMAN ATP-binding cassette sub-family D member 3 OS=Homo sapiens OX=9606 GN=ABCD3 PE=1 SV=1				P28288	P28288	ABCD3_HUMAN	Homo sapiens	ABCD3	ATP-binding cassette sub-family D member 3	33603064	NaN	NaN	NaN	0.175	NaN	NaN	NaN	5	NaN	NaN	NaN	0	NaN	NaN	NaN
sp	9606	1	2	UP000005640_9606_Homo sapiens 20210617	>sp|O43615|TIM44_HUMAN Mitochondrial import inner membrane translocase subunit TIM44 OS=Homo sapiens OX=9606 GN=TIMM44 PE=1 SV=2				O43615	O43615	TIM44_HUMAN	Homo sapiens	TIMM44	Mitochondrial import inner membrane translocase subunit TIM44	34095464	NaN	NaN	NaN	0.383	NaN	NaN	NaN	5	NaN	NaN	NaN	0	NaN	NaN	NaN
sp	9606	1	2	UP000005640_9606_Homo sapiens 20210617	>sp|P36915|GNL1_HUMAN Guanine nucleotide-binding protein-like 1 OS=Homo sapiens OX=9606 GN=GNL1 PE=1 SV=2				P36915	P36915	GNL1_HUMAN	Homo sapiens	GNL1	Guanine nucleotide-binding protein-like 1	13540922	NaN	NaN	NaN	0.127	NaN	NaN	NaN	5	NaN	NaN	NaN	0	NaN	NaN	NaN
sp	9606	1	2	UP000005640_9606_Homo sapiens 20210617	>sp|P60660|MYL6_HUMAN Myosin light polypeptide 6 OS=Homo sapiens OX=9606 GN=MYL6 PE=1 SV=2				P60660	P60660	MYL6_HUMAN	Homo sapiens	MYL6	Myosin light polypeptide 6	4912482	NaN	3900789	NaN	0.139	NaN	0.06	NaN	2	NaN	1	NaN	0	NaN	0	NaN
sp	9606	2	2	UP000005640_9606_Homo sapiens 20210617	>sp|Q6UWM9|UD2A3_HUMAN UDP-glucuronosyltransferase 2A3 OS=Homo sapiens OX=9606 GN=UGT2A3 PE=2 SV=2				Q6UWM9	Q6UWM9	UD2A3_HUMAN	Homo sapiens	UGT2A3	UDP-glucuronosyltransferase 2A3	22373592	NaN	NaN	NaN	0.165	NaN	NaN	NaN	5	NaN	NaN	NaN	0	NaN	NaN	NaN
sp	9606	1	1	UP000005640_9606_Homo sapiens 20210617	>sp|Q9H2G2|SLK_HUMAN STE20-like serine/threonine-protein kinase OS=Homo sapiens OX=9606 GN=SLK PE=1 SV=1				Q9H2G2	Q9H2G2	SLK_HUMAN	Homo sapiens	SLK	STE20-like serine/threonine-protein kinase	3.92669e+06	NaN	NaN	NaN	0.016	NaN	NaN	NaN	2	NaN	NaN	NaN	0.00175377	NaN	NaN	NaN
sp	9606	1	1	UP000005640_9606_Homo sapiens 20210617	>sp|O95831|AIFM1_HUMAN Apoptosis-inducing factor 1, mitochondrial OS=Homo sapiens OX=9606 GN=AIFM1 PE=1 SV=1				O95831	O95831	AIFM1_HUMAN	Homo sapiens	AIFM1	Apoptosis-inducing factor 1, mitochondrial	56208390	NaN	NaN	NaN	0.261	NaN	NaN	NaN	5	NaN	NaN	NaN	0	NaN	NaN	NaN
sp	9606	1	1	UP000005640_9606_Homo sapiens 20210617	>sp|Q9HC38|GLOD4_HUMAN Glyoxalase domain-containing protein 4 OS=Homo sapiens OX=9606 GN=GLOD4 PE=1 SV=1				Q9HC38	Q9HC38	GLOD4_HUMAN	Homo sapiens	GLOD4	Glyoxalase domain-containing protein 4	34119612	NaN	770825	NaN	0.406	NaN	0.042	NaN	5	NaN	1	NaN	0	NaN	0	NaN
sp	9606	1	1	UP000005640_9606_Homo sapiens 20210617	>sp|P08833|IBP1_HUMAN Insulin-like growth factor-binding protein 1 OS=Homo sapiens OX=9606 GN=IGFBP1 PE=1 SV=1				P08833	P08833	IBP1_HUMAN	Homo sapiens	IGFBP1	Insulin-like growth factor-binding protein 1	25187200	NaN	NaN	NaN	0.12	NaN	NaN	NaN	3	NaN	NaN	NaN	0	NaN	NaN	NaN
sp	9606	1	3	UP000005640_9606_Homo sapiens 20210617	>sp|Q9P2R7|SUCB1_HUMAN Succinate--CoA ligase [ADP-forming] subunit beta, mitochondrial OS=Homo sapiens OX=9606 GN=SUCLA2 PE=1 SV=3				Q9P2R7	Q9P2R7	SUCB1_HUMAN	Homo sapiens	SUCLA2	Succinate--CoA ligase [ADP-forming] subunit beta, mitochondrial	20462492	336296	NaN	NaN	0.229	0.017	NaN	NaN	5	1	NaN	NaN	0	0	NaN	NaN
sp	9606	1	2	UP000005640_9606_Homo sapiens 20210617	>sp|Q92530|PSMF1_HUMAN Proteasome inhibitor PI31 subunit OS=Homo sapiens OX=9606 GN=PSMF1 PE=1 SV=2				Q92530	Q92530	PSMF1_HUMAN	Homo sapiens	PSMF1	Proteasome inhibitor PI31 subunit	22538418	NaN	NaN	NaN	0.173	NaN	NaN	NaN	4	NaN	NaN	NaN	0	NaN	NaN	NaN
sp	9606	1	1	UP000005640_9606_Homo sapiens 20210617	>sp|O75608|LYPA1_HUMAN Acyl-protein thioesterase 1 OS=Homo sapiens OX=9606 GN=LYPLA1 PE=1 SV=1				O75608	O75608	LYPA1_HUMAN	Homo sapiens	LYPLA1	Acyl-protein thioesterase 1	8936300	NaN	NaN	NaN	0.2	NaN	NaN	NaN	4	NaN	NaN	NaN	0	NaN	NaN	NaN
sp	9606	1	2	UP000005640_9606_Homo sapiens 20210617	>sp|Q9Y5P6|GMPPB_HUMAN Mannose-1-phosphate guanyltransferase beta OS=Homo sapiens OX=9606 GN=GMPPB PE=1 SV=2				Q9Y5P6	Q9Y5P6	GMPPB_HUMAN	Homo sapiens	GMPPB	Mannose-1-phosphate guanyltransferase beta	28748852	NaN	NaN	NaN	0.175	NaN	NaN	NaN	5	NaN	NaN	NaN	0	NaN	NaN	NaN
sp	9606	1	1	UP000005640_9606_Homo sapiens 20210617	>sp|Q9H3U1|UN45A_HUMAN Protein unc-45 homolog A OS=Homo sapiens OX=9606 GN=UNC45A PE=1 SV=1				Q9H3U1	Q9H3U1	UN45A_HUMAN	Homo sapiens	UNC45A	Protein unc-45 homolog A	13950348	NaN	NaN	NaN	0.103	NaN	NaN	NaN	5	NaN	NaN	NaN	0	NaN	NaN	NaN
sp	9606	1	4	UP000005640_9606_Homo sapiens 20210617	>sp|Q13098|CSN1_HUMAN COP9 signalosome complex subunit 1 OS=Homo sapiens OX=9606 GN=GPS1 PE=1 SV=4				Q13098	Q13098	CSN1_HUMAN	Homo sapiens	GPS1	COP9 signalosome complex subunit 1	33421402	NaN	NaN	NaN	0.136	NaN	NaN	NaN	5	NaN	NaN	NaN	0	NaN	NaN	NaN
sp	9606	1	2	UP000005640_9606_Homo sapiens 20210617	>sp|Q92499|DDX1_HUMAN ATP-dependent RNA helicase DDX1 OS=Homo sapiens OX=9606 GN=DDX1 PE=1 SV=2				Q92499	Q92499	DDX1_HUMAN	Homo sapiens	DDX1	ATP-dependent RNA helicase DDX1	43470470	NaN	NaN	NaN	0.43	NaN	NaN	NaN	5	NaN	NaN	NaN	0	NaN	NaN	NaN
sp	9606	1	1	UP000005640_9606_Homo sapiens 20210617	>sp|P15559|NQO1_HUMAN NAD(P)H dehydrogenase [quinone] 1 OS=Homo sapiens OX=9606 GN=NQO1 PE=1 SV=1				P15559	P15559	NQO1_HUMAN	Homo sapiens	NQO1	NAD(P)H dehydrogenase [quinone] 1	214229260	2.0315e+06	3.54484e+06	9865088	0.449	0.102	0.102	0.04	5	2	2	1	0	0	0	0
sp	9606	1	1	UP000005640_9606_Homo sapiens 20210617	>sp|Q05519|SRS11_HUMAN Serine/arginine-rich splicing factor 11 OS=Homo sapiens OX=9606 GN=SRSF11 PE=1 SV=1				Q05519	Q05519	SRS11_HUMAN	Homo sapiens	SRSF11	Serine/arginine-rich splicing factor 11	8107781	NaN	NaN	NaN	0.153	NaN	NaN	NaN	5	NaN	NaN	NaN	0	NaN	NaN	NaN
sp	9606	1	2	UP000005640_9606_Homo sapiens 20210617	>sp|Q14914|PTGR1_HUMAN Prostaglandin reductase 1 OS=Homo sapiens OX=9606 GN=PTGR1 PE=1 SV=2				Q14914	Q14914	PTGR1_HUMAN	Homo sapiens	PTGR1	Prostaglandin reductase 1	17828656	NaN	795827	NaN	0.292	NaN	0.033	NaN	5	NaN	1	NaN	0	NaN	0	NaN
sp	9606	1	1	UP000005640_9606_Homo sapiens 20210617	>sp|Q7L2H7|EIF3M_HUMAN Eukaryotic translation initiation factor 3 subunit M OS=Homo sapiens OX=9606 GN=EIF3M PE=1 SV=1				Q7L2H7	Q7L2H7	EIF3M_HUMAN	Homo sapiens	EIF3M	Eukaryotic translation initiation factor 3 subunit M	36535000	NaN	649753	NaN	0.34	NaN	0.024	NaN	5	NaN	1	NaN	0	NaN	0	NaN
sp	9606	1	3	UP000005640_9606_Homo sapiens 20210617	>sp|O00203|AP3B1_HUMAN AP-3 complex subunit beta-1 OS=Homo sapiens OX=9606 GN=AP3B1 PE=1 SV=3				O00203	O00203	AP3B1_HUMAN	Homo sapiens	AP3B1	AP-3 complex subunit beta-1	23805116	NaN	NaN	NaN	0.165	NaN	NaN	NaN	5	NaN	NaN	NaN	0	NaN	NaN	NaN
sp	9606	1	1	UP000005640_9606_Homo sapiens 20210617	>sp|Q13564|ULA1_HUMAN NEDD8-activating enzyme E1 regulatory subunit OS=Homo sapiens OX=9606 GN=NAE1 PE=1 SV=1				Q13564	Q13564	ULA1_HUMAN	Homo sapiens	NAE1	NEDD8-activating enzyme E1 regulatory subunit	13795159	NaN	NaN	NaN	0.114	NaN	NaN	NaN	5	NaN	NaN	NaN	0	NaN	NaN	NaN
sp	9606	1	1	UP000005640_9606_Homo sapiens 20210617	>sp|P30050|RL12_HUMAN 60S ribosomal protein L12 OS=Homo sapiens OX=9606 GN=RPL12 PE=1 SV=1				P30050	P30050	RL12_HUMAN	Homo sapiens	RPL12	60S ribosomal protein L12	163498220	NaN	13411128	16193206	0.6	NaN	0.055	0.152	5	NaN	1	2	0	NaN	0	0
sp	9606	1	2	UP000005640_9606_Homo sapiens 20210617	>sp|Q00266|METK1_HUMAN S-adenosylmethionine synthase isoform type-1 OS=Homo sapiens OX=9606 GN=MAT1A PE=1 SV=2				Q00266	Q00266	METK1_HUMAN	Homo sapiens	MAT1A	S-adenosylmethionine synthase isoform type-1	35374812	NaN	1290609	NaN	0.289	NaN	0.02	NaN	5	NaN	1	NaN	0	NaN	0	NaN
sp	9606	1	2	UP000005640_9606_Homo sapiens 20210617	>sp|Q9H4M9|EHD1_HUMAN EH domain-containing protein 1 OS=Homo sapiens OX=9606 GN=EHD1 PE=1 SV=2				Q9H4M9	Q9H4M9	EHD1_HUMAN	Homo sapiens	EHD1	EH domain-containing protein 1	19648740	NaN	NaN	NaN	0.328	NaN	NaN	NaN	5	NaN	NaN	NaN	0	NaN	NaN	NaN
sp	9606	1	1	UP000005640_9606_Homo sapiens 20210617	>sp|P35221|CTNA1_HUMAN Catenin alpha-1 OS=Homo sapiens OX=9606 GN=CTNNA1 PE=1 SV=1				P35221	P35221	CTNA1_HUMAN	Homo sapiens	CTNNA1	Catenin alpha-1	11455288	NaN	NaN	NaN	0.072	NaN	NaN	NaN	5	NaN	NaN	NaN	0.00175377	NaN	NaN	NaN
sp	9606	1	2	UP000005640_9606_Homo sapiens 20210617	>sp|P57088|TMM33_HUMAN Transmembrane protein 33 OS=Homo sapiens OX=9606 GN=TMEM33 PE=1 SV=2				P57088	P57088	TMM33_HUMAN	Homo sapiens	TMEM33	Transmembrane protein 33	1.4929e+06	NaN	NaN	NaN	0.085	NaN	NaN	NaN	2	NaN	NaN	NaN	0	NaN	NaN	NaN
sp	9606	1	2	UP000005640_9606_Homo sapiens 20210617	>sp|Q8N5C6|SRBD1_HUMAN S1 RNA-binding domain-containing protein 1 OS=Homo sapiens OX=9606 GN=SRBD1 PE=1 SV=2				Q8N5C6	Q8N5C6	SRBD1_HUMAN	Homo sapiens	SRBD1	S1 RNA-binding domain-containing protein 1	406092	NaN	NaN	NaN	0.031	NaN	NaN	NaN	2	NaN	NaN	NaN	0.00175377	NaN	NaN	NaN
sp	9606	1	5	UP000005640_9606_Homo sapiens 20210617	>sp|P07900|HS90A_HUMAN Heat shock protein HSP 90-alpha OS=Homo sapiens OX=9606 GN=HSP90AA1 PE=1 SV=5				P07900	P07900	HS90A_HUMAN	Homo sapiens	HSP90AA1	Heat shock protein HSP 90-alpha	260790430	17469460	46300630	30553938	0.426	0.023	0.055	0.056	5	2	4	4	0	0	0	0
sp	9606	1	1	UP000005640_9606_Homo sapiens 20210617	>sp|Q9H2W6|RM46_HUMAN 39S ribosomal protein L46, mitochondrial OS=Homo sapiens OX=9606 GN=MRPL46 PE=1 SV=1				Q9H2W6	Q9H2W6	RM46_HUMAN	Homo sapiens	MRPL46	39S ribosomal protein L46, mitochondrial	9798479	NaN	NaN	NaN	0.201	NaN	NaN	NaN	5	NaN	NaN	NaN	0	NaN	NaN	NaN
sp	9606	1	3	UP000005640_9606_Homo sapiens 20210617	>sp|Q15043|S39AE_HUMAN Metal cation symporter ZIP14 OS=Homo sapiens OX=9606 GN=SLC39A14 PE=1 SV=3				Q15043	Q15043	S39AE_HUMAN	Homo sapiens	SLC39A14	Metal cation symporter ZIP14	6515723	NaN	NaN	NaN	0.051	NaN	NaN	NaN	2	NaN	NaN	NaN	0	NaN	NaN	NaN
sp	9606	1	2	UP000005640_9606_Homo sapiens 20210617	>sp|P09622|DLDH_HUMAN Dihydrolipoyl dehydrogenase, mitochondrial OS=Homo sapiens OX=9606 GN=DLD PE=1 SV=2				P09622	P09622	DLDH_HUMAN	Homo sapiens	DLD	Dihydrolipoyl dehydrogenase, mitochondrial	43001816	NaN	NaN	NaN	0.32	NaN	NaN	NaN	5	NaN	NaN	NaN	0	NaN	NaN	NaN
sp	9606	1	1	UP000005640_9606_Homo sapiens 20210617	>sp|Q8IV08|PLD3_HUMAN 5'-3' exonuclease PLD3 OS=Homo sapiens OX=9606 GN=PLD3 PE=1 SV=1				Q8IV08	Q8IV08	PLD3_HUMAN	Homo sapiens	PLD3	5'-3' exonuclease PLD3	4922201	NaN	NaN	NaN	0.045	NaN	NaN	NaN	2	NaN	NaN	NaN	0.00118906	NaN	NaN	NaN
sp	9606	1	2	UP000005640_9606_Homo sapiens 20210617	>sp|Q9UHB9|SRP68_HUMAN Signal recognition particle subunit SRP68 OS=Homo sapiens OX=9606 GN=SRP68 PE=1 SV=2				Q9UHB9	Q9UHB9	SRP68_HUMAN	Homo sapiens	SRP68	Signal recognition particle subunit SRP68	42232790	NaN	NaN	NaN	0.386	NaN	NaN	NaN	5	NaN	NaN	NaN	0	NaN	NaN	NaN
sp	9606	1	5	UP000005640_9606_Homo sapiens 20210617	>sp|P43155|CACP_HUMAN Carnitine O-acetyltransferase OS=Homo sapiens OX=9606 GN=CRAT PE=1 SV=5				P43155	P43155	CACP_HUMAN	Homo sapiens	CRAT	Carnitine O-acetyltransferase	23465376	NaN	NaN	NaN	0.089	NaN	NaN	NaN	5	NaN	NaN	NaN	0	NaN	NaN	NaN
sp	9606	1	2	UP000005640_9606_Homo sapiens 20210617	>sp|P06865|HEXA_HUMAN Beta-hexosaminidase subunit alpha OS=Homo sapiens OX=9606 GN=HEXA PE=1 SV=2				P06865	P06865	HEXA_HUMAN	Homo sapiens	HEXA	Beta-hexosaminidase subunit alpha	19662290	NaN	NaN	NaN	0.13	NaN	NaN	NaN	5	NaN	NaN	NaN	0	NaN	NaN	NaN
sp	9606	1	2	UP000005640_9606_Homo sapiens 20210617	>sp|Q9UM22|EPDR1_HUMAN Mammalian ependymin-related protein 1 OS=Homo sapiens OX=9606 GN=EPDR1 PE=1 SV=2				Q9UM22	Q9UM22	EPDR1_HUMAN	Homo sapiens	EPDR1	Mammalian ependymin-related protein 1	2.95489e+06	NaN	NaN	NaN	0.049	NaN	NaN	NaN	1	NaN	NaN	NaN	0.00175377	NaN	NaN	NaN
sp	9606	1	1	UP000005640_9606_Homo sapiens 20210617	>sp|Q9UI26|IPO11_HUMAN Importin-11 OS=Homo sapiens OX=9606 GN=IPO11 PE=1 SV=1				Q9UI26	Q9UI26	IPO11_HUMAN	Homo sapiens	IPO11	Importin-11	30551310	NaN	NaN	NaN	0.082	NaN	NaN	NaN	5	NaN	NaN	NaN	0	NaN	NaN	NaN
sp	9606	1	3	UP000005640_9606_Homo sapiens 20210617	>sp|P12429|ANXA3_HUMAN Annexin A3 OS=Homo sapiens OX=9606 GN=ANXA3 PE=1 SV=3				P12429	P12429	ANXA3_HUMAN	Homo sapiens	ANXA3	Annexin A3	18240684	NaN	NaN	NaN	0.084	NaN	NaN	NaN	3	NaN	NaN	NaN	0.00175377	NaN	NaN	NaN
sp	9606	1	2	UP000005640_9606_Homo sapiens 20210617	>sp|Q92538|GBF1_HUMAN Golgi-specific brefeldin A-resistance guanine nucleotide exchange factor 1 OS=Homo sapiens OX=9606 GN=GBF1 PE=1 SV=2				Q92538	Q92538	GBF1_HUMAN	Homo sapiens	GBF1	Golgi-specific brefeldin A-resistance guanine nucleotide exchange factor 1	15652878	NaN	NaN	NaN	0.047	NaN	NaN	NaN	5	NaN	NaN	NaN	0	NaN	NaN	NaN
sp	9606	1	2	UP000005640_9606_Homo sapiens 20210617	>sp|Q15785|TOM34_HUMAN Mitochondrial import receptor subunit TOM34 OS=Homo sapiens OX=9606 GN=TOMM34 PE=1 SV=2				Q15785	Q15785	TOM34_HUMAN	Homo sapiens	TOMM34	Mitochondrial import receptor subunit TOM34	8994874	NaN	NaN	NaN	0.159	NaN	NaN	NaN	5	NaN	NaN	NaN	0	NaN	NaN	NaN
sp	9606	1	3	UP000005640_9606_Homo sapiens 20210617	>sp|O95870|ABHGA_HUMAN Phosphatidylserine lipase ABHD16A OS=Homo sapiens OX=9606 GN=ABHD16A PE=1 SV=3				O95870	O95870	ABHGA_HUMAN	Homo sapiens	ABHD16A	Phosphatidylserine lipase ABHD16A	849746	NaN	NaN	NaN	0.038	NaN	NaN	NaN	2	NaN	NaN	NaN	0	NaN	NaN	NaN
sp	9606	1	2	UP000005640_9606_Homo sapiens 20210617	>sp|Q9GZT8|NIF3L_HUMAN NIF3-like protein 1 OS=Homo sapiens OX=9606 GN=NIF3L1 PE=1 SV=2				Q9GZT8	Q9GZT8	NIF3L_HUMAN	Homo sapiens	NIF3L1	NIF3-like protein 1	1.19631e+06	NaN	NaN	NaN	0.029	NaN	NaN	NaN	1	NaN	NaN	NaN	0	NaN	NaN	NaN
sp	9606	1	1	UP000005640_9606_Homo sapiens 20210617	>sp|O43776|SYNC_HUMAN Asparagine--tRNA ligase, cytoplasmic OS=Homo sapiens OX=9606 GN=NARS1 PE=1 SV=1				O43776	O43776	SYNC_HUMAN	Homo sapiens	NARS1	Asparagine--tRNA ligase, cytoplasmic	49037424	9882254	50932510	5307847	0.338	0.027	0.044	0.06	5	2	4	3	0	0	0	0
sp	9606	1	1	UP000005640_9606_Homo sapiens 20210617	>sp|P40937|RFC5_HUMAN Replication factor C subunit 5 OS=Homo sapiens OX=9606 GN=RFC5 PE=1 SV=1				P40937	P40937	RFC5_HUMAN	Homo sapiens	RFC5	Replication factor C subunit 5	12452259	NaN	NaN	NaN	0.359	NaN	NaN	NaN	5	NaN	NaN	NaN	0	NaN	NaN	NaN
sp	9606	1	2	UP000005640_9606_Homo sapiens 20210617	>sp|P55010|IF5_HUMAN Eukaryotic translation initiation factor 5 OS=Homo sapiens OX=9606 GN=EIF5 PE=1 SV=2				P55010	P55010	IF5_HUMAN	Homo sapiens	EIF5	Eukaryotic translation initiation factor 5	23054300	NaN	NaN	NaN	0.213	NaN	NaN	NaN	5	NaN	NaN	NaN	0	NaN	NaN	NaN
sp	9606	1	2	UP000005640_9606_Homo sapiens 20210617	>sp|P18669|PGAM1_HUMAN Phosphoglycerate mutase 1 OS=Homo sapiens OX=9606 GN=PGAM1 PE=1 SV=2				P18669	P18669	PGAM1_HUMAN	Homo sapiens	PGAM1	Phosphoglycerate mutase 1	174786160	10151042	9511414	14741018	0.677	0.138	0.209	0.181	5	4	4	4	0	0	0	0
sp	9606	1	2	UP000005640_9606_Homo sapiens 20210617	>sp|P19971|TYPH_HUMAN Thymidine phosphorylase OS=Homo sapiens OX=9606 GN=TYMP PE=1 SV=2				P19971	P19971	TYPH_HUMAN	Homo sapiens	TYMP	Thymidine phosphorylase	20485558	NaN	NaN	NaN	0.054	NaN	NaN	NaN	2	NaN	NaN	NaN	0	NaN	NaN	NaN
sp	9606	1	2	UP000005640_9606_Homo sapiens 20210617	>sp|Q96JJ3|ELMO2_HUMAN Engulfment and cell motility protein 2 OS=Homo sapiens OX=9606 GN=ELMO2 PE=1 SV=2				Q96JJ3	Q96JJ3	ELMO2_HUMAN	Homo sapiens	ELMO2	Engulfment and cell motility protein 2	3.67947e+06	NaN	NaN	NaN	0.043	NaN	NaN	NaN	3	NaN	NaN	NaN	0	NaN	NaN	NaN
sp	9606	1	2	UP000005640_9606_Homo sapiens 20210617	>sp|P09972|ALDOC_HUMAN Fructose-bisphosphate aldolase C OS=Homo sapiens OX=9606 GN=ALDOC PE=1 SV=2				P09972	P09972	ALDOC_HUMAN	Homo sapiens	ALDOC	Fructose-bisphosphate aldolase C	171217630	NaN	6.25317e+06	3.7741e+06	0.398	NaN	0.022	0.085	5	NaN	1	2	0	NaN	0	0
sp	9606	1	2	UP000005640_9606_Homo sapiens 20210617	>sp|O00429|DNM1L_HUMAN Dynamin-1-like protein OS=Homo sapiens OX=9606 GN=DNM1L PE=1 SV=2				O00429	O00429	DNM1L_HUMAN	Homo sapiens	DNM1L	Dynamin-1-like protein	13511578	NaN	NaN	NaN	0.208	NaN	NaN	NaN	5	NaN	NaN	NaN	0	NaN	NaN	NaN
sp	9606	1	1	UP000005640_9606_Homo sapiens 20210617	>sp|P63010|AP2B1_HUMAN AP-2 complex subunit beta OS=Homo sapiens OX=9606 GN=AP2B1 PE=1 SV=1				P63010	P63010	AP2B1_HUMAN	Homo sapiens	AP2B1	AP-2 complex subunit beta	20911354	NaN	NaN	NaN	0.252	NaN	NaN	NaN	5	NaN	NaN	NaN	0	NaN	NaN	NaN
sp	9606	1	1	UP000005640_9606_Homo sapiens 20210617	>sp|P48643|TCPE_HUMAN T-complex protein 1 subunit epsilon OS=Homo sapiens OX=9606 GN=CCT5 PE=1 SV=1				P48643	P48643	TCPE_HUMAN	Homo sapiens	CCT5	T-complex protein 1 subunit epsilon	65004216	456398	18970692	3.6973e+06	0.575	0.013	0.102	0.061	5	1	5	3	0	0	0	0
sp	9606	1	1	UP000005640_9606_Homo sapiens 20210617	>sp|A0AVT1|UBA6_HUMAN Ubiquitin-like modifier-activating enzyme 6 OS=Homo sapiens OX=9606 GN=UBA6 PE=1 SV=1				A0AVT1	A0AVT1	UBA6_HUMAN	Homo sapiens	UBA6	Ubiquitin-like modifier-activating enzyme 6	20268714	NaN	NaN	NaN	0.235	NaN	NaN	NaN	5	NaN	NaN	NaN	0	NaN	NaN	NaN
sp	9606	1	1	UP000005640_9606_Homo sapiens 20210617	>sp|O14964|HGS_HUMAN Hepatocyte growth factor-regulated tyrosine kinase substrate OS=Homo sapiens OX=9606 GN=HGS PE=1 SV=1				O14964	O14964	HGS_HUMAN	Homo sapiens	HGS	Hepatocyte growth factor-regulated tyrosine kinase substrate	18334678	NaN	NaN	NaN	0.099	NaN	NaN	NaN	5	NaN	NaN	NaN	0	NaN	NaN	NaN
sp	9606	1	4	UP000005640_9606_Homo sapiens 20210617	>sp|Q14764|MVP_HUMAN Major vault protein OS=Homo sapiens OX=9606 GN=MVP PE=1 SV=4				Q14764	Q14764	MVP_HUMAN	Homo sapiens	MVP	Major vault protein	17253206	NaN	NaN	NaN	0.085	NaN	NaN	NaN	5	NaN	NaN	NaN	0	NaN	NaN	NaN
sp	9606	1	2	UP000005640_9606_Homo sapiens 20210617	>sp|Q13618|CUL3_HUMAN Cullin-3 OS=Homo sapiens OX=9606 GN=CUL3 PE=1 SV=2				Q13618	Q13618	CUL3_HUMAN	Homo sapiens	CUL3	Cullin-3	14831225	NaN	NaN	NaN	0.116	NaN	NaN	NaN	5	NaN	NaN	NaN	0	NaN	NaN	NaN
sp	9606	1	2	UP000005640_9606_Homo sapiens 20210617	>sp|Q14974|IMB1_HUMAN Importin subunit beta-1 OS=Homo sapiens OX=9606 GN=KPNB1 PE=1 SV=2				Q14974	Q14974	IMB1_HUMAN	Homo sapiens	KPNB1	Importin subunit beta-1	70771060	NaN	188820	NaN	0.347	NaN	0.017	NaN	5	NaN	1	NaN	0	NaN	0	NaN
sp	9606	1	1	UP000005640_9606_Homo sapiens 20210617	>sp|Q9NZC3|GDE1_HUMAN Glycerophosphodiester phosphodiesterase 1 OS=Homo sapiens OX=9606 GN=GDE1 PE=1 SV=1				Q9NZC3	Q9NZC3	GDE1_HUMAN	Homo sapiens	GDE1	Glycerophosphodiester phosphodiesterase 1	8729140	NaN	NaN	NaN	0.073	NaN	NaN	NaN	3	NaN	NaN	NaN	0	NaN	NaN	NaN
sp	9606	1	3	UP000005640_9606_Homo sapiens 20210617	>sp|Q9BWH6|RPAP1_HUMAN RNA polymerase II-associated protein 1 OS=Homo sapiens OX=9606 GN=RPAP1 PE=1 SV=3				Q9BWH6	Q9BWH6	RPAP1_HUMAN	Homo sapiens	RPAP1	RNA polymerase II-associated protein 1	897477	NaN	NaN	NaN	0.04	NaN	NaN	NaN	4	NaN	NaN	NaN	0	NaN	NaN	NaN
sp	9606	1	1	UP000005640_9606_Homo sapiens 20210617	>sp|Q14554|PDIA5_HUMAN Protein disulfide-isomerase A5 OS=Homo sapiens OX=9606 GN=PDIA5 PE=1 SV=1				Q14554	Q14554	PDIA5_HUMAN	Homo sapiens	PDIA5	Protein disulfide-isomerase A5	36257570	NaN	NaN	NaN	0.197	NaN	NaN	NaN	5	NaN	NaN	NaN	0	NaN	NaN	NaN
sp	9606	1	2	UP000005640_9606_Homo sapiens 20210617	>sp|P82930|RT34_HUMAN 28S ribosomal protein S34, mitochondrial OS=Homo sapiens OX=9606 GN=MRPS34 PE=1 SV=2				P82930	P82930	RT34_HUMAN	Homo sapiens	MRPS34	28S ribosomal protein S34, mitochondrial	7.85821e+06	NaN	NaN	NaN	0.174	NaN	NaN	NaN	4	NaN	NaN	NaN	0.00155703	NaN	NaN	NaN
sp	9606	1	1	UP000005640_9606_Homo sapiens 20210617	>sp|P25786|PSA1_HUMAN Proteasome subunit alpha type-1 OS=Homo sapiens OX=9606 GN=PSMA1 PE=1 SV=1				P25786	P25786	PSA1_HUMAN	Homo sapiens	PSMA1	Proteasome subunit alpha type-1	90701064	48143.5	7606892	1.27381e+06	0.567	0.038	0.038	0.038	5	1	1	1	0	0	0	0
sp	9606	1	3	UP000005640_9606_Homo sapiens 20210617	>sp|P28331|NDUS1_HUMAN NADH-ubiquinone oxidoreductase 75 kDa subunit, mitochondrial OS=Homo sapiens OX=9606 GN=NDUFS1 PE=1 SV=3				P28331	P28331	NDUS1_HUMAN	Homo sapiens	NDUFS1	NADH-ubiquinone oxidoreductase 75 kDa subunit, mitochondrial	32649866	NaN	NaN	NaN	0.319	NaN	NaN	NaN	5	NaN	NaN	NaN	0	NaN	NaN	NaN
sp	9606	1	1	UP000005640_9606_Homo sapiens 20210617	>sp|Q92791|SC65_HUMAN Endoplasmic reticulum protein SC65 OS=Homo sapiens OX=9606 GN=P3H4 PE=1 SV=1				Q92791	Q92791	SC65_HUMAN	Homo sapiens	P3H4	Endoplasmic reticulum protein SC65	24753254	NaN	NaN	NaN	0.076	NaN	NaN	NaN	3	NaN	NaN	NaN	0	NaN	NaN	NaN
sp	9606	1	2	UP000005640_9606_Homo sapiens 20210617	>sp|Q68CZ2|TENS3_HUMAN Tensin-3 OS=Homo sapiens OX=9606 GN=TNS3 PE=1 SV=2				Q68CZ2	Q68CZ2	TENS3_HUMAN	Homo sapiens	TNS3	Tensin-3	8.10468e+06	NaN	NaN	NaN	0.044	NaN	NaN	NaN	5	NaN	NaN	NaN	0	NaN	NaN	NaN
sp	9606	1	4	UP000005640_9606_Homo sapiens 20210617	>sp|Q9Y696|CLIC4_HUMAN Chloride intracellular channel protein 4 OS=Homo sapiens OX=9606 GN=CLIC4 PE=1 SV=4				Q9Y696	Q9Y696	CLIC4_HUMAN	Homo sapiens	CLIC4	Chloride intracellular channel protein 4	24209198	NaN	3.30354e+06	NaN	0.458	NaN	0.032	NaN	5	NaN	1	NaN	0	NaN	0	NaN
sp	9606	1	2	UP000005640_9606_Homo sapiens 20210617	>sp|Q9UMX0|UBQL1_HUMAN Ubiquilin-1 OS=Homo sapiens OX=9606 GN=UBQLN1 PE=1 SV=2				Q9UMX0	Q9UMX0	UBQL1_HUMAN	Homo sapiens	UBQLN1	Ubiquilin-1	4445699	NaN	NaN	NaN	0.054	NaN	NaN	NaN	2	NaN	NaN	NaN	0	NaN	NaN	NaN
sp	9606	1	3	UP000005640_9606_Homo sapiens 20210617	>sp|P80370|DLK1_HUMAN Protein delta homolog 1 OS=Homo sapiens OX=9606 GN=DLK1 PE=1 SV=3				P80370	P80370	DLK1_HUMAN	Homo sapiens	DLK1	Protein delta homolog 1	4.47e+06	NaN	NaN	NaN	0.044	NaN	NaN	NaN	2	NaN	NaN	NaN	0	NaN	NaN	NaN
sp	9606	1	2	UP000005640_9606_Homo sapiens 20210617	>sp|O60749|SNX2_HUMAN Sorting nexin-2 OS=Homo sapiens OX=9606 GN=SNX2 PE=1 SV=2				O60749	O60749	SNX2_HUMAN	Homo sapiens	SNX2	Sorting nexin-2	31567136	NaN	NaN	NaN	0.27	NaN	NaN	NaN	5	NaN	NaN	NaN	0	NaN	NaN	NaN
sp	9606	1	1	UP000005640_9606_Homo sapiens 20210617	>sp|Q15118|PDK1_HUMAN [Pyruvate dehydrogenase (acetyl-transferring)] kinase isozyme 1, mitochondrial OS=Homo sapiens OX=9606 GN=PDK1 PE=1 SV=1				Q15118	Q15118	PDK1_HUMAN	Homo sapiens	PDK1	[Pyruvate dehydrogenase (acetyl-transferring)] kinase isozyme 1, mitochondrial	6011343	NaN	NaN	NaN	0.046	NaN	NaN	NaN	2	NaN	NaN	NaN	0.00175377	NaN	NaN	NaN
sp	9606	1	2	UP000005640_9606_Homo sapiens 20210617	>sp|Q9Y2V7|COG6_HUMAN Conserved oligomeric Golgi complex subunit 6 OS=Homo sapiens OX=9606 GN=COG6 PE=1 SV=2				Q9Y2V7	Q9Y2V7	COG6_HUMAN	Homo sapiens	COG6	Conserved oligomeric Golgi complex subunit 6	12329711	NaN	NaN	NaN	0.085	NaN	NaN	NaN	5	NaN	NaN	NaN	0	NaN	NaN	NaN
sp	9606	1	2	UP000005640_9606_Homo sapiens 20210617	>sp|P62937|PPIA_HUMAN Peptidyl-prolyl cis-trans isomerase A OS=Homo sapiens OX=9606 GN=PPIA PE=1 SV=2				P62937	P62937	PPIA_HUMAN	Homo sapiens	PPIA	Peptidyl-prolyl cis-trans isomerase A	119006360	6187911	24489532	18447994	0.618	0.224	0.309	0.267	5	3	4	3	0	0	0	0
sp	9606	1	2	UP000005640_9606_Homo sapiens 20210617	>sp|Q9P2D3|HTR5B_HUMAN HEAT repeat-containing protein 5B OS=Homo sapiens OX=9606 GN=HEATR5B PE=1 SV=2				Q9P2D3	Q9P2D3	HTR5B_HUMAN	Homo sapiens	HEATR5B	HEAT repeat-containing protein 5B	1777212	NaN	NaN	NaN	0.014	NaN	NaN	NaN	2	NaN	NaN	NaN	0	NaN	NaN	NaN
sp	9606	1	2	UP000005640_9606_Homo sapiens 20210617	>sp|Q9H6W3|RIOX1_HUMAN Ribosomal oxygenase 1 OS=Homo sapiens OX=9606 GN=RIOX1 PE=1 SV=2				Q9H6W3	Q9H6W3	RIOX1_HUMAN	Homo sapiens	RIOX1	Ribosomal oxygenase 1	3066168	NaN	NaN	NaN	0.031	NaN	NaN	NaN	2	NaN	NaN	NaN	0.0030426	NaN	NaN	NaN
sp	9606	1	1	UP000005640_9606_Homo sapiens 20210617	>sp|P53365|ARFP2_HUMAN Arfaptin-2 OS=Homo sapiens OX=9606 GN=ARFIP2 PE=1 SV=1				P53365	P53365	ARFP2_HUMAN	Homo sapiens	ARFIP2	Arfaptin-2	761873	NaN	NaN	NaN	0.126	NaN	NaN	NaN	2	NaN	NaN	NaN	0.00767263	NaN	NaN	NaN
sp	9606	1	2	UP000005640_9606_Homo sapiens 20210617	>sp|P02671|FIBA_HUMAN Fibrinogen alpha chain OS=Homo sapiens OX=9606 GN=FGA PE=1 SV=2				P02671	P02671	FIBA_HUMAN	Homo sapiens	FGA	Fibrinogen alpha chain	30966822	569320	NaN	NaN	0.262	0.013	NaN	NaN	5	1	NaN	NaN	0	0	NaN	NaN
sp	9606	1	3	UP000005640_9606_Homo sapiens 20210617	>sp|Q63HN8|RN213_HUMAN E3 ubiquitin-protein ligase RNF213 OS=Homo sapiens OX=9606 GN=RNF213 PE=1 SV=3				Q63HN8	Q63HN8	RN213_HUMAN	Homo sapiens	RNF213	E3 ubiquitin-protein ligase RNF213	2.55083e+06	NaN	NaN	NaN	0.017	NaN	NaN	NaN	5	NaN	NaN	NaN	0	NaN	NaN	NaN
sp	9606	1	1	UP000005640_9606_Homo sapiens 20210617	>sp|Q9UBQ5|EIF3K_HUMAN Eukaryotic translation initiation factor 3 subunit K OS=Homo sapiens OX=9606 GN=EIF3K PE=1 SV=1				Q9UBQ5	Q9UBQ5	EIF3K_HUMAN	Homo sapiens	EIF3K	Eukaryotic translation initiation factor 3 subunit K	9950650	NaN	NaN	NaN	0.165	NaN	NaN	NaN	4	NaN	NaN	NaN	0	NaN	NaN	NaN
sp	9606	1	1	UP000005640_9606_Homo sapiens 20210617	>sp|P04843|RPN1_HUMAN Dolichyl-diphosphooligosaccharide--protein glycosyltransferase subunit 1 OS=Homo sapiens OX=9606 GN=RPN1 PE=1 SV=1				P04843	P04843	RPN1_HUMAN	Homo sapiens	RPN1	Dolichyl-diphosphooligosaccharide--protein glycosyltransferase subunit 1	100564024	825821	2.87959e+06	29760118	0.578	0.03	0.049	0.074	5	2	3	4	0	0	0	0
sp	9606	1	2	UP000005640_9606_Homo sapiens 20210617	>sp|Q9P2N5|RBM27_HUMAN RNA-binding protein 27 OS=Homo sapiens OX=9606 GN=RBM27 PE=1 SV=2				Q9P2N5	Q9P2N5	RBM27_HUMAN	Homo sapiens	RBM27	RNA-binding protein 27	6754288	NaN	NaN	NaN	0.036	NaN	NaN	NaN	2	NaN	NaN	NaN	0.00175377	NaN	NaN	NaN
sp	9606	1	1	UP000005640_9606_Homo sapiens 20210617	>sp|P68371|TBB4B_HUMAN Tubulin beta-4B chain OS=Homo sapiens OX=9606 GN=TUBB4B PE=1 SV=1				P68371	P68371	TBB4B_HUMAN	Homo sapiens	TUBB4B	Tubulin beta-4B chain	216835420	32398300	34641136	34908410	0.638	0.247	0.27	0.373	5	5	5	5	0	0	0	0
sp	9606	1	2	UP000005640_9606_Homo sapiens 20210617	>sp|P07437|TBB5_HUMAN Tubulin beta chain OS=Homo sapiens OX=9606 GN=TUBB PE=1 SV=2				P07437	P07437	TBB5_HUMAN	Homo sapiens	TUBB	Tubulin beta chain	181294960	967937	40479600	11365832	0.162	0.038	0.101	0.072	5	1	4	2	0	0	0	0
sp	9606	1	2	UP000005640_9606_Homo sapiens 20210617	>sp|P62249|RS16_HUMAN 40S ribosomal protein S16 OS=Homo sapiens OX=9606 GN=RPS16 PE=1 SV=2				P62249	P62249	RS16_HUMAN	Homo sapiens	RPS16	40S ribosomal protein S16	44734030	149968	1.99472e+06	18769804	0.808	0.048	0.144	0.164	5	1	2	3	0	0	0	0
sp	9606	1	4	UP000005640_9606_Homo sapiens 20210617	>sp|P50914|RL14_HUMAN 60S ribosomal protein L14 OS=Homo sapiens OX=9606 GN=RPL14 PE=1 SV=4				P50914	P50914	RL14_HUMAN	Homo sapiens	RPL14	60S ribosomal protein L14	144096780	2.71337e+06	NaN	1.25696e+06	0.405	0.093	NaN	0.088	5	2	NaN	2	0	0	NaN	0
sp	9606	1	1	UP000005640_9606_Homo sapiens 20210617	>sp|Q9H4L5|OSBL3_HUMAN Oxysterol-binding protein-related protein 3 OS=Homo sapiens OX=9606 GN=OSBPL3 PE=1 SV=1				Q9H4L5	Q9H4L5	OSBL3_HUMAN	Homo sapiens	OSBPL3	Oxysterol-binding protein-related protein 3	1.22029e+06	NaN	NaN	NaN	0.012	NaN	NaN	NaN	1	NaN	NaN	NaN	0.00856327	NaN	NaN	NaN
sp	9606	1	2	UP000005640_9606_Homo sapiens 20210617	>sp|Q99497|PARK7_HUMAN Parkinson disease protein 7 OS=Homo sapiens OX=9606 GN=PARK7 PE=1 SV=2				Q99497	Q99497	PARK7_HUMAN	Homo sapiens	PARK7	Parkinson disease protein 7	159141260	NaN	NaN	NaN	0.778	NaN	NaN	NaN	5	NaN	NaN	NaN	0	NaN	NaN	NaN
sp	9606	1	3	UP000005640_9606_Homo sapiens 20210617	>sp|O95163|ELP1_HUMAN Elongator complex protein 1 OS=Homo sapiens OX=9606 GN=ELP1 PE=1 SV=3				O95163	O95163	ELP1_HUMAN	Homo sapiens	ELP1	Elongator complex protein 1	14595324	NaN	NaN	NaN	0.073	NaN	NaN	NaN	5	NaN	NaN	NaN	0	NaN	NaN	NaN
sp	9606	1	2	UP000005640_9606_Homo sapiens 20210617	>sp|Q86TG7|PEG10_HUMAN Retrotransposon-derived protein PEG10 OS=Homo sapiens OX=9606 GN=PEG10 PE=1 SV=2				Q86TG7	Q86TG7	PEG10_HUMAN	Homo sapiens	PEG10	Retrotransposon-derived protein PEG10	38786736	NaN	NaN	NaN	0.28	NaN	NaN	NaN	5	NaN	NaN	NaN	0	NaN	NaN	NaN
sp	9606	1	1	UP000005640_9606_Homo sapiens 20210617	>sp|P18858|DNLI1_HUMAN DNA ligase 1 OS=Homo sapiens OX=9606 GN=LIG1 PE=1 SV=1				P18858	P18858	DNLI1_HUMAN	Homo sapiens	LIG1	DNA ligase 1	13499050	NaN	NaN	NaN	0.164	NaN	NaN	NaN	5	NaN	NaN	NaN	0	NaN	NaN	NaN
sp	9606	1	1	UP000005640_9606_Homo sapiens 20210617	>sp|Q9HCC0|MCCB_HUMAN Methylcrotonoyl-CoA carboxylase beta chain, mitochondrial OS=Homo sapiens OX=9606 GN=MCCC2 PE=1 SV=1				Q9HCC0	Q9HCC0	MCCB_HUMAN	Homo sapiens	MCCC2	Methylcrotonoyl-CoA carboxylase beta chain, mitochondrial	24205248	367865340	566206100	432689500	0.364	0.176	0.359	0.236	5	5	5	5	0	0	0	0
sp	9606	1	1	UP000005640_9606_Homo sapiens 20210617	>sp|Q9NX46|ADPRS_HUMAN ADP-ribose glycohydrolase ARH3 OS=Homo sapiens OX=9606 GN=ADPRS PE=1 SV=1				Q9NX46	Q9NX46	ADPRS_HUMAN	Homo sapiens	ADPRS	ADP-ribose glycohydrolase ARH3	7.61339e+06	NaN	NaN	NaN	0.121	NaN	NaN	NaN	4	NaN	NaN	NaN	0	NaN	NaN	NaN
sp	9606	1	1	UP000005640_9606_Homo sapiens 20210617	>sp|Q16531|DDB1_HUMAN DNA damage-binding protein 1 OS=Homo sapiens OX=9606 GN=DDB1 PE=1 SV=1				Q16531	Q16531	DDB1_HUMAN	Homo sapiens	DDB1	DNA damage-binding protein 1	39976004	NaN	2.0833e+06	NaN	0.166	NaN	0.008	NaN	5	NaN	1	NaN	0	NaN	0	NaN
sp	9606	1	5	UP000005640_9606_Homo sapiens 20210617	>sp|Q15154|PCM1_HUMAN Pericentriolar material 1 protein OS=Homo sapiens OX=9606 GN=PCM1 PE=1 SV=5				Q15154	Q15154	PCM1_HUMAN	Homo sapiens	PCM1	Pericentriolar material 1 protein	18208422	NaN	NaN	NaN	0.051	NaN	NaN	NaN	5	NaN	NaN	NaN	0	NaN	NaN	NaN
sp	9606	1	4	UP000005640_9606_Homo sapiens 20210617	>sp|Q03252|LMNB2_HUMAN Lamin-B2 OS=Homo sapiens OX=9606 GN=LMNB2 PE=1 SV=4				Q03252	Q03252	LMNB2_HUMAN	Homo sapiens	LMNB2	Lamin-B2	889257	NaN	NaN	NaN	0.035	NaN	NaN	NaN	2	NaN	NaN	NaN	0	NaN	NaN	NaN
sp	9606	1	2	UP000005640_9606_Homo sapiens 20210617	>sp|O00186|STXB3_HUMAN Syntaxin-binding protein 3 OS=Homo sapiens OX=9606 GN=STXBP3 PE=1 SV=2				O00186	O00186	STXB3_HUMAN	Homo sapiens	STXBP3	Syntaxin-binding protein 3	4256294	NaN	NaN	NaN	0.029	NaN	NaN	NaN	2	NaN	NaN	NaN	0.00175377	NaN	NaN	NaN
sp	9606	1	2	UP000005640_9606_Homo sapiens 20210617	>sp|Q8TCS8|PNPT1_HUMAN Polyribonucleotide nucleotidyltransferase 1, mitochondrial OS=Homo sapiens OX=9606 GN=PNPT1 PE=1 SV=2				Q8TCS8	Q8TCS8	PNPT1_HUMAN	Homo sapiens	PNPT1	Polyribonucleotide nucleotidyltransferase 1, mitochondrial	85526970	NaN	NaN	NaN	0.246	NaN	NaN	NaN	5	NaN	NaN	NaN	0	NaN	NaN	NaN
sp	9606	1	1	UP000005640_9606_Homo sapiens 20210617	>sp|P35503|UD13_HUMAN UDP-glucuronosyltransferase 1A3 OS=Homo sapiens OX=9606 GN=UGT1A3 PE=1 SV=1				P35503	P35503	UD13_HUMAN	Homo sapiens	UGT1A3	UDP-glucuronosyltransferase 1A3	74751900	NaN	NaN	NaN	0.125	NaN	NaN	NaN	5	NaN	NaN	NaN	0	NaN	NaN	NaN
sp	9606	1	1	UP000005640_9606_Homo sapiens 20210617	>sp|P47897|SYQ_HUMAN Glutamine--tRNA ligase OS=Homo sapiens OX=9606 GN=QARS1 PE=1 SV=1				P47897	P47897	SYQ_HUMAN	Homo sapiens	QARS1	Glutamine--tRNA ligase	45666676	NaN	NaN	2.12074e+06	0.468	NaN	NaN	0.012	5	NaN	NaN	1	0	NaN	NaN	0
sp	9606	1	4	UP000005640_9606_Homo sapiens 20210617	>sp|Q13576|IQGA2_HUMAN Ras GTPase-activating-like protein IQGAP2 OS=Homo sapiens OX=9606 GN=IQGAP2 PE=1 SV=4				Q13576	Q13576	IQGA2_HUMAN	Homo sapiens	IQGAP2	Ras GTPase-activating-like protein IQGAP2	65682380	NaN	NaN	NaN	0.281	NaN	NaN	NaN	5	NaN	NaN	NaN	0	NaN	NaN	NaN
sp	9606	1	4	UP000005640_9606_Homo sapiens 20210617	>sp|P05165|PCCA_HUMAN Propionyl-CoA carboxylase alpha chain, mitochondrial OS=Homo sapiens OX=9606 GN=PCCA PE=1 SV=4				P05165	P05165	PCCA_HUMAN	Homo sapiens	PCCA	Propionyl-CoA carboxylase alpha chain, mitochondrial	10268509	NaN	NaN	NaN	0.157	NaN	NaN	NaN	5	NaN	NaN	NaN	0	NaN	NaN	NaN
sp	9606	1	2	UP000005640_9606_Homo sapiens 20210617	>sp|P78330|SERB_HUMAN Phosphoserine phosphatase OS=Homo sapiens OX=9606 GN=PSPH PE=1 SV=2				P78330	P78330	SERB_HUMAN	Homo sapiens	PSPH	Phosphoserine phosphatase	45663896	NaN	1.16671e+06	NaN	0.289	NaN	0.053	NaN	5	NaN	1	NaN	0	NaN	0	NaN
sp	9606	1	1	UP000005640_9606_Homo sapiens 20210617	>sp|P49441|INPP_HUMAN Inositol polyphosphate 1-phosphatase OS=Homo sapiens OX=9606 GN=INPP1 PE=1 SV=1				P49441	P49441	INPP_HUMAN	Homo sapiens	INPP1	Inositol polyphosphate 1-phosphatase	40788348	NaN	NaN	NaN	0.055	NaN	NaN	NaN	2	NaN	NaN	NaN	0.00271463	NaN	NaN	NaN
sp	9606	1	3	UP000005640_9606_Homo sapiens 20210617	>sp|O43264|ZW10_HUMAN Centromere/kinetochore protein zw10 homolog OS=Homo sapiens OX=9606 GN=ZW10 PE=1 SV=3				O43264	O43264	ZW10_HUMAN	Homo sapiens	ZW10	Centromere/kinetochore protein zw10 homolog	12870576	NaN	NaN	NaN	0.072	NaN	NaN	NaN	5	NaN	NaN	NaN	0.00175377	NaN	NaN	NaN
sp	9606	1	1	UP000005640_9606_Homo sapiens 20210617	>sp|Q16543|CDC37_HUMAN Hsp90 co-chaperone Cdc37 OS=Homo sapiens OX=9606 GN=CDC37 PE=1 SV=1				Q16543	Q16543	CDC37_HUMAN	Homo sapiens	CDC37	Hsp90 co-chaperone Cdc37	30810010	NaN	NaN	NaN	0.347	NaN	NaN	NaN	5	NaN	NaN	NaN	0	NaN	NaN	NaN
sp	9606	1	2	UP000005640_9606_Homo sapiens 20210617	>sp|Q9Y383|LC7L2_HUMAN Putative RNA-binding protein Luc7-like 2 OS=Homo sapiens OX=9606 GN=LUC7L2 PE=1 SV=2				Q9Y383	Q9Y383	LC7L2_HUMAN	Homo sapiens	LUC7L2	Putative RNA-binding protein Luc7-like 2	35798764	NaN	NaN	NaN	0.237	NaN	NaN	NaN	5	NaN	NaN	NaN	0	NaN	NaN	NaN
sp	9606	1	4	UP000005640_9606_Homo sapiens 20210617	>sp|P54577|SYYC_HUMAN Tyrosine--tRNA ligase, cytoplasmic OS=Homo sapiens OX=9606 GN=YARS1 PE=1 SV=4				P54577	P54577	SYYC_HUMAN	Homo sapiens	YARS1	Tyrosine--tRNA ligase, cytoplasmic	203562940	2.08445e+06	1871751	3.7423e+06	0.629	0.015	0.021	0.07	5	1	1	3	0	0	0	0
sp	9606	1	1	UP000005640_9606_Homo sapiens 20210617	>sp|P42785|PCP_HUMAN Lysosomal Pro-X carboxypeptidase OS=Homo sapiens OX=9606 GN=PRCP PE=1 SV=1				P42785	P42785	PCP_HUMAN	Homo sapiens	PRCP	Lysosomal Pro-X carboxypeptidase	15435524	NaN	NaN	NaN	0.175	NaN	NaN	NaN	5	NaN	NaN	NaN	0	NaN	NaN	NaN
sp	9606	1	2	UP000005640_9606_Homo sapiens 20210617	>sp|P12268|IMDH2_HUMAN Inosine-5'-monophosphate dehydrogenase 2 OS=Homo sapiens OX=9606 GN=IMPDH2 PE=1 SV=2				P12268	P12268	IMDH2_HUMAN	Homo sapiens	IMPDH2	Inosine-5'-monophosphate dehydrogenase 2	84071040	0.761596	NaN	NaN	0.482	0.014	NaN	NaN	5	1	NaN	NaN	0	0	NaN	NaN
sp	9606	1	2	UP000005640_9606_Homo sapiens 20210617	>sp|Q7Z2Z2|EFL1_HUMAN Elongation factor-like GTPase 1 OS=Homo sapiens OX=9606 GN=EFL1 PE=1 SV=2				Q7Z2Z2	Q7Z2Z2	EFL1_HUMAN	Homo sapiens	EFL1	Elongation factor-like GTPase 1	86244	NaN	NaN	NaN	0.018	NaN	NaN	NaN	1	NaN	NaN	NaN	0.00942211	NaN	NaN	NaN
sp	9606	1	2	UP000005640_9606_Homo sapiens 20210617	>sp|P38646|GRP75_HUMAN Stress-70 protein, mitochondrial OS=Homo sapiens OX=9606 GN=HSPA9 PE=1 SV=2				P38646	P38646	GRP75_HUMAN	Homo sapiens	HSPA9	Stress-70 protein, mitochondrial	122485656	46271120	59432750	29804732	0.579	0.184	0.209	0.274	5	5	5	5	0	0	0	0
sp	9606	1	4	UP000005640_9606_Homo sapiens 20210617	>sp|O60841|IF2P_HUMAN Eukaryotic translation initiation factor 5B OS=Homo sapiens OX=9606 GN=EIF5B PE=1 SV=4				O60841	O60841	IF2P_HUMAN	Homo sapiens	EIF5B	Eukaryotic translation initiation factor 5B	38220076	NaN	NaN	NaN	0.234	NaN	NaN	NaN	5	NaN	NaN	NaN	0	NaN	NaN	NaN
sp	9606	1	3	UP000005640_9606_Homo sapiens 20210617	>sp|P20073|ANXA7_HUMAN Annexin A7 OS=Homo sapiens OX=9606 GN=ANXA7 PE=1 SV=3				P20073	P20073	ANXA7_HUMAN	Homo sapiens	ANXA7	Annexin A7	44273876	NaN	3.41998e+06	NaN	0.285	NaN	0.018	NaN	5	NaN	1	NaN	0	NaN	0	NaN
sp	9606	1	4	UP000005640_9606_Homo sapiens 20210617	>sp|P26368|U2AF2_HUMAN Splicing factor U2AF 65 kDa subunit OS=Homo sapiens OX=9606 GN=U2AF2 PE=1 SV=4				P26368	P26368	U2AF2_HUMAN	Homo sapiens	U2AF2	Splicing factor U2AF 65 kDa subunit	16195884	NaN	NaN	NaN	0.141	NaN	NaN	NaN	5	NaN	NaN	NaN	0	NaN	NaN	NaN
sp	9606	1	1	UP000005640_9606_Homo sapiens 20210617	>sp|Q9BVG4|PBDC1_HUMAN Protein PBDC1 OS=Homo sapiens OX=9606 GN=PBDC1 PE=1 SV=1				Q9BVG4	Q9BVG4	PBDC1_HUMAN	Homo sapiens	PBDC1	Protein PBDC1	8635960	NaN	NaN	NaN	0.155	NaN	NaN	NaN	3	NaN	NaN	NaN	0	NaN	NaN	NaN
sp	9606	1	2	UP000005640_9606_Homo sapiens 20210617	>sp|Q16186|ADRM1_HUMAN Proteasomal ubiquitin receptor ADRM1 OS=Homo sapiens OX=9606 GN=ADRM1 PE=1 SV=2				Q16186	Q16186	ADRM1_HUMAN	Homo sapiens	ADRM1	Proteasomal ubiquitin receptor ADRM1	30121670	NaN	NaN	NaN	0.135	NaN	NaN	NaN	5	NaN	NaN	NaN	0	NaN	NaN	NaN
sp	9606	1	2	UP000005640_9606_Homo sapiens 20210617	>sp|P54819|KAD2_HUMAN Adenylate kinase 2, mitochondrial OS=Homo sapiens OX=9606 GN=AK2 PE=1 SV=2				P54819	P54819	KAD2_HUMAN	Homo sapiens	AK2	Adenylate kinase 2, mitochondrial	50112276	813183	1.89564e+06	NaN	0.397	0.067	0.067	NaN	5	1	1	NaN	0	0	0	NaN
sp	9606	1	2	UP000005640_9606_Homo sapiens 20210617	>sp|Q14166|TTL12_HUMAN Tubulin--tyrosine ligase-like protein 12 OS=Homo sapiens OX=9606 GN=TTLL12 PE=1 SV=2				Q14166	Q14166	TTL12_HUMAN	Homo sapiens	TTLL12	Tubulin--tyrosine ligase-like protein 12	18051566	NaN	NaN	NaN	0.203	NaN	NaN	NaN	5	NaN	NaN	NaN	0	NaN	NaN	NaN
sp	9606	1	2	UP000005640_9606_Homo sapiens 20210617	>sp|Q14247|SRC8_HUMAN Src substrate cortactin OS=Homo sapiens OX=9606 GN=CTTN PE=1 SV=2				Q14247	Q14247	SRC8_HUMAN	Homo sapiens	CTTN	Src substrate cortactin	71156590	505994	NaN	1.34498e+06	0.355	0.018	NaN	0.018	5	1	NaN	1	0	0	NaN	0
sp	9606	1	2	UP000005640_9606_Homo sapiens 20210617	>sp|P00491|PNPH_HUMAN Purine nucleoside phosphorylase OS=Homo sapiens OX=9606 GN=PNP PE=1 SV=2				P00491	P00491	PNPH_HUMAN	Homo sapiens	PNP	Purine nucleoside phosphorylase	20261456	NaN	893654	NaN	0.457	NaN	0.031	NaN	5	NaN	1	NaN	0	NaN	0	NaN
sp	9606	1	4	UP000005640_9606_Homo sapiens 20210617	>sp|Q9H9B4|SFXN1_HUMAN Sideroflexin-1 OS=Homo sapiens OX=9606 GN=SFXN1 PE=1 SV=4				Q9H9B4	Q9H9B4	SFXN1_HUMAN	Homo sapiens	SFXN1	Sideroflexin-1	43472744	NaN	NaN	NaN	0.351	NaN	NaN	NaN	5	NaN	NaN	NaN	0	NaN	NaN	NaN
sp	9606	1	1	UP000005640_9606_Homo sapiens 20210617	>sp|P61006|RAB8A_HUMAN Ras-related protein Rab-8A OS=Homo sapiens OX=9606 GN=RAB8A PE=1 SV=1				P61006	P61006	RAB8A_HUMAN	Homo sapiens	RAB8A	Ras-related protein Rab-8A	781627	NaN	NaN	NaN	0.068	NaN	NaN	NaN	1	NaN	NaN	NaN	0.00175377	NaN	NaN	NaN
sp	9606	4	2	UP000005640_9606_Homo sapiens 20210617	>sp|E9PRG8|CK098_HUMAN Uncharacterized protein C11orf98 OS=Homo sapiens OX=9606 GN=C11orf98 PE=4 SV=2				E9PRG8	E9PRG8	CK098_HUMAN	Homo sapiens	C11orf98	Uncharacterized protein C11orf98	15346370	NaN	NaN	NaN	0.341	NaN	NaN	NaN	4	NaN	NaN	NaN	0	NaN	NaN	NaN
sp	9606	1	3	UP000005640_9606_Homo sapiens 20210617	>sp|Q9UIQ6|LCAP_HUMAN Leucyl-cystinyl aminopeptidase OS=Homo sapiens OX=9606 GN=LNPEP PE=1 SV=3				Q9UIQ6	Q9UIQ6	LCAP_HUMAN	Homo sapiens	LNPEP	Leucyl-cystinyl aminopeptidase	4820886	NaN	NaN	NaN	0.027	NaN	NaN	NaN	2	NaN	NaN	NaN	0	NaN	NaN	NaN
sp	9606	1	2	UP000005640_9606_Homo sapiens 20210617	>sp|Q8IUR7|ARMC8_HUMAN Armadillo repeat-containing protein 8 OS=Homo sapiens OX=9606 GN=ARMC8 PE=1 SV=2				Q8IUR7	Q8IUR7	ARMC8_HUMAN	Homo sapiens	ARMC8	Armadillo repeat-containing protein 8	1.19753e+06	NaN	NaN	NaN	0.016	NaN	NaN	NaN	1	NaN	NaN	NaN	0	NaN	NaN	NaN
sp	9606	1	2	UP000005640_9606_Homo sapiens 20210617	>sp|A5A3E0|POTEF_HUMAN POTE ankyrin domain family member F OS=Homo sapiens OX=9606 GN=POTEF PE=1 SV=2				A5A3E0	A5A3E0	POTEF_HUMAN	Homo sapiens	POTEF	POTE ankyrin domain family member F	49064404	NaN	NaN	NaN	0.008	NaN	NaN	NaN	2	NaN	NaN	NaN	0	NaN	NaN	NaN
sp	9606	1	1	UP000005640_9606_Homo sapiens 20210617	>sp|Q9NS87|KIF15_HUMAN Kinesin-like protein KIF15 OS=Homo sapiens OX=9606 GN=KIF15 PE=1 SV=1				Q9NS87	Q9NS87	KIF15_HUMAN	Homo sapiens	KIF15	Kinesin-like protein KIF15	4.48227e+06	NaN	NaN	NaN	0.027	NaN	NaN	NaN	3	NaN	NaN	NaN	0	NaN	NaN	NaN
sp	9606	1	2	UP000005640_9606_Homo sapiens 20210617	>sp|P23246|SFPQ_HUMAN Splicing factor, proline- and glutamine-rich OS=Homo sapiens OX=9606 GN=SFPQ PE=1 SV=2				P23246	P23246	SFPQ_HUMAN	Homo sapiens	SFPQ	Splicing factor, proline- and glutamine-rich	51016256	11165743	98131.3	1.97312e+06	0.361	0.013	0.024	0.016	5	1	1	1	0	0	0	0
sp	9606	1	2	UP000005640_9606_Homo sapiens 20210617	>sp|P00352|AL1A1_HUMAN Retinal dehydrogenase 1 OS=Homo sapiens OX=9606 GN=ALDH1A1 PE=1 SV=2				P00352	P00352	AL1A1_HUMAN	Homo sapiens	ALDH1A1	Retinal dehydrogenase 1	140993400	11519674	18633876	21203576	0.583	0.186	0.18	0.174	5	5	5	5	0	0	0	0
sp	9606	1	1	UP000005640_9606_Homo sapiens 20210617	>sp|P37268|FDFT_HUMAN Squalene synthase OS=Homo sapiens OX=9606 GN=FDFT1 PE=1 SV=1				P37268	P37268	FDFT_HUMAN	Homo sapiens	FDFT1	Squalene synthase	22744020	NaN	NaN	NaN	0.388	NaN	NaN	NaN	5	NaN	NaN	NaN	0	NaN	NaN	NaN
sp	9606	1	2	UP000005640_9606_Homo sapiens 20210617	>sp|P00734|THRB_HUMAN Prothrombin OS=Homo sapiens OX=9606 GN=F2 PE=1 SV=2				P00734	P00734	THRB_HUMAN	Homo sapiens	F2	Prothrombin	13092319	NaN	NaN	NaN	0.108	NaN	NaN	NaN	5	NaN	NaN	NaN	0	NaN	NaN	NaN
sp	9606	1	1	UP000005640_9606_Homo sapiens 20210617	>sp|Q9Y5K6|CD2AP_HUMAN CD2-associated protein OS=Homo sapiens OX=9606 GN=CD2AP PE=1 SV=1				Q9Y5K6	Q9Y5K6	CD2AP_HUMAN	Homo sapiens	CD2AP	CD2-associated protein	15418800	NaN	NaN	NaN	0.271	NaN	NaN	NaN	5	NaN	NaN	NaN	0	NaN	NaN	NaN
sp	9606	1	1	UP000005640_9606_Homo sapiens 20210617	>sp|Q9Y4P3|TBL2_HUMAN Transducin beta-like protein 2 OS=Homo sapiens OX=9606 GN=TBL2 PE=1 SV=1				Q9Y4P3	Q9Y4P3	TBL2_HUMAN	Homo sapiens	TBL2	Transducin beta-like protein 2	14330840	NaN	NaN	NaN	0.208	NaN	NaN	NaN	5	NaN	NaN	NaN	0	NaN	NaN	NaN
sp	9606	1	2	UP000005640_9606_Homo sapiens 20210617	>sp|P16662|UD2B7_HUMAN UDP-glucuronosyltransferase 2B7 OS=Homo sapiens OX=9606 GN=UGT2B7 PE=1 SV=2				P16662	P16662	UD2B7_HUMAN	Homo sapiens	UGT2B7	UDP-glucuronosyltransferase 2B7	4.15922e+06	NaN	NaN	NaN	0.083	NaN	NaN	NaN	3	NaN	NaN	NaN	0.000412541	NaN	NaN	NaN
sp	9606	1	1	UP000005640_9606_Homo sapiens 20210617	>sp|P36537|UDB10_HUMAN UDP-glucuronosyltransferase 2B10 OS=Homo sapiens OX=9606 GN=UGT2B10 PE=1 SV=1				P36537	P36537	UDB10_HUMAN	Homo sapiens	UGT2B10	UDP-glucuronosyltransferase 2B10	6714239	NaN	NaN	NaN	0.089	NaN	NaN	NaN	3	NaN	NaN	NaN	0	NaN	NaN	NaN
sp	9606	1	2	UP000005640_9606_Homo sapiens 20210617	>sp|P02786|TFR1_HUMAN Transferrin receptor protein 1 OS=Homo sapiens OX=9606 GN=TFRC PE=1 SV=2				P02786	P02786	TFR1_HUMAN	Homo sapiens	TFRC	Transferrin receptor protein 1	47302896	NaN	61136.9	NaN	0.32	NaN	0.017	NaN	5	NaN	1	NaN	0	NaN	0	NaN
sp	9606	1	3	UP000005640_9606_Homo sapiens 20210617	>sp|P21399|ACOC_HUMAN Cytoplasmic aconitate hydratase OS=Homo sapiens OX=9606 GN=ACO1 PE=1 SV=3				P21399	P21399	ACOC_HUMAN	Homo sapiens	ACO1	Cytoplasmic aconitate hydratase	49832544	NaN	334849	NaN	0.307	NaN	0.016	NaN	5	NaN	1	NaN	0	NaN	0	NaN
sp	9606	1	2	UP000005640_9606_Homo sapiens 20210617	>sp|Q86YV0|RASL3_HUMAN RAS protein activator like-3 OS=Homo sapiens OX=9606 GN=RASAL3 PE=1 SV=2				Q86YV0	Q86YV0	RASL3_HUMAN	Homo sapiens	RASAL3	RAS protein activator like-3	2909353	NaN	NaN	NaN	0.008	NaN	NaN	NaN	1	NaN	NaN	NaN	0.00550518	NaN	NaN	NaN
sp	9606	1	4	UP000005640_9606_Homo sapiens 20210617	>sp|Q02818|NUCB1_HUMAN Nucleobindin-1 OS=Homo sapiens OX=9606 GN=NUCB1 PE=1 SV=4				Q02818	Q02818	NUCB1_HUMAN	Homo sapiens	NUCB1	Nucleobindin-1	13975986	NaN	NaN	NaN	0.267	NaN	NaN	NaN	5	NaN	NaN	NaN	0	NaN	NaN	NaN
sp	9606	1	2	UP000005640_9606_Homo sapiens 20210617	>sp|Q8TEX9|IPO4_HUMAN Importin-4 OS=Homo sapiens OX=9606 GN=IPO4 PE=1 SV=2				Q8TEX9	Q8TEX9	IPO4_HUMAN	Homo sapiens	IPO4	Importin-4	23607448	NaN	NaN	NaN	0.301	NaN	NaN	NaN	5	NaN	NaN	NaN	0	NaN	NaN	NaN
sp	9606	1	2	UP000005640_9606_Homo sapiens 20210617	>sp|Q5JTH9|RRP12_HUMAN RRP12-like protein OS=Homo sapiens OX=9606 GN=RRP12 PE=1 SV=2				Q5JTH9	Q5JTH9	RRP12_HUMAN	Homo sapiens	RRP12	RRP12-like protein	15772463	NaN	NaN	NaN	0.075	NaN	NaN	NaN	5	NaN	NaN	NaN	0	NaN	NaN	NaN
sp	9606	1	2	UP000005640_9606_Homo sapiens 20210617	>sp|P16422|EPCAM_HUMAN Epithelial cell adhesion molecule OS=Homo sapiens OX=9606 GN=EPCAM PE=1 SV=2				P16422	P16422	EPCAM_HUMAN	Homo sapiens	EPCAM	Epithelial cell adhesion molecule	7.17345e+06	NaN	NaN	NaN	0.14	NaN	NaN	NaN	5	NaN	NaN	NaN	0	NaN	NaN	NaN
sp	9606	1	2	UP000005640_9606_Homo sapiens 20210617	>sp|P24941|CDK2_HUMAN Cyclin-dependent kinase 2 OS=Homo sapiens OX=9606 GN=CDK2 PE=1 SV=2				P24941	P24941	CDK2_HUMAN	Homo sapiens	CDK2	Cyclin-dependent kinase 2	3206727	NaN	NaN	NaN	0.07	NaN	NaN	NaN	2	NaN	NaN	NaN	0.00175377	NaN	NaN	NaN
sp	9606	1	1	UP000005640_9606_Homo sapiens 20210617	>sp|P50613|CDK7_HUMAN Cyclin-dependent kinase 7 OS=Homo sapiens OX=9606 GN=CDK7 PE=1 SV=1				P50613	P50613	CDK7_HUMAN	Homo sapiens	CDK7	Cyclin-dependent kinase 7	33911612	NaN	NaN	NaN	0.049	NaN	NaN	NaN	2	NaN	NaN	NaN	0.00175377	NaN	NaN	NaN
sp	9606	1	4	UP000005640_9606_Homo sapiens 20210617	>sp|P21127|CD11B_HUMAN Cyclin-dependent kinase 11B OS=Homo sapiens OX=9606 GN=CDK11B PE=1 SV=4				P21127	P21127	CD11B_HUMAN	Homo sapiens	CDK11B	Cyclin-dependent kinase 11B	11946230	NaN	NaN	NaN	0.131	NaN	NaN	NaN	5	NaN	NaN	NaN	0	NaN	NaN	NaN
sp	9606	1	2	UP000005640_9606_Homo sapiens 20210617	>sp|Q9UN86|G3BP2_HUMAN Ras GTPase-activating protein-binding protein 2 OS=Homo sapiens OX=9606 GN=G3BP2 PE=1 SV=2				Q9UN86	Q9UN86	G3BP2_HUMAN	Homo sapiens	G3BP2	Ras GTPase-activating protein-binding protein 2	17691960	2.19408e+06	3.69597e+06	1166935	0.191	0.027	0.025	0.025	5	1	1	1	0	0	0	0
sp	9606	1	1	UP000005640_9606_Homo sapiens 20210617	>sp|P49721|PSB2_HUMAN Proteasome subunit beta type-2 OS=Homo sapiens OX=9606 GN=PSMB2 PE=1 SV=1				P49721	P49721	PSB2_HUMAN	Homo sapiens	PSMB2	Proteasome subunit beta type-2	25303070	NaN	NaN	NaN	0.313	NaN	NaN	NaN	5	NaN	NaN	NaN	0	NaN	NaN	NaN
sp	9606	1	3	UP000005640_9606_Homo sapiens 20210617	>sp|Q9Y6D5|BIG2_HUMAN Brefeldin A-inhibited guanine nucleotide-exchange protein 2 OS=Homo sapiens OX=9606 GN=ARFGEF2 PE=1 SV=3				Q9Y6D5	Q9Y6D5	BIG2_HUMAN	Homo sapiens	ARFGEF2	Brefeldin A-inhibited guanine nucleotide-exchange protein 2	14049962	NaN	NaN	NaN	0.081	NaN	NaN	NaN	5	NaN	NaN	NaN	0	NaN	NaN	NaN
sp	9606	1	1	UP000005640_9606_Homo sapiens 20210617	>sp|Q9H479|FN3K_HUMAN Fructosamine-3-kinase OS=Homo sapiens OX=9606 GN=FN3K PE=1 SV=1				Q9H479	Q9H479	FN3K_HUMAN	Homo sapiens	FN3K	Fructosamine-3-kinase	19231686	NaN	NaN	NaN	0.22	NaN	NaN	NaN	5	NaN	NaN	NaN	0	NaN	NaN	NaN
sp	9606	1	1	UP000005640_9606_Homo sapiens 20210617	>sp|P25705|ATPA_HUMAN ATP synthase subunit alpha, mitochondrial OS=Homo sapiens OX=9606 GN=ATP5F1A PE=1 SV=1				P25705	P25705	ATPA_HUMAN	Homo sapiens	ATP5F1A	ATP synthase subunit alpha, mitochondrial	147680200	20659112	16431532	19146872	0.624	0.125	0.146	0.152	5	5	5	5	0	0	0	0
sp	9606	1	3	UP000005640_9606_Homo sapiens 20210617	>sp|P50225|ST1A1_HUMAN Sulfotransferase 1A1 OS=Homo sapiens OX=9606 GN=SULT1A1 PE=1 SV=3				P50225	P50225	ST1A1_HUMAN	Homo sapiens	SULT1A1	Sulfotransferase 1A1	91084990	NaN	2.53042e+06	NaN	0.661	NaN	0.061	NaN	5	NaN	1	NaN	0	NaN	0	NaN
sp	9606	1	3	UP000005640_9606_Homo sapiens 20210617	>sp|Q9Y606|TRUA_HUMAN tRNA pseudouridine synthase A OS=Homo sapiens OX=9606 GN=PUS1 PE=1 SV=3				Q9Y606	Q9Y606	TRUA_HUMAN	Homo sapiens	PUS1	tRNA pseudouridine synthase A	7.44969e+06	NaN	NaN	NaN	0.126	NaN	NaN	NaN	5	NaN	NaN	NaN	0	NaN	NaN	NaN
sp	9606	1	3	UP000005640_9606_Homo sapiens 20210617	>sp|P35250|RFC2_HUMAN Replication factor C subunit 2 OS=Homo sapiens OX=9606 GN=RFC2 PE=1 SV=3				P35250	P35250	RFC2_HUMAN	Homo sapiens	RFC2	Replication factor C subunit 2	14305316	NaN	NaN	NaN	0.164	NaN	NaN	NaN	5	NaN	NaN	NaN	0	NaN	NaN	NaN
sp	9606	1	2	UP000005640_9606_Homo sapiens 20210617	>sp|Q07020|RL18_HUMAN 60S ribosomal protein L18 OS=Homo sapiens OX=9606 GN=RPL18 PE=1 SV=2				Q07020	Q07020	RL18_HUMAN	Homo sapiens	RPL18	60S ribosomal protein L18	110697300	349963	NaN	NaN	0.436	0.069	NaN	NaN	5	1	NaN	NaN	0	0	NaN	NaN
sp	9606	1	1	UP000005640_9606_Homo sapiens 20210617	>sp|P50213|IDH3A_HUMAN Isocitrate dehydrogenase [NAD] subunit alpha, mitochondrial OS=Homo sapiens OX=9606 GN=IDH3A PE=1 SV=1				P50213	P50213	IDH3A_HUMAN	Homo sapiens	IDH3A	Isocitrate dehydrogenase [NAD] subunit alpha, mitochondrial	30737838	NaN	NaN	NaN	0.336	NaN	NaN	NaN	5	NaN	NaN	NaN	0	NaN	NaN	NaN
sp	9606	1	1	UP000005640_9606_Homo sapiens 20210617	>sp|P35637|FUS_HUMAN RNA-binding protein FUS OS=Homo sapiens OX=9606 GN=FUS PE=1 SV=1				P35637	P35637	FUS_HUMAN	Homo sapiens	FUS	RNA-binding protein FUS	19042150	NaN	NaN	NaN	0.116	NaN	NaN	NaN	5	NaN	NaN	NaN	0	NaN	NaN	NaN
sp	9606	1	1	UP000005640_9606_Homo sapiens 20210617	>sp|O94903|PLPHP_HUMAN Pyridoxal phosphate homeostasis protein OS=Homo sapiens OX=9606 GN=PLPBP PE=1 SV=1				O94903	O94903	PLPHP_HUMAN	Homo sapiens	PLPBP	Pyridoxal phosphate homeostasis protein	17439334	NaN	NaN	NaN	0.291	NaN	NaN	NaN	5	NaN	NaN	NaN	0	NaN	NaN	NaN
sp	9606	1	2	UP000005640_9606_Homo sapiens 20210617	>sp|Q92841|DDX17_HUMAN Probable ATP-dependent RNA helicase DDX17 OS=Homo sapiens OX=9606 GN=DDX17 PE=1 SV=2				Q92841	Q92841	DDX17_HUMAN	Homo sapiens	DDX17	Probable ATP-dependent RNA helicase DDX17	19005624	1.27402e+06	355902	0.677702	0.285	0.015	0.012	0.015	5	1	1	1	0	0	0	0
sp	9606	1	1	UP000005640_9606_Homo sapiens 20210617	>sp|Q8WVC0|LEO1_HUMAN RNA polymerase-associated protein LEO1 OS=Homo sapiens OX=9606 GN=LEO1 PE=1 SV=1				Q8WVC0	Q8WVC0	LEO1_HUMAN	Homo sapiens	LEO1	RNA polymerase-associated protein LEO1	24638944	NaN	NaN	NaN	0.084	NaN	NaN	NaN	5	NaN	NaN	NaN	0	NaN	NaN	NaN
sp	9606	1	1	UP000005640_9606_Homo sapiens 20210617	>sp|Q9H0W9|CK054_HUMAN Ester hydrolase C11orf54 OS=Homo sapiens OX=9606 GN=C11orf54 PE=1 SV=1				Q9H0W9	Q9H0W9	CK054_HUMAN	Homo sapiens	C11orf54	Ester hydrolase C11orf54	10975636	NaN	NaN	NaN	0.222	NaN	NaN	NaN	5	NaN	NaN	NaN	0	NaN	NaN	NaN
sp	9606	1	1	UP000005640_9606_Homo sapiens 20210617	>sp|Q9NPH2|INO1_HUMAN Inositol-3-phosphate synthase 1 OS=Homo sapiens OX=9606 GN=ISYNA1 PE=1 SV=1				Q9NPH2	Q9NPH2	INO1_HUMAN	Homo sapiens	ISYNA1	Inositol-3-phosphate synthase 1	19961660	NaN	NaN	NaN	0.211	NaN	NaN	NaN	5	NaN	NaN	NaN	0	NaN	NaN	NaN
sp	9606	1	2	UP000005640_9606_Homo sapiens 20210617	>sp|P19838|NFKB1_HUMAN Nuclear factor NF-kappa-B p105 subunit OS=Homo sapiens OX=9606 GN=NFKB1 PE=1 SV=2				P19838	P19838	NFKB1_HUMAN	Homo sapiens	NFKB1	Nuclear factor NF-kappa-B p105 subunit	4.48676e+06	NaN	NaN	NaN	0.045	NaN	NaN	NaN	4	NaN	NaN	NaN	0	NaN	NaN	NaN
sp	9606	1	1	UP000005640_9606_Homo sapiens 20210617	>sp|Q9NUI1|DECR2_HUMAN Peroxisomal 2,4-dienoyl-CoA reductase [(3E)-enoyl-CoA-producing] OS=Homo sapiens OX=9606 GN=DECR2 PE=1 SV=1				Q9NUI1	Q9NUI1	DECR2_HUMAN	Homo sapiens	DECR2	Peroxisomal 2,4-dienoyl-CoA reductase [(3E)-enoyl-CoA-producing]	7.90088e+06	NaN	NaN	NaN	0.195	NaN	NaN	NaN	4	NaN	NaN	NaN	0	NaN	NaN	NaN
sp	9606	1	3	UP000005640_9606_Homo sapiens 20210617	>sp|Q9UHG3|PCYOX_HUMAN Prenylcysteine oxidase 1 OS=Homo sapiens OX=9606 GN=PCYOX1 PE=1 SV=3				Q9UHG3	Q9UHG3	PCYOX_HUMAN	Homo sapiens	PCYOX1	Prenylcysteine oxidase 1	48696370	NaN	1.29652e+06	NaN	0.244	NaN	0.024	NaN	5	NaN	1	NaN	0	NaN	0	NaN
sp	9606	1	1	UP000005640_9606_Homo sapiens 20210617	>sp|Q9Y2S7|PDIP2_HUMAN Polymerase delta-interacting protein 2 OS=Homo sapiens OX=9606 GN=POLDIP2 PE=1 SV=1				Q9Y2S7	Q9Y2S7	PDIP2_HUMAN	Homo sapiens	POLDIP2	Polymerase delta-interacting protein 2	252964670	NaN	NaN	NaN	0.312	NaN	NaN	NaN	5	NaN	NaN	NaN	0	NaN	NaN	NaN
sp	9606	1	3	UP000005640_9606_Homo sapiens 20210617	>sp|P17174|AATC_HUMAN Aspartate aminotransferase, cytoplasmic OS=Homo sapiens OX=9606 GN=GOT1 PE=1 SV=3				P17174	P17174	AATC_HUMAN	Homo sapiens	GOT1	Aspartate aminotransferase, cytoplasmic	119494530	4.27295e+06	7.508e+06	NaN	0.6	0.022	0.056	NaN	5	1	2	NaN	0	0	0	NaN
sp	9606	1	2	UP000005640_9606_Homo sapiens 20210617	>sp|Q15418|KS6A1_HUMAN Ribosomal protein S6 kinase alpha-1 OS=Homo sapiens OX=9606 GN=RPS6KA1 PE=1 SV=2				Q15418	Q15418	KS6A1_HUMAN	Homo sapiens	RPS6KA1	Ribosomal protein S6 kinase alpha-1	19914142	NaN	NaN	NaN	0.18	NaN	NaN	NaN	5	NaN	NaN	NaN	0	NaN	NaN	NaN
sp	9606	1	1	UP000005640_9606_Homo sapiens 20210617	>sp|O15460|P4HA2_HUMAN Prolyl 4-hydroxylase subunit alpha-2 OS=Homo sapiens OX=9606 GN=P4HA2 PE=1 SV=1				O15460	O15460	P4HA2_HUMAN	Homo sapiens	P4HA2	Prolyl 4-hydroxylase subunit alpha-2	18004406	NaN	NaN	NaN	0.202	NaN	NaN	NaN	5	NaN	NaN	NaN	0	NaN	NaN	NaN
sp	9606	1	3	UP000005640_9606_Homo sapiens 20210617	>sp|Q15021|CND1_HUMAN Condensin complex subunit 1 OS=Homo sapiens OX=9606 GN=NCAPD2 PE=1 SV=3				Q15021	Q15021	CND1_HUMAN	Homo sapiens	NCAPD2	Condensin complex subunit 1	15625276	NaN	NaN	NaN	0.148	NaN	NaN	NaN	5	NaN	NaN	NaN	0	NaN	NaN	NaN
sp	9606	1	5	UP000005640_9606_Homo sapiens 20210617	>sp|Q9NR30|DDX21_HUMAN Nucleolar RNA helicase 2 OS=Homo sapiens OX=9606 GN=DDX21 PE=1 SV=5				Q9NR30	Q9NR30	DDX21_HUMAN	Homo sapiens	DDX21	Nucleolar RNA helicase 2	12769332	NaN	NaN	NaN	0.112	NaN	NaN	NaN	5	NaN	NaN	NaN	0	NaN	NaN	NaN
sp	9606	1	2	UP000005640_9606_Homo sapiens 20210617	>sp|Q5JSZ5|PRC2B_HUMAN Protein PRRC2B OS=Homo sapiens OX=9606 GN=PRRC2B PE=1 SV=2				Q5JSZ5	Q5JSZ5	PRC2B_HUMAN	Homo sapiens	PRRC2B	Protein PRRC2B	8119434	NaN	NaN	NaN	0.013	NaN	NaN	NaN	3	NaN	NaN	NaN	0	NaN	NaN	NaN
sp	9606	1	4	UP000005640_9606_Homo sapiens 20210617	>sp|P08243|ASNS_HUMAN Asparagine synthetase [glutamine-hydrolyzing] OS=Homo sapiens OX=9606 GN=ASNS PE=1 SV=4				P08243	P08243	ASNS_HUMAN	Homo sapiens	ASNS	Asparagine synthetase [glutamine-hydrolyzing]	11594078	NaN	NaN	NaN	0.109	NaN	NaN	NaN	5	NaN	NaN	NaN	0	NaN	NaN	NaN
sp	9606	1	3	UP000005640_9606_Homo sapiens 20210617	>sp|Q9BY44|EIF2A_HUMAN Eukaryotic translation initiation factor 2A OS=Homo sapiens OX=9606 GN=EIF2A PE=1 SV=3				Q9BY44	Q9BY44	EIF2A_HUMAN	Homo sapiens	EIF2A	Eukaryotic translation initiation factor 2A	21727404	NaN	NaN	NaN	0.132	NaN	NaN	NaN	5	NaN	NaN	NaN	0	NaN	NaN	NaN
sp	9606	1	4	UP000005640_9606_Homo sapiens 20210617	>sp|P39656|OST48_HUMAN Dolichyl-diphosphooligosaccharide--protein glycosyltransferase 48 kDa subunit OS=Homo sapiens OX=9606 GN=DDOST PE=1 SV=4				P39656	P39656	OST48_HUMAN	Homo sapiens	DDOST	Dolichyl-diphosphooligosaccharide--protein glycosyltransferase 48 kDa subunit	92441270	2.30738e+06	1258179	4.20537e+06	0.404	0.024	0.024	0.024	5	1	1	1	0	0	0	0
sp	9606	1	2	UP000005640_9606_Homo sapiens 20210617	>sp|P34741|SDC2_HUMAN Syndecan-2 OS=Homo sapiens OX=9606 GN=SDC2 PE=1 SV=2				P34741	P34741	SDC2_HUMAN	Homo sapiens	SDC2	Syndecan-2	8815237	NaN	NaN	NaN	0.124	NaN	NaN	NaN	3	NaN	NaN	NaN	0	NaN	NaN	NaN
sp	9606	1	2	UP000005640_9606_Homo sapiens 20210617	>sp|Q9UGP8|SEC63_HUMAN Translocation protein SEC63 homolog OS=Homo sapiens OX=9606 GN=SEC63 PE=1 SV=2				Q9UGP8	Q9UGP8	SEC63_HUMAN	Homo sapiens	SEC63	Translocation protein SEC63 homolog	41617540	NaN	NaN	NaN	0.113	NaN	NaN	NaN	5	NaN	NaN	NaN	0	NaN	NaN	NaN
sp	9606	1	1	UP000005640_9606_Homo sapiens 20210617	>sp|P15927|RFA2_HUMAN Replication protein A 32 kDa subunit OS=Homo sapiens OX=9606 GN=RPA2 PE=1 SV=1				P15927	P15927	RFA2_HUMAN	Homo sapiens	RPA2	Replication protein A 32 kDa subunit	6.72049e+06	NaN	141490	NaN	0.17	NaN	0.03	NaN	4	NaN	1	NaN	0.00334113	NaN	0.00334113	NaN
sp	9606	1	3	UP000005640_9606_Homo sapiens 20210617	>sp|Q9H8Y8|GORS2_HUMAN Golgi reassembly-stacking protein 2 OS=Homo sapiens OX=9606 GN=GORASP2 PE=1 SV=3				Q9H8Y8	Q9H8Y8	GORS2_HUMAN	Homo sapiens	GORASP2	Golgi reassembly-stacking protein 2	33479984	594247	2353269	1.45167e+06	0.142	0.018	0.018	0.018	5	1	1	1	0	0	0	0
sp	9606	1	2	UP000005640_9606_Homo sapiens 20210617	>sp|Q9C075|K1C23_HUMAN Keratin, type I cytoskeletal 23 OS=Homo sapiens OX=9606 GN=KRT23 PE=1 SV=2				Q9C075	Q9C075	K1C23_HUMAN	Homo sapiens	KRT23	Keratin, type I cytoskeletal 23	2.03636e+06	1.0968e+06	1.05043e+06	826223	0.028	0.028	0.028	0.028	1	1	1	1	0.00175377	0.00175377	0.00175377	0.00175377
sp	9606	1	3	UP000005640_9606_Homo sapiens 20210617	>sp|P30086|PEBP1_HUMAN Phosphatidylethanolamine-binding protein 1 OS=Homo sapiens OX=9606 GN=PEBP1 PE=1 SV=3				P30086	P30086	PEBP1_HUMAN	Homo sapiens	PEBP1	Phosphatidylethanolamine-binding protein 1	129947650	17684278	15661924	56561196	0.856	0.16	0.262	0.267	5	3	3	4	0	0	0	0
sp	9606	1	3	UP000005640_9606_Homo sapiens 20210617	>sp|P49589|SYCC_HUMAN Cysteine--tRNA ligase, cytoplasmic OS=Homo sapiens OX=9606 GN=CARS1 PE=1 SV=3				P49589	P49589	SYCC_HUMAN	Homo sapiens	CARS1	Cysteine--tRNA ligase, cytoplasmic	11886477	NaN	NaN	NaN	0.122	NaN	NaN	NaN	5	NaN	NaN	NaN	0	NaN	NaN	NaN
sp	9606	1	1	UP000005640_9606_Homo sapiens 20210617	>sp|Q9P287|BCCIP_HUMAN BRCA2 and CDKN1A-interacting protein OS=Homo sapiens OX=9606 GN=BCCIP PE=1 SV=1				Q9P287	Q9P287	BCCIP_HUMAN	Homo sapiens	BCCIP	BRCA2 and CDKN1A-interacting protein	53919524	NaN	NaN	NaN	0.299	NaN	NaN	NaN	5	NaN	NaN	NaN	0	NaN	NaN	NaN
sp	9606	1	1	UP000005640_9606_Homo sapiens 20210617	>sp|Q9UJZ1|STML2_HUMAN Stomatin-like protein 2, mitochondrial OS=Homo sapiens OX=9606 GN=STOML2 PE=1 SV=1				Q9UJZ1	Q9UJZ1	STML2_HUMAN	Homo sapiens	STOML2	Stomatin-like protein 2, mitochondrial	6639090	NaN	NaN	85946.1	0.118	NaN	NaN	0.042	3	NaN	NaN	1	0.000807754	NaN	NaN	0.000807754
sp	9606	1	2	UP000005640_9606_Homo sapiens 20210617	>sp|Q13190|STX5_HUMAN Syntaxin-5 OS=Homo sapiens OX=9606 GN=STX5 PE=1 SV=2				Q13190	Q13190	STX5_HUMAN	Homo sapiens	STX5	Syntaxin-5	8486224	NaN	NaN	NaN	0.163	NaN	NaN	NaN	4	NaN	NaN	NaN	0	NaN	NaN	NaN
sp	9606	1	1	UP000005640_9606_Homo sapiens 20210617	>sp|Q9BQC3|DPH2_HUMAN 2-(3-amino-3-carboxypropyl)histidine synthase subunit 2 OS=Homo sapiens OX=9606 GN=DPH2 PE=1 SV=1				Q9BQC3	Q9BQC3	DPH2_HUMAN	Homo sapiens	DPH2	2-(3-amino-3-carboxypropyl)histidine synthase subunit 2	1.68857e+06	NaN	NaN	NaN	0.082	NaN	NaN	NaN	2	NaN	NaN	NaN	0	NaN	NaN	NaN
sp	9606	1	2	UP000005640_9606_Homo sapiens 20210617	>sp|P47914|RL29_HUMAN 60S ribosomal protein L29 OS=Homo sapiens OX=9606 GN=RPL29 PE=1 SV=2				P47914	P47914	RL29_HUMAN	Homo sapiens	RPL29	60S ribosomal protein L29	62751464	NaN	NaN	NaN	0.233	NaN	NaN	NaN	5	NaN	NaN	NaN	0.000412541	NaN	NaN	NaN
sp	9606	1	2	UP000005640_9606_Homo sapiens 20210617	>sp|Q15276|RABE1_HUMAN Rab GTPase-binding effector protein 1 OS=Homo sapiens OX=9606 GN=RABEP1 PE=1 SV=2				Q15276	Q15276	RABE1_HUMAN	Homo sapiens	RABEP1	Rab GTPase-binding effector protein 1	318650	NaN	NaN	NaN	0.022	NaN	NaN	NaN	1	NaN	NaN	NaN	0	NaN	NaN	NaN
sp	9606	1	2	UP000005640_9606_Homo sapiens 20210617	>sp|Q99426|TBCB_HUMAN Tubulin-folding cofactor B OS=Homo sapiens OX=9606 GN=TBCB PE=1 SV=2				Q99426	Q99426	TBCB_HUMAN	Homo sapiens	TBCB	Tubulin-folding cofactor B	25473714	NaN	NaN	318670	0.197	NaN	NaN	0.041	5	NaN	NaN	1	0	NaN	NaN	0
sp	9606	1	3	UP000005640_9606_Homo sapiens 20210617	>sp|P55884|EIF3B_HUMAN Eukaryotic translation initiation factor 3 subunit B OS=Homo sapiens OX=9606 GN=EIF3B PE=1 SV=3				P55884	P55884	EIF3B_HUMAN	Homo sapiens	EIF3B	Eukaryotic translation initiation factor 3 subunit B	51390770	270680	681420	1.50131e+06	0.357	0.016	0.016	0.033	5	1	1	2	0	0	0	0
sp	9606	1	1	UP000005640_9606_Homo sapiens 20210617	>sp|P51149|RAB7A_HUMAN Ras-related protein Rab-7a OS=Homo sapiens OX=9606 GN=RAB7A PE=1 SV=1				P51149	P51149	RAB7A_HUMAN	Homo sapiens	RAB7A	Ras-related protein Rab-7a	46018096	NaN	NaN	NaN	0.536	NaN	NaN	NaN	5	NaN	NaN	NaN	0	NaN	NaN	NaN
sp	9606	1	4	UP000005640_9606_Homo sapiens 20210617	>sp|P46782|RS5_HUMAN 40S ribosomal protein S5 OS=Homo sapiens OX=9606 GN=RPS5 PE=1 SV=4				P46782	P46782	RS5_HUMAN	Homo sapiens	RPS5	40S ribosomal protein S5	166091620	2.51028e+06	4.88026e+06	6.42381e+06	0.485	0.039	0.039	0.132	5	1	1	3	0	0	0	0
sp	9606	1	3	UP000005640_9606_Homo sapiens 20210617	>sp|O94979|SC31A_HUMAN Protein transport protein Sec31A OS=Homo sapiens OX=9606 GN=SEC31A PE=1 SV=3				O94979	O94979	SC31A_HUMAN	Homo sapiens	SEC31A	Protein transport protein Sec31A	56467228	NaN	NaN	NaN	0.289	NaN	NaN	NaN	5	NaN	NaN	NaN	0	NaN	NaN	NaN
sp	9606	1	1	UP000005640_9606_Homo sapiens 20210617	>sp|Q9UDR5|AASS_HUMAN Alpha-aminoadipic semialdehyde synthase, mitochondrial OS=Homo sapiens OX=9606 GN=AASS PE=1 SV=1				Q9UDR5	Q9UDR5	AASS_HUMAN	Homo sapiens	AASS	Alpha-aminoadipic semialdehyde synthase, mitochondrial	537412	NaN	NaN	NaN	0.039	NaN	NaN	NaN	2	NaN	NaN	NaN	0	NaN	NaN	NaN
sp	9606	1	2	UP000005640_9606_Homo sapiens 20210617	>sp|O14802|RPC1_HUMAN DNA-directed RNA polymerase III subunit RPC1 OS=Homo sapiens OX=9606 GN=POLR3A PE=1 SV=2				O14802	O14802	RPC1_HUMAN	Homo sapiens	POLR3A	DNA-directed RNA polymerase III subunit RPC1	9089399	NaN	NaN	NaN	0.027	NaN	NaN	NaN	4	NaN	NaN	NaN	0.00175377	NaN	NaN	NaN
sp	9606	1	1	UP000005640_9606_Homo sapiens 20210617	>sp|Q15459|SF3A1_HUMAN Splicing factor 3A subunit 1 OS=Homo sapiens OX=9606 GN=SF3A1 PE=1 SV=1				Q15459	Q15459	SF3A1_HUMAN	Homo sapiens	SF3A1	Splicing factor 3A subunit 1	27923982	NaN	NaN	1.3258e+06	0.243	NaN	NaN	0.009	5	NaN	NaN	1	0	NaN	NaN	0
sp	9606	1	2	UP000005640_9606_Homo sapiens 20210617	>sp|Q5VYK3|ECM29_HUMAN Proteasome adapter and scaffold protein ECM29 OS=Homo sapiens OX=9606 GN=ECPAS PE=1 SV=2				Q5VYK3	Q5VYK3	ECM29_HUMAN	Homo sapiens	ECPAS	Proteasome adapter and scaffold protein ECM29	18132634	NaN	NaN	NaN	0.147	NaN	NaN	NaN	5	NaN	NaN	NaN	0	NaN	NaN	NaN
sp	9606	1	2	UP000005640_9606_Homo sapiens 20210617	>sp|P18887|XRCC1_HUMAN DNA repair protein XRCC1 OS=Homo sapiens OX=9606 GN=XRCC1 PE=1 SV=2				P18887	P18887	XRCC1_HUMAN	Homo sapiens	XRCC1	DNA repair protein XRCC1	10907547	NaN	NaN	NaN	0.063	NaN	NaN	NaN	4	NaN	NaN	NaN	0	NaN	NaN	NaN
sp	9606	1	2	UP000005640_9606_Homo sapiens 20210617	>sp|Q8NE62|CHDH_HUMAN Choline dehydrogenase, mitochondrial OS=Homo sapiens OX=9606 GN=CHDH PE=1 SV=2				Q8NE62	Q8NE62	CHDH_HUMAN	Homo sapiens	CHDH	Choline dehydrogenase, mitochondrial	39418604	NaN	NaN	NaN	0.109	NaN	NaN	NaN	5	NaN	NaN	NaN	0	NaN	NaN	NaN
sp	9606	1	2	UP000005640_9606_Homo sapiens 20210617	>sp|Q9UHI6|DDX20_HUMAN Probable ATP-dependent RNA helicase DDX20 OS=Homo sapiens OX=9606 GN=DDX20 PE=1 SV=2				Q9UHI6	Q9UHI6	DDX20_HUMAN	Homo sapiens	DDX20	Probable ATP-dependent RNA helicase DDX20	2209594	NaN	NaN	NaN	0.057	NaN	NaN	NaN	3	NaN	NaN	NaN	0.00241296	NaN	NaN	NaN
sp	9606	1	1	UP000005640_9606_Homo sapiens 20210617	>sp|Q13867|BLMH_HUMAN Bleomycin hydrolase OS=Homo sapiens OX=9606 GN=BLMH PE=1 SV=1				Q13867	Q13867	BLMH_HUMAN	Homo sapiens	BLMH	Bleomycin hydrolase	29808270	989126	2.83697e+06	2526799	0.215	0.02	0.02	0.02	5	1	1	1	0	0	0	0
sp	9606	1	2	UP000005640_9606_Homo sapiens 20210617	>sp|P05783|K1C18_HUMAN Keratin, type I cytoskeletal 18 OS=Homo sapiens OX=9606 GN=KRT18 PE=1 SV=2				P05783	P05783	K1C18_HUMAN	Homo sapiens	KRT18	Keratin, type I cytoskeletal 18	352160860	87478340	46254824	68958984	0.73	0.281	0.226	0.193	5	5	5	5	0	0	0	0
sp	9606	1	1	UP000005640_9606_Homo sapiens 20210617	>sp|Q7Z460|CLAP1_HUMAN CLIP-associating protein 1 OS=Homo sapiens OX=9606 GN=CLASP1 PE=1 SV=1				Q7Z460	Q7Z460	CLAP1_HUMAN	Homo sapiens	CLASP1	CLIP-associating protein 1	10146858	NaN	NaN	NaN	0.056	NaN	NaN	NaN	5	NaN	NaN	NaN	0	NaN	NaN	NaN
sp	9606	1	4	UP000005640_9606_Homo sapiens 20210617	>sp|P15144|AMPN_HUMAN Aminopeptidase N OS=Homo sapiens OX=9606 GN=ANPEP PE=1 SV=4				P15144	P15144	AMPN_HUMAN	Homo sapiens	ANPEP	Aminopeptidase N	15603815	NaN	NaN	NaN	0.146	NaN	NaN	NaN	5	NaN	NaN	NaN	0	NaN	NaN	NaN
sp	9606	1	2	UP000005640_9606_Homo sapiens 20210617	>sp|Q96I99|SUCB2_HUMAN Succinate--CoA ligase [GDP-forming] subunit beta, mitochondrial OS=Homo sapiens OX=9606 GN=SUCLG2 PE=1 SV=2				Q96I99	Q96I99	SUCB2_HUMAN	Homo sapiens	SUCLG2	Succinate--CoA ligase [GDP-forming] subunit beta, mitochondrial	28737858	NaN	NaN	718305	0.352	NaN	NaN	0.019	5	NaN	NaN	1	0	NaN	NaN	0
sp	9606	1	5	UP000005640_9606_Homo sapiens 20210617	>sp|P02751|FINC_HUMAN Fibronectin OS=Homo sapiens OX=9606 GN=FN1 PE=1 SV=5				P02751	P02751	FINC_HUMAN	Homo sapiens	FN1	Fibronectin	35384252	NaN	158264	NaN	0.096	NaN	0.003	NaN	5	NaN	1	NaN	0	NaN	0	NaN
sp	9606	1	2	UP000005640_9606_Homo sapiens 20210617	>sp|P05156|CFAI_HUMAN Complement factor I OS=Homo sapiens OX=9606 GN=CFI PE=1 SV=2				P05156	P05156	CFAI_HUMAN	Homo sapiens	CFI	Complement factor I	13947834	NaN	NaN	NaN	0.122	NaN	NaN	NaN	5	NaN	NaN	NaN	0	NaN	NaN	NaN
sp	9606	1	2	UP000005640_9606_Homo sapiens 20210617	>sp|Q92734|TFG_HUMAN Protein TFG OS=Homo sapiens OX=9606 GN=TFG PE=1 SV=2				Q92734	Q92734	TFG_HUMAN	Homo sapiens	TFG	Protein TFG	9480911	NaN	NaN	NaN	0.095	NaN	NaN	NaN	3	NaN	NaN	NaN	0.00155703	NaN	NaN	NaN
sp	9606	1	2	UP000005640_9606_Homo sapiens 20210617	>sp|P04792|HSPB1_HUMAN Heat shock protein beta-1 OS=Homo sapiens OX=9606 GN=HSPB1 PE=1 SV=2				P04792	P04792	HSPB1_HUMAN	Homo sapiens	HSPB1	Heat shock protein beta-1	55524300	NaN	NaN	13635828	0.605	NaN	NaN	0.166	5	NaN	NaN	3	0	NaN	NaN	0
sp	9606	1	1	UP000005640_9606_Homo sapiens 20210617	>sp|P50453|SPB9_HUMAN Serpin B9 OS=Homo sapiens OX=9606 GN=SERPINB9 PE=1 SV=1				P50453	P50453	SPB9_HUMAN	Homo sapiens	SERPINB9	Serpin B9	619844	NaN	NaN	NaN	0.027	NaN	NaN	NaN	1	NaN	NaN	NaN	0	NaN	NaN	NaN
sp	9606	1	3	UP000005640_9606_Homo sapiens 20210617	>sp|Q15477|SKIV2_HUMAN Helicase SKI2W OS=Homo sapiens OX=9606 GN=SKIV2L PE=1 SV=3				Q15477	Q15477	SKIV2_HUMAN	Homo sapiens	SKIV2L	Helicase SKI2W	5947131	NaN	NaN	NaN	0.063	NaN	NaN	NaN	5	NaN	NaN	NaN	0	NaN	NaN	NaN
sp	9606	1	2	UP000005640_9606_Homo sapiens 20210617	>sp|Q05397|FAK1_HUMAN Focal adhesion kinase 1 OS=Homo sapiens OX=9606 GN=PTK2 PE=1 SV=2				Q05397	Q05397	FAK1_HUMAN	Homo sapiens	PTK2	Focal adhesion kinase 1	790885	NaN	NaN	NaN	0.016	NaN	NaN	NaN	1	NaN	NaN	NaN	0.00271463	NaN	NaN	NaN
sp	9606	1	1	UP000005640_9606_Homo sapiens 20210617	>sp|Q14232|EI2BA_HUMAN Translation initiation factor eIF-2B subunit alpha OS=Homo sapiens OX=9606 GN=EIF2B1 PE=1 SV=1				Q14232	Q14232	EI2BA_HUMAN	Homo sapiens	EIF2B1	Translation initiation factor eIF-2B subunit alpha	14216941	NaN	NaN	NaN	0.19	NaN	NaN	NaN	5	NaN	NaN	NaN	0	NaN	NaN	NaN
sp	9606	1	2	UP000005640_9606_Homo sapiens 20210617	>sp|Q96SZ6|CK5P1_HUMAN Mitochondrial tRNA methylthiotransferase CDK5RAP1 OS=Homo sapiens OX=9606 GN=CDK5RAP1 PE=1 SV=2				Q96SZ6	Q96SZ6	CK5P1_HUMAN	Homo sapiens	CDK5RAP1	Mitochondrial tRNA methylthiotransferase CDK5RAP1	9556034	NaN	NaN	NaN	0.098	NaN	NaN	NaN	5	NaN	NaN	NaN	0	NaN	NaN	NaN
sp	9606	1	2	UP000005640_9606_Homo sapiens 20210617	>sp|O76031|CLPX_HUMAN ATP-dependent Clp protease ATP-binding subunit clpX-like, mitochondrial OS=Homo sapiens OX=9606 GN=CLPX PE=1 SV=2				O76031	O76031	CLPX_HUMAN	Homo sapiens	CLPX	ATP-dependent Clp protease ATP-binding subunit clpX-like, mitochondrial	16450570	NaN	NaN	NaN	0.207	NaN	NaN	NaN	5	NaN	NaN	NaN	0	NaN	NaN	NaN
sp	9606	1	1	UP000005640_9606_Homo sapiens 20210617	>sp|Q9HD26|GOPC_HUMAN Golgi-associated PDZ and coiled-coil motif-containing protein OS=Homo sapiens OX=9606 GN=GOPC PE=1 SV=1				Q9HD26	Q9HD26	GOPC_HUMAN	Homo sapiens	GOPC	Golgi-associated PDZ and coiled-coil motif-containing protein	8592048	NaN	NaN	NaN	0.227	NaN	NaN	NaN	5	NaN	NaN	NaN	0	NaN	NaN	NaN
sp	9606	1	2	UP000005640_9606_Homo sapiens 20210617	>sp|P49588|SYAC_HUMAN Alanine--tRNA ligase, cytoplasmic OS=Homo sapiens OX=9606 GN=AARS1 PE=1 SV=2				P49588	P49588	SYAC_HUMAN	Homo sapiens	AARS1	Alanine--tRNA ligase, cytoplasmic	49598924	NaN	1.82223e+06	714144	0.385	NaN	0.021	0.013	5	NaN	2	1	0	NaN	0	0
sp	9606	1	2	UP000005640_9606_Homo sapiens 20210617	>sp|P49773|HINT1_HUMAN Histidine triad nucleotide-binding protein 1 OS=Homo sapiens OX=9606 GN=HINT1 PE=1 SV=2				P49773	P49773	HINT1_HUMAN	Homo sapiens	HINT1	Histidine triad nucleotide-binding protein 1	2.93875e+06	NaN	NaN	NaN	0.357	NaN	NaN	NaN	3	NaN	NaN	NaN	0	NaN	NaN	NaN
sp	9606	1	3	UP000005640_9606_Homo sapiens 20210617	>sp|Q8TBA6|GOGA5_HUMAN Golgin subfamily A member 5 OS=Homo sapiens OX=9606 GN=GOLGA5 PE=1 SV=3				Q8TBA6	Q8TBA6	GOGA5_HUMAN	Homo sapiens	GOLGA5	Golgin subfamily A member 5	3926586	NaN	NaN	NaN	0.045	NaN	NaN	NaN	3	NaN	NaN	NaN	0.00175377	NaN	NaN	NaN
sp	9606	1	2	UP000005640_9606_Homo sapiens 20210617	>sp|Q02809|PLOD1_HUMAN Procollagen-lysine,2-oxoglutarate 5-dioxygenase 1 OS=Homo sapiens OX=9606 GN=PLOD1 PE=1 SV=2				Q02809	Q02809	PLOD1_HUMAN	Homo sapiens	PLOD1	Procollagen-lysine,2-oxoglutarate 5-dioxygenase 1	37592690	NaN	NaN	227898	0.365	NaN	NaN	0.017	5	NaN	NaN	1	0	NaN	NaN	0
sp	9606	1	2	UP000005640_9606_Homo sapiens 20210617	>sp|Q14789|GOGB1_HUMAN Golgin subfamily B member 1 OS=Homo sapiens OX=9606 GN=GOLGB1 PE=1 SV=2				Q14789	Q14789	GOGB1_HUMAN	Homo sapiens	GOLGB1	Golgin subfamily B member 1	3.3946e+06	363101	NaN	NaN	0.015	0.006	NaN	NaN	4	1	NaN	NaN	0	0	NaN	NaN
sp	9606	1	3	UP000005640_9606_Homo sapiens 20210617	>sp|P13647|K2C5_HUMAN Keratin, type II cytoskeletal 5 OS=Homo sapiens OX=9606 GN=KRT5 PE=1 SV=3				P13647	P13647	K2C5_HUMAN	Homo sapiens	KRT5	Keratin, type II cytoskeletal 5	22052602	81968100	47684630	105732056	0.141	0.131	0.171	0.154	5	5	5	5	0	0	0	0
sp	9606	1	1	UP000005640_9606_Homo sapiens 20210617	>sp|P61163|ACTZ_HUMAN Alpha-centractin OS=Homo sapiens OX=9606 GN=ACTR1A PE=1 SV=1				P61163	P61163	ACTZ_HUMAN	Homo sapiens	ACTR1A	Alpha-centractin	9210057	NaN	NaN	NaN	0.274	NaN	NaN	NaN	5	NaN	NaN	NaN	0	NaN	NaN	NaN
sp	9606	1	1	UP000005640_9606_Homo sapiens 20210617	>sp|Q9Y676|RT18B_HUMAN 28S ribosomal protein S18b, mitochondrial OS=Homo sapiens OX=9606 GN=MRPS18B PE=1 SV=1				Q9Y676	Q9Y676	RT18B_HUMAN	Homo sapiens	MRPS18B	28S ribosomal protein S18b, mitochondrial	7.52621e+06	NaN	NaN	NaN	0.14	NaN	NaN	NaN	5	NaN	NaN	NaN	0	NaN	NaN	NaN
sp	9606	1	2	UP000005640_9606_Homo sapiens 20210617	>sp|P05455|LA_HUMAN Lupus La protein OS=Homo sapiens OX=9606 GN=SSB PE=1 SV=2				P05455	P05455	LA_HUMAN	Homo sapiens	SSB	Lupus La protein	55027850	924185	1.45046e+06	1.95409e+06	0.598	0.032	0.032	0.032	5	1	1	1	0	0	0	0
sp	9606	1	1	UP000005640_9606_Homo sapiens 20210617	>sp|Q15631|TSN_HUMAN Translin OS=Homo sapiens OX=9606 GN=TSN PE=1 SV=1				Q15631	Q15631	TSN_HUMAN	Homo sapiens	TSN	Translin	52607904	NaN	NaN	NaN	0.579	NaN	NaN	NaN	5	NaN	NaN	NaN	0	NaN	NaN	NaN
sp	9606	1	2	UP000005640_9606_Homo sapiens 20210617	>sp|Q04323|UBXN1_HUMAN UBX domain-containing protein 1 OS=Homo sapiens OX=9606 GN=UBXN1 PE=1 SV=2				Q04323	Q04323	UBXN1_HUMAN	Homo sapiens	UBXN1	UBX domain-containing protein 1	3778220	NaN	NaN	NaN	0.118	NaN	NaN	NaN	2	NaN	NaN	NaN	0.000412541	NaN	NaN	NaN
sp	9606	1	1	UP000005640_9606_Homo sapiens 20210617	>sp|Q9P2W9|STX18_HUMAN Syntaxin-18 OS=Homo sapiens OX=9606 GN=STX18 PE=1 SV=1				Q9P2W9	Q9P2W9	STX18_HUMAN	Homo sapiens	STX18	Syntaxin-18	4.14065e+06	NaN	NaN	NaN	0.107	NaN	NaN	NaN	4	NaN	NaN	NaN	0	NaN	NaN	NaN
sp	9606	1	1	UP000005640_9606_Homo sapiens 20210617	>sp|Q7Z4V5|HDGR2_HUMAN Hepatoma-derived growth factor-related protein 2 OS=Homo sapiens OX=9606 GN=HDGFL2 PE=1 SV=1				Q7Z4V5	Q7Z4V5	HDGR2_HUMAN	Homo sapiens	HDGFL2	Hepatoma-derived growth factor-related protein 2	43825530	NaN	NaN	NaN	0.098	NaN	NaN	NaN	5	NaN	NaN	NaN	0	NaN	NaN	NaN
sp	9606	1	1	UP000005640_9606_Homo sapiens 20210617	>sp|Q00688|FKBP3_HUMAN Peptidyl-prolyl cis-trans isomerase FKBP3 OS=Homo sapiens OX=9606 GN=FKBP3 PE=1 SV=1				Q00688	Q00688	FKBP3_HUMAN	Homo sapiens	FKBP3	Peptidyl-prolyl cis-trans isomerase FKBP3	46845530	1.74423e+06	11348582	2.84103e+06	0.442	0.031	0.134	0.045	5	1	3	1	0	0	0	0
sp	9606	1	4	UP000005640_9606_Homo sapiens 20210617	>sp|P33316|DUT_HUMAN Deoxyuridine 5'-triphosphate nucleotidohydrolase, mitochondrial OS=Homo sapiens OX=9606 GN=DUT PE=1 SV=4				P33316	P33316	DUT_HUMAN	Homo sapiens	DUT	Deoxyuridine 5'-triphosphate nucleotidohydrolase, mitochondrial	16190141	NaN	NaN	1.34824e+06	0.29	NaN	NaN	0.048	5	NaN	NaN	1	0	NaN	NaN	0
sp	9606	1	2	UP000005640_9606_Homo sapiens 20210617	>sp|Q96GD0|PLPP_HUMAN Chronophin OS=Homo sapiens OX=9606 GN=PDXP PE=1 SV=2				Q96GD0	Q96GD0	PLPP_HUMAN	Homo sapiens	PDXP	Chronophin	2.36601e+06	NaN	NaN	NaN	0.054	NaN	NaN	NaN	3	NaN	NaN	NaN	0	NaN	NaN	NaN
sp	9606	1	2	UP000005640_9606_Homo sapiens 20210617	>sp|Q96GC5|RM48_HUMAN 39S ribosomal protein L48, mitochondrial OS=Homo sapiens OX=9606 GN=MRPL48 PE=1 SV=2				Q96GC5	Q96GC5	RM48_HUMAN	Homo sapiens	MRPL48	39S ribosomal protein L48, mitochondrial	3672354	NaN	NaN	NaN	0.094	NaN	NaN	NaN	2	NaN	NaN	NaN	0.00175377	NaN	NaN	NaN
sp	9606	1	1	UP000005640_9606_Homo sapiens 20210617	>sp|Q96A33|CCD47_HUMAN PAT complex subunit CCDC47 OS=Homo sapiens OX=9606 GN=CCDC47 PE=1 SV=1				Q96A33	Q96A33	CCD47_HUMAN	Homo sapiens	CCDC47	PAT complex subunit CCDC47	21858384	NaN	NaN	NaN	0.238	NaN	NaN	NaN	5	NaN	NaN	NaN	0	NaN	NaN	NaN
sp	9606	1	3	UP000005640_9606_Homo sapiens 20210617	>sp|P00505|AATM_HUMAN Aspartate aminotransferase, mitochondrial OS=Homo sapiens OX=9606 GN=GOT2 PE=1 SV=3				P00505	P00505	AATM_HUMAN	Homo sapiens	GOT2	Aspartate aminotransferase, mitochondrial	107235850	9138744	19059432	5610767	0.686	0.07	0.149	0.081	5	3	5	3	0	0	0	0
sp	9606	1	3	UP000005640_9606_Homo sapiens 20210617	>sp|Q16658|FSCN1_HUMAN Fascin OS=Homo sapiens OX=9606 GN=FSCN1 PE=1 SV=3				Q16658	Q16658	FSCN1_HUMAN	Homo sapiens	FSCN1	Fascin	87861600	NaN	3.31902e+06	NaN	0.588	NaN	0.018	NaN	5	NaN	1	NaN	0	NaN	0	NaN
sp	9606	1	3	UP000005640_9606_Homo sapiens 20210617	>sp|Q9UNS2|CSN3_HUMAN COP9 signalosome complex subunit 3 OS=Homo sapiens OX=9606 GN=COPS3 PE=1 SV=3				Q9UNS2	Q9UNS2	CSN3_HUMAN	Homo sapiens	COPS3	COP9 signalosome complex subunit 3	16364299	NaN	1.09838e+06	NaN	0.121	NaN	0.017	NaN	5	NaN	1	NaN	0	NaN	0	NaN
sp	9606	1	3	UP000005640_9606_Homo sapiens 20210617	>sp|Q96CN7|ISOC1_HUMAN Isochorismatase domain-containing protein 1 OS=Homo sapiens OX=9606 GN=ISOC1 PE=1 SV=3				Q96CN7	Q96CN7	ISOC1_HUMAN	Homo sapiens	ISOC1	Isochorismatase domain-containing protein 1	25195196	NaN	NaN	NaN	0.255	NaN	NaN	NaN	5	NaN	NaN	NaN	0	NaN	NaN	NaN
sp	9606	1	4	UP000005640_9606_Homo sapiens 20210617	>sp|P21283|VATC1_HUMAN V-type proton ATPase subunit C 1 OS=Homo sapiens OX=9606 GN=ATP6V1C1 PE=1 SV=4				P21283	P21283	VATC1_HUMAN	Homo sapiens	ATP6V1C1	V-type proton ATPase subunit C 1	54245256	NaN	NaN	NaN	0.202	NaN	NaN	NaN	5	NaN	NaN	NaN	0	NaN	NaN	NaN
sp	9606	1	2	UP000005640_9606_Homo sapiens 20210617	>sp|O75153|CLU_HUMAN Clustered mitochondria protein homolog OS=Homo sapiens OX=9606 GN=CLUH PE=1 SV=2				O75153	O75153	CLU_HUMAN	Homo sapiens	CLUH	Clustered mitochondria protein homolog	31998336	NaN	NaN	NaN	0.213	NaN	NaN	NaN	5	NaN	NaN	NaN	0	NaN	NaN	NaN
sp	9606	1	2	UP000005640_9606_Homo sapiens 20210617	>sp|P34913|HYES_HUMAN Bifunctional epoxide hydrolase 2 OS=Homo sapiens OX=9606 GN=EPHX2 PE=1 SV=2				P34913	P34913	HYES_HUMAN	Homo sapiens	EPHX2	Bifunctional epoxide hydrolase 2	18050512	NaN	NaN	NaN	0.164	NaN	NaN	NaN	5	NaN	NaN	NaN	0	NaN	NaN	NaN
sp	9606	1	1	UP000005640_9606_Homo sapiens 20210617	>sp|Q14165|MLEC_HUMAN Malectin OS=Homo sapiens OX=9606 GN=MLEC PE=1 SV=1				Q14165	Q14165	MLEC_HUMAN	Homo sapiens	MLEC	Malectin	8829846	NaN	NaN	NaN	0.26	NaN	NaN	NaN	5	NaN	NaN	NaN	0	NaN	NaN	NaN
sp	9606	1	1	UP000005640_9606_Homo sapiens 20210617	>sp|Q7L5N1|CSN6_HUMAN COP9 signalosome complex subunit 6 OS=Homo sapiens OX=9606 GN=COPS6 PE=1 SV=1				Q7L5N1	Q7L5N1	CSN6_HUMAN	Homo sapiens	COPS6	COP9 signalosome complex subunit 6	13860923	NaN	NaN	NaN	0.168	NaN	NaN	NaN	5	NaN	NaN	NaN	0	NaN	NaN	NaN
sp	9606	1	1	UP000005640_9606_Homo sapiens 20210617	>sp|P22392|NDKB_HUMAN Nucleoside diphosphate kinase B OS=Homo sapiens OX=9606 GN=NME2 PE=1 SV=1				P22392	P22392	NDKB_HUMAN	Homo sapiens	NME2	Nucleoside diphosphate kinase B	200949710	16018704	22390966	NaN	0.842	0.27	0.349	NaN	5	4	4	NaN	0	0	0	NaN
sp	9606	1	2	UP000005640_9606_Homo sapiens 20210617	>sp|Q9HB71|CYBP_HUMAN Calcyclin-binding protein OS=Homo sapiens OX=9606 GN=CACYBP PE=1 SV=2				Q9HB71	Q9HB71	CYBP_HUMAN	Homo sapiens	CACYBP	Calcyclin-binding protein	23236124	NaN	436276	NaN	0.61	NaN	0.035	NaN	5	NaN	1	NaN	0	NaN	0	NaN
sp	9606	1	4	UP000005640_9606_Homo sapiens 20210617	>sp|Q9Y3T9|NOC2L_HUMAN Nucleolar complex protein 2 homolog OS=Homo sapiens OX=9606 GN=NOC2L PE=1 SV=4				Q9Y3T9	Q9Y3T9	NOC2L_HUMAN	Homo sapiens	NOC2L	Nucleolar complex protein 2 homolog	1.31968e+06	NaN	NaN	NaN	0.013	NaN	NaN	NaN	1	NaN	NaN	NaN	0	NaN	NaN	NaN
sp	9606	1	1	UP000005640_9606_Homo sapiens 20210617	>sp|Q12874|SF3A3_HUMAN Splicing factor 3A subunit 3 OS=Homo sapiens OX=9606 GN=SF3A3 PE=1 SV=1				Q12874	Q12874	SF3A3_HUMAN	Homo sapiens	SF3A3	Splicing factor 3A subunit 3	24941030	1.72158e+06	3.83847e+06	2732754	0.228	0.018	0.018	0.018	5	1	1	1	0	0	0	0
sp	9606	1	2	UP000005640_9606_Homo sapiens 20210617	>sp|Q6UXT9|ABH15_HUMAN Protein ABHD15 OS=Homo sapiens OX=9606 GN=ABHD15 PE=1 SV=2				Q6UXT9	Q6UXT9	ABH15_HUMAN	Homo sapiens	ABHD15	Protein ABHD15	45917292	NaN	NaN	NaN	0.015	NaN	NaN	NaN	1	NaN	NaN	NaN	0.00550518	NaN	NaN	NaN
sp	9606	1	2	UP000005640_9606_Homo sapiens 20210617	>sp|P12814|ACTN1_HUMAN Alpha-actinin-1 OS=Homo sapiens OX=9606 GN=ACTN1 PE=1 SV=2				P12814	P12814	ACTN1_HUMAN	Homo sapiens	ACTN1	Alpha-actinin-1	57674990	NaN	3.75471e+06	6671209	0.336	NaN	0.012	0.024	5	NaN	1	2	0	NaN	0	0
sp	9606	1	1	UP000005640_9606_Homo sapiens 20210617	>sp|P54727|RD23B_HUMAN UV excision repair protein RAD23 homolog B OS=Homo sapiens OX=9606 GN=RAD23B PE=1 SV=1				P54727	P54727	RD23B_HUMAN	Homo sapiens	RAD23B	UV excision repair protein RAD23 homolog B	79376000	NaN	5.811e+06	NaN	0.215	NaN	0.02	NaN	5	NaN	1	NaN	0	NaN	0	NaN
sp	9606	1	1	UP000005640_9606_Homo sapiens 20210617	>sp|Q99956|DUS9_HUMAN Dual specificity protein phosphatase 9 OS=Homo sapiens OX=9606 GN=DUSP9 PE=1 SV=1				Q99956	Q99956	DUS9_HUMAN	Homo sapiens	DUSP9	Dual specificity protein phosphatase 9	10782791	NaN	NaN	NaN	0.198	NaN	NaN	NaN	5	NaN	NaN	NaN	0	NaN	NaN	NaN
sp	9606	1	2	UP000005640_9606_Homo sapiens 20210617	>sp|P52789|HXK2_HUMAN Hexokinase-2 OS=Homo sapiens OX=9606 GN=HK2 PE=1 SV=2				P52789	P52789	HXK2_HUMAN	Homo sapiens	HK2	Hexokinase-2	28555638	NaN	NaN	NaN	0.383	NaN	NaN	NaN	5	NaN	NaN	NaN	0	NaN	NaN	NaN
sp	9606	1	2	UP000005640_9606_Homo sapiens 20210617	>sp|Q9UJS0|CMC2_HUMAN Calcium-binding mitochondrial carrier protein Aralar2 OS=Homo sapiens OX=9606 GN=SLC25A13 PE=1 SV=2				Q9UJS0	Q9UJS0	CMC2_HUMAN	Homo sapiens	SLC25A13	Calcium-binding mitochondrial carrier protein Aralar2	47012040	1433215	NaN	NaN	0.425	0.012	NaN	NaN	5	1	NaN	NaN	0	0	NaN	NaN
sp	9606	1	4	UP000005640_9606_Homo sapiens 20210617	>sp|Q14249|NUCG_HUMAN Endonuclease G, mitochondrial OS=Homo sapiens OX=9606 GN=ENDOG PE=1 SV=4				Q14249	Q14249	NUCG_HUMAN	Homo sapiens	ENDOG	Endonuclease G, mitochondrial	8137270	NaN	NaN	NaN	0.077	NaN	NaN	NaN	2	NaN	NaN	NaN	0	NaN	NaN	NaN
sp	9606	1	1	UP000005640_9606_Homo sapiens 20210617	>sp|Q9Y277|VDAC3_HUMAN Voltage-dependent anion-selective channel protein 3 OS=Homo sapiens OX=9606 GN=VDAC3 PE=1 SV=1				Q9Y277	Q9Y277	VDAC3_HUMAN	Homo sapiens	VDAC3	Voltage-dependent anion-selective channel protein 3	26892390	NaN	NaN	NaN	0.212	NaN	NaN	NaN	5	NaN	NaN	NaN	0	NaN	NaN	NaN
sp	9606	1	2	UP000005640_9606_Homo sapiens 20210617	>sp|P62917|RL8_HUMAN 60S ribosomal protein L8 OS=Homo sapiens OX=9606 GN=RPL8 PE=1 SV=2				P62917	P62917	RL8_HUMAN	Homo sapiens	RPL8	60S ribosomal protein L8	174835800	1.15956e+06	3458127	3611095	0.44	0.043	0.043	0.07	5	1	1	2	0	0	0	0
sp	9606	1	3	UP000005640_9606_Homo sapiens 20210617	>sp|P16949|STMN1_HUMAN Stathmin OS=Homo sapiens OX=9606 GN=STMN1 PE=1 SV=3				P16949	P16949	STMN1_HUMAN	Homo sapiens	STMN1	Stathmin	26719546	8.10864e+06	143347260	21571310	0.49	0.235	0.362	0.362	5	3	5	5	0	0	0	0
sp	9606	1	3	UP000005640_9606_Homo sapiens 20210617	>sp|P23528|COF1_HUMAN Cofilin-1 OS=Homo sapiens OX=9606 GN=CFL1 PE=1 SV=3				P23528	P23528	COF1_HUMAN	Homo sapiens	CFL1	Cofilin-1	92318730	1.7925e+06	27692980	24317408	0.892	0.181	0.259	0.295	5	2	5	5	0	0	0	0
sp	9606	1	4	UP000005640_9606_Homo sapiens 20210617	>sp|P30040|ERP29_HUMAN Endoplasmic reticulum resident protein 29 OS=Homo sapiens OX=9606 GN=ERP29 PE=1 SV=4				P30040	P30040	ERP29_HUMAN	Homo sapiens	ERP29	Endoplasmic reticulum resident protein 29	46333704	NaN	5072625	2.86873e+06	0.475	NaN	0.088	0.088	5	NaN	2	2	0	NaN	0	0
sp	9606	1	3	UP000005640_9606_Homo sapiens 20210617	>sp|P60981|DEST_HUMAN Destrin OS=Homo sapiens OX=9606 GN=DSTN PE=1 SV=3				P60981	P60981	DEST_HUMAN	Homo sapiens	DSTN	Destrin	8989738	NaN	NaN	NaN	0.382	NaN	NaN	NaN	5	NaN	NaN	NaN	0	NaN	NaN	NaN
sp	9606	1	1	UP000005640_9606_Homo sapiens 20210617	>sp|Q9Y281|COF2_HUMAN Cofilin-2 OS=Homo sapiens OX=9606 GN=CFL2 PE=1 SV=1				Q9Y281	Q9Y281	COF2_HUMAN	Homo sapiens	CFL2	Cofilin-2	21656612	NaN	NaN	NaN	0.482	NaN	NaN	NaN	5	NaN	NaN	NaN	0	NaN	NaN	NaN
sp	9606	1	3	UP000005640_9606_Homo sapiens 20210617	>sp|O43795|MYO1B_HUMAN Unconventional myosin-Ib OS=Homo sapiens OX=9606 GN=MYO1B PE=1 SV=3				O43795	O43795	MYO1B_HUMAN	Homo sapiens	MYO1B	Unconventional myosin-Ib	7661995	NaN	NaN	NaN	0.032	NaN	NaN	NaN	4	NaN	NaN	NaN	0.00175377	NaN	NaN	NaN
sp	9606	1	1	UP000005640_9606_Homo sapiens 20210617	>sp|Q08380|LG3BP_HUMAN Galectin-3-binding protein OS=Homo sapiens OX=9606 GN=LGALS3BP PE=1 SV=1				Q08380	Q08380	LG3BP_HUMAN	Homo sapiens	LGALS3BP	Galectin-3-binding protein	27717704	99808.4	NaN	NaN	0.209	0.019	NaN	NaN	5	1	NaN	NaN	0	0	NaN	NaN
sp	9606	1	2	UP000005640_9606_Homo sapiens 20210617	>sp|P01024|CO3_HUMAN Complement C3 OS=Homo sapiens OX=9606 GN=C3 PE=1 SV=2				P01024	P01024	CO3_HUMAN	Homo sapiens	C3	Complement C3	10211351	NaN	NaN	NaN	0.033	NaN	NaN	NaN	5	NaN	NaN	NaN	0.00155703	NaN	NaN	NaN
sp	9606	1	4	UP000005640_9606_Homo sapiens 20210617	>sp|O15027|SC16A_HUMAN Protein transport protein Sec16A OS=Homo sapiens OX=9606 GN=SEC16A PE=1 SV=4				O15027	O15027	SC16A_HUMAN	Homo sapiens	SEC16A	Protein transport protein Sec16A	24555560	NaN	NaN	NaN	0.034	NaN	NaN	NaN	5	NaN	NaN	NaN	0	NaN	NaN	NaN
sp	9606	1	1	UP000005640_9606_Homo sapiens 20210617	>sp|O15144|ARPC2_HUMAN Actin-related protein 2/3 complex subunit 2 OS=Homo sapiens OX=9606 GN=ARPC2 PE=1 SV=1				O15144	O15144	ARPC2_HUMAN	Homo sapiens	ARPC2	Actin-related protein 2/3 complex subunit 2	26308376	NaN	NaN	NaN	0.197	NaN	NaN	NaN	5	NaN	NaN	NaN	0	NaN	NaN	NaN
sp	9606	1	3	UP000005640_9606_Homo sapiens 20210617	>sp|Q9NPQ8|RIC8A_HUMAN Synembryn-A OS=Homo sapiens OX=9606 GN=RIC8A PE=1 SV=3				Q9NPQ8	Q9NPQ8	RIC8A_HUMAN	Homo sapiens	RIC8A	Synembryn-A	48564970	NaN	NaN	NaN	0.109	NaN	NaN	NaN	4	NaN	NaN	NaN	0	NaN	NaN	NaN
sp	9606	1	4	UP000005640_9606_Homo sapiens 20210617	>sp|P35579|MYH9_HUMAN Myosin-9 OS=Homo sapiens OX=9606 GN=MYH9 PE=1 SV=4				P35579	P35579	MYH9_HUMAN	Homo sapiens	MYH9	Myosin-9	31061150	NaN	NaN	NaN	0.086	NaN	NaN	NaN	5	NaN	NaN	NaN	0	NaN	NaN	NaN
sp	9606	1	2	UP000005640_9606_Homo sapiens 20210617	>sp|Q9UID3|VPS51_HUMAN Vacuolar protein sorting-associated protein 51 homolog OS=Homo sapiens OX=9606 GN=VPS51 PE=1 SV=2				Q9UID3	Q9UID3	VPS51_HUMAN	Homo sapiens	VPS51	Vacuolar protein sorting-associated protein 51 homolog	6.19366e+06	NaN	NaN	NaN	0.045	NaN	NaN	NaN	3	NaN	NaN	NaN	0	NaN	NaN	NaN
sp	9606	1	3	UP000005640_9606_Homo sapiens 20210617	>sp|Q7Z2W4|ZCCHV_HUMAN Zinc finger CCCH-type antiviral protein 1 OS=Homo sapiens OX=9606 GN=ZC3HAV1 PE=1 SV=3				Q7Z2W4	Q7Z2W4	ZCCHV_HUMAN	Homo sapiens	ZC3HAV1	Zinc finger CCCH-type antiviral protein 1	68304456	NaN	NaN	NaN	0.094	NaN	NaN	NaN	5	NaN	NaN	NaN	0	NaN	NaN	NaN
sp	9606	1	3	UP000005640_9606_Homo sapiens 20210617	>sp|Q9NZ08|ERAP1_HUMAN Endoplasmic reticulum aminopeptidase 1 OS=Homo sapiens OX=9606 GN=ERAP1 PE=1 SV=3				Q9NZ08	Q9NZ08	ERAP1_HUMAN	Homo sapiens	ERAP1	Endoplasmic reticulum aminopeptidase 1	5.16554e+06	NaN	NaN	NaN	0.053	NaN	NaN	NaN	4	NaN	NaN	NaN	0	NaN	NaN	NaN
sp	9606	1	2	UP000005640_9606_Homo sapiens 20210617	>sp|Q99816|TS101_HUMAN Tumor susceptibility gene 101 protein OS=Homo sapiens OX=9606 GN=TSG101 PE=1 SV=2				Q99816	Q99816	TS101_HUMAN	Homo sapiens	TSG101	Tumor susceptibility gene 101 protein	2920171	NaN	NaN	NaN	0.056	NaN	NaN	NaN	3	NaN	NaN	NaN	0	NaN	NaN	NaN
sp	9606	1	1	UP000005640_9606_Homo sapiens 20210617	>sp|P61289|PSME3_HUMAN Proteasome activator complex subunit 3 OS=Homo sapiens OX=9606 GN=PSME3 PE=1 SV=1				P61289	P61289	PSME3_HUMAN	Homo sapiens	PSME3	Proteasome activator complex subunit 3	28665432	NaN	NaN	NaN	0.402	NaN	NaN	NaN	5	NaN	NaN	NaN	0	NaN	NaN	NaN
sp	9606	1	1	UP000005640_9606_Homo sapiens 20210617	>sp|Q9UJW0|DCTN4_HUMAN Dynactin subunit 4 OS=Homo sapiens OX=9606 GN=DCTN4 PE=1 SV=1				Q9UJW0	Q9UJW0	DCTN4_HUMAN	Homo sapiens	DCTN4	Dynactin subunit 4	1.68931e+06	NaN	NaN	NaN	0.046	NaN	NaN	NaN	2	NaN	NaN	NaN	0	NaN	NaN	NaN
sp	9606	1	3	UP000005640_9606_Homo sapiens 20210617	>sp|P24534|EF1B_HUMAN Elongation factor 1-beta OS=Homo sapiens OX=9606 GN=EEF1B2 PE=1 SV=3				P24534	P24534	EF1B_HUMAN	Homo sapiens	EEF1B2	Elongation factor 1-beta	64188576	NaN	3.1079e+06	1.15725e+06	0.373	NaN	0.093	0.036	5	NaN	2	1	0	NaN	0	0
sp	9606	1	1	UP000005640_9606_Homo sapiens 20210617	>sp|P52292|IMA1_HUMAN Importin subunit alpha-1 OS=Homo sapiens OX=9606 GN=KPNA2 PE=1 SV=1				P52292	P52292	IMA1_HUMAN	Homo sapiens	KPNA2	Importin subunit alpha-1	29810528	NaN	388211	NaN	0.144	NaN	0.028	NaN	5	NaN	1	NaN	0	NaN	0	NaN
sp	9606	1	2	UP000005640_9606_Homo sapiens 20210617	>sp|Q9Y2L1|RRP44_HUMAN Exosome complex exonuclease RRP44 OS=Homo sapiens OX=9606 GN=DIS3 PE=1 SV=2				Q9Y2L1	Q9Y2L1	RRP44_HUMAN	Homo sapiens	DIS3	Exosome complex exonuclease RRP44	14773652	NaN	NaN	NaN	0.091	NaN	NaN	NaN	5	NaN	NaN	NaN	0.000412541	NaN	NaN	NaN
sp	9606	1	2	UP000005640_9606_Homo sapiens 20210617	>sp|Q9UBT2|SAE2_HUMAN SUMO-activating enzyme subunit 2 OS=Homo sapiens OX=9606 GN=UBA2 PE=1 SV=2				Q9UBT2	Q9UBT2	SAE2_HUMAN	Homo sapiens	UBA2	SUMO-activating enzyme subunit 2	90222450	NaN	3.18939e+06	NaN	0.17	NaN	0.016	NaN	5	NaN	1	NaN	0	NaN	0	NaN
sp	9606	1	1	UP000005640_9606_Homo sapiens 20210617	>sp|Q99986|VRK1_HUMAN Serine/threonine-protein kinase VRK1 OS=Homo sapiens OX=9606 GN=VRK1 PE=1 SV=1				Q99986	Q99986	VRK1_HUMAN	Homo sapiens	VRK1	Serine/threonine-protein kinase VRK1	2.50475e+06	NaN	NaN	NaN	0.023	NaN	NaN	NaN	1	NaN	NaN	NaN	0.00364721	NaN	NaN	NaN
sp	9606	1	2	UP000005640_9606_Homo sapiens 20210617	>sp|Q8IXB1|DJC10_HUMAN DnaJ homolog subfamily C member 10 OS=Homo sapiens OX=9606 GN=DNAJC10 PE=1 SV=2				Q8IXB1	Q8IXB1	DJC10_HUMAN	Homo sapiens	DNAJC10	DnaJ homolog subfamily C member 10	3300223	NaN	NaN	NaN	0.028	NaN	NaN	NaN	2	NaN	NaN	NaN	0	NaN	NaN	NaN
sp	9606	1	1	UP000005640_9606_Homo sapiens 20210617	>sp|Q14677|EPN4_HUMAN Clathrin interactor 1 OS=Homo sapiens OX=9606 GN=CLINT1 PE=1 SV=1				Q14677	Q14677	EPN4_HUMAN	Homo sapiens	CLINT1	Clathrin interactor 1	15073500	NaN	1.74055e+06	NaN	0.123	NaN	0.018	NaN	5	NaN	1	NaN	0	NaN	0	NaN
sp	9606	1	2	UP000005640_9606_Homo sapiens 20210617	>sp|Q14558|KPRA_HUMAN Phosphoribosyl pyrophosphate synthase-associated protein 1 OS=Homo sapiens OX=9606 GN=PRPSAP1 PE=1 SV=2				Q14558	Q14558	KPRA_HUMAN	Homo sapiens	PRPSAP1	Phosphoribosyl pyrophosphate synthase-associated protein 1	13523892	NaN	NaN	NaN	0.242	NaN	NaN	NaN	5	NaN	NaN	NaN	0	NaN	NaN	NaN
sp	9606	1	1	UP000005640_9606_Homo sapiens 20210617	>sp|Q9BT09|CNPY3_HUMAN Protein canopy homolog 3 OS=Homo sapiens OX=9606 GN=CNPY3 PE=1 SV=1				Q9BT09	Q9BT09	CNPY3_HUMAN	Homo sapiens	CNPY3	Protein canopy homolog 3	4.04896e+06	NaN	NaN	NaN	0.043	NaN	NaN	NaN	1	NaN	NaN	NaN	0.00550518	NaN	NaN	NaN
sp	9606	1	2	UP000005640_9606_Homo sapiens 20210617	>sp|Q9UI10|EI2BD_HUMAN Translation initiation factor eIF-2B subunit delta OS=Homo sapiens OX=9606 GN=EIF2B4 PE=1 SV=2				Q9UI10	Q9UI10	EI2BD_HUMAN	Homo sapiens	EIF2B4	Translation initiation factor eIF-2B subunit delta	15013413	NaN	NaN	NaN	0.237	NaN	NaN	NaN	5	NaN	NaN	NaN	0	NaN	NaN	NaN
sp	9606	1	3	UP000005640_9606_Homo sapiens 20210617	>sp|Q96KB5|TOPK_HUMAN Lymphokine-activated killer T-cell-originated protein kinase OS=Homo sapiens OX=9606 GN=PBK PE=1 SV=3				Q96KB5	Q96KB5	TOPK_HUMAN	Homo sapiens	PBK	Lymphokine-activated killer T-cell-originated protein kinase	6207494	NaN	NaN	NaN	0.149	NaN	NaN	NaN	5	NaN	NaN	NaN	0	NaN	NaN	NaN
sp	9606	1	2	UP000005640_9606_Homo sapiens 20210617	>sp|Q9Y2V2|CHSP1_HUMAN Calcium-regulated heat-stable protein 1 OS=Homo sapiens OX=9606 GN=CARHSP1 PE=1 SV=2				Q9Y2V2	Q9Y2V2	CHSP1_HUMAN	Homo sapiens	CARHSP1	Calcium-regulated heat-stable protein 1	16268954	NaN	NaN	NaN	0.238	NaN	NaN	NaN	3	NaN	NaN	NaN	0	NaN	NaN	NaN
sp	9606	1	2	UP000005640_9606_Homo sapiens 20210617	>sp|P56199|ITA1_HUMAN Integrin alpha-1 OS=Homo sapiens OX=9606 GN=ITGA1 PE=1 SV=2				P56199	P56199	ITA1_HUMAN	Homo sapiens	ITGA1	Integrin alpha-1	1.51996e+06	NaN	NaN	NaN	0.007	NaN	NaN	NaN	1	NaN	NaN	NaN	0.00271463	NaN	NaN	NaN
sp	9606	1	2	UP000005640_9606_Homo sapiens 20210617	>sp|O60763|USO1_HUMAN General vesicular transport factor p115 OS=Homo sapiens OX=9606 GN=USO1 PE=1 SV=2				O60763	O60763	USO1_HUMAN	Homo sapiens	USO1	General vesicular transport factor p115	33393548	NaN	NaN	NaN	0.22	NaN	NaN	NaN	5	NaN	NaN	NaN	0	NaN	NaN	NaN
sp	9606	1	2	UP000005640_9606_Homo sapiens 20210617	>sp|A5YKK6|CNOT1_HUMAN CCR4-NOT transcription complex subunit 1 OS=Homo sapiens OX=9606 GN=CNOT1 PE=1 SV=2				A5YKK6	A5YKK6	CNOT1_HUMAN	Homo sapiens	CNOT1	CCR4-NOT transcription complex subunit 1	54659190	NaN	NaN	NaN	0.088	NaN	NaN	NaN	5	NaN	NaN	NaN	0	NaN	NaN	NaN
sp	9606	1	2	UP000005640_9606_Homo sapiens 20210617	>sp|Q01581|HMCS1_HUMAN Hydroxymethylglutaryl-CoA synthase, cytoplasmic OS=Homo sapiens OX=9606 GN=HMGCS1 PE=1 SV=2				Q01581	Q01581	HMCS1_HUMAN	Homo sapiens	HMGCS1	Hydroxymethylglutaryl-CoA synthase, cytoplasmic	12761066	NaN	NaN	NaN	0.225	NaN	NaN	NaN	5	NaN	NaN	NaN	0	NaN	NaN	NaN
sp	9606	1	3	UP000005640_9606_Homo sapiens 20210617	>sp|Q15070|OXA1L_HUMAN Mitochondrial inner membrane protein OXA1L OS=Homo sapiens OX=9606 GN=OXA1L PE=1 SV=3				Q15070	Q15070	OXA1L_HUMAN	Homo sapiens	OXA1L	Mitochondrial inner membrane protein OXA1L	25178484	NaN	NaN	NaN	0.124	NaN	NaN	NaN	5	NaN	NaN	NaN	0	NaN	NaN	NaN
sp	9606	1	1	UP000005640_9606_Homo sapiens 20210617	>sp|P10909|CLUS_HUMAN Clusterin OS=Homo sapiens OX=9606 GN=CLU PE=1 SV=1				P10909	P10909	CLUS_HUMAN	Homo sapiens	CLU	Clusterin	6333728	NaN	NaN	NaN	0.045	NaN	NaN	NaN	2	NaN	NaN	NaN	0.00175377	NaN	NaN	NaN
sp	9606	1	1	UP000005640_9606_Homo sapiens 20210617	>sp|P45954|ACDSB_HUMAN Short/branched chain specific acyl-CoA dehydrogenase, mitochondrial OS=Homo sapiens OX=9606 GN=ACADSB PE=1 SV=1				P45954	P45954	ACDSB_HUMAN	Homo sapiens	ACADSB	Short/branched chain specific acyl-CoA dehydrogenase, mitochondrial	46938868	NaN	NaN	NaN	0.245	NaN	NaN	NaN	5	NaN	NaN	NaN	0	NaN	NaN	NaN
sp	9606	1	1	UP000005640_9606_Homo sapiens 20210617	>sp|P13804|ETFA_HUMAN Electron transfer flavoprotein subunit alpha, mitochondrial OS=Homo sapiens OX=9606 GN=ETFA PE=1 SV=1				P13804	P13804	ETFA_HUMAN	Homo sapiens	ETFA	Electron transfer flavoprotein subunit alpha, mitochondrial	86284600	NaN	1.18998e+06	8.3317e+06	0.574	NaN	0.087	0.129	5	NaN	2	4	0	NaN	0	0
sp	9606	1	1	UP000005640_9606_Homo sapiens 20210617	>sp|Q9H0C8|ILKAP_HUMAN Integrin-linked kinase-associated serine/threonine phosphatase 2C OS=Homo sapiens OX=9606 GN=ILKAP PE=1 SV=1				Q9H0C8	Q9H0C8	ILKAP_HUMAN	Homo sapiens	ILKAP	Integrin-linked kinase-associated serine/threonine phosphatase 2C	63696350	NaN	NaN	NaN	0.143	NaN	NaN	NaN	5	NaN	NaN	NaN	0	NaN	NaN	NaN
sp	9606	1	3	UP000005640_9606_Homo sapiens 20210617	>sp|P12270|TPR_HUMAN Nucleoprotein TPR OS=Homo sapiens OX=9606 GN=TPR PE=1 SV=3				P12270	P12270	TPR_HUMAN	Homo sapiens	TPR	Nucleoprotein TPR	41234108	NaN	NaN	NaN	0.141	NaN	NaN	NaN	5	NaN	NaN	NaN	0	NaN	NaN	NaN
sp	9606	1	1	UP000005640_9606_Homo sapiens 20210617	>sp|P27144|KAD4_HUMAN Adenylate kinase 4, mitochondrial OS=Homo sapiens OX=9606 GN=AK4 PE=1 SV=1				P27144	P27144	KAD4_HUMAN	Homo sapiens	AK4	Adenylate kinase 4, mitochondrial	42287908	NaN	NaN	NaN	0.556	NaN	NaN	NaN	5	NaN	NaN	NaN	0	NaN	NaN	NaN
sp	9606	1	2	UP000005640_9606_Homo sapiens 20210617	>sp|O43143|DHX15_HUMAN Pre-mRNA-splicing factor ATP-dependent RNA helicase DHX15 OS=Homo sapiens OX=9606 GN=DHX15 PE=1 SV=2				O43143	O43143	DHX15_HUMAN	Homo sapiens	DHX15	Pre-mRNA-splicing factor ATP-dependent RNA helicase DHX15	28169354	NaN	NaN	NaN	0.244	NaN	NaN	NaN	5	NaN	NaN	NaN	0	NaN	NaN	NaN
sp	9606	1	2	UP000005640_9606_Homo sapiens 20210617	>sp|Q99541|PLIN2_HUMAN Perilipin-2 OS=Homo sapiens OX=9606 GN=PLIN2 PE=1 SV=2				Q99541	Q99541	PLIN2_HUMAN	Homo sapiens	PLIN2	Perilipin-2	29819712	NaN	NaN	NaN	0.419	NaN	NaN	NaN	5	NaN	NaN	NaN	0	NaN	NaN	NaN
sp	9606	1	1	UP000005640_9606_Homo sapiens 20210617	>sp|P61225|RAP2B_HUMAN Ras-related protein Rap-2b OS=Homo sapiens OX=9606 GN=RAP2B PE=1 SV=1				P61225	P61225	RAP2B_HUMAN	Homo sapiens	RAP2B	Ras-related protein Rap-2b	313440	NaN	NaN	NaN	0.066	NaN	NaN	NaN	1	NaN	NaN	NaN	0	NaN	NaN	NaN
sp	9606	1	1	UP000005640_9606_Homo sapiens 20210617	>sp|P53602|MVD1_HUMAN Diphosphomevalonate decarboxylase OS=Homo sapiens OX=9606 GN=MVD PE=1 SV=1				P53602	P53602	MVD1_HUMAN	Homo sapiens	MVD	Diphosphomevalonate decarboxylase	22507050	NaN	NaN	NaN	0.238	NaN	NaN	NaN	5	NaN	NaN	NaN	0	NaN	NaN	NaN
sp	9606	1	1	UP000005640_9606_Homo sapiens 20210617	>sp|O60701|UGDH_HUMAN UDP-glucose 6-dehydrogenase OS=Homo sapiens OX=9606 GN=UGDH PE=1 SV=1				O60701	O60701	UGDH_HUMAN	Homo sapiens	UGDH	UDP-glucose 6-dehydrogenase	192360700	22230704	42105530	32615076	0.751	0.111	0.227	0.095	5	5	5	5	0	0	0	0
sp	9606	1	2	UP000005640_9606_Homo sapiens 20210617	>sp|Q9NUQ8|ABCF3_HUMAN ATP-binding cassette sub-family F member 3 OS=Homo sapiens OX=9606 GN=ABCF3 PE=1 SV=2				Q9NUQ8	Q9NUQ8	ABCF3_HUMAN	Homo sapiens	ABCF3	ATP-binding cassette sub-family F member 3	10091213	NaN	NaN	NaN	0.048	NaN	NaN	NaN	3	NaN	NaN	NaN	0	NaN	NaN	NaN
sp	9606	1	2	UP000005640_9606_Homo sapiens 20210617	>sp|O76003|GLRX3_HUMAN Glutaredoxin-3 OS=Homo sapiens OX=9606 GN=GLRX3 PE=1 SV=2				O76003	O76003	GLRX3_HUMAN	Homo sapiens	GLRX3	Glutaredoxin-3	38245340	NaN	NaN	NaN	0.388	NaN	NaN	NaN	5	NaN	NaN	NaN	0	NaN	NaN	NaN
sp	9606	1	2	UP000005640_9606_Homo sapiens 20210617	>sp|Q07065|CKAP4_HUMAN Cytoskeleton-associated protein 4 OS=Homo sapiens OX=9606 GN=CKAP4 PE=1 SV=2				Q07065	Q07065	CKAP4_HUMAN	Homo sapiens	CKAP4	Cytoskeleton-associated protein 4	56560692	777185	1.03874e+06	NaN	0.561	0.022	0.022	NaN	5	1	1	NaN	0	0	0	NaN
sp	9606	1	2	UP000005640_9606_Homo sapiens 20210617	>sp|Q8WU76|SCFD2_HUMAN Sec1 family domain-containing protein 2 OS=Homo sapiens OX=9606 GN=SCFD2 PE=1 SV=2				Q8WU76	Q8WU76	SCFD2_HUMAN	Homo sapiens	SCFD2	Sec1 family domain-containing protein 2	7635009	NaN	NaN	NaN	0.028	NaN	NaN	NaN	2	NaN	NaN	NaN	0	NaN	NaN	NaN
sp	9606	1	6	UP000005640_9606_Homo sapiens 20210617	>sp|Q00839|HNRPU_HUMAN Heterogeneous nuclear ribonucleoprotein U OS=Homo sapiens OX=9606 GN=HNRNPU PE=1 SV=6				Q00839	Q00839	HNRPU_HUMAN	Homo sapiens	HNRNPU	Heterogeneous nuclear ribonucleoprotein U	84885864	NaN	1.02487e+06	2604330	0.352	NaN	0.022	0.045	5	NaN	1	2	0	NaN	0	0
sp	9606	1	1	UP000005640_9606_Homo sapiens 20210617	>sp|P54725|RD23A_HUMAN UV excision repair protein RAD23 homolog A OS=Homo sapiens OX=9606 GN=RAD23A PE=1 SV=1				P54725	P54725	RD23A_HUMAN	Homo sapiens	RAD23A	UV excision repair protein RAD23 homolog A	2753943	NaN	NaN	NaN	0.055	NaN	NaN	NaN	2	NaN	NaN	NaN	0.00334113	NaN	NaN	NaN
sp	9606	1	1	UP000005640_9606_Homo sapiens 20210617	>sp|Q8WTW3|COG1_HUMAN Conserved oligomeric Golgi complex subunit 1 OS=Homo sapiens OX=9606 GN=COG1 PE=1 SV=1				Q8WTW3	Q8WTW3	COG1_HUMAN	Homo sapiens	COG1	Conserved oligomeric Golgi complex subunit 1	1.88587e+06	NaN	NaN	NaN	0.022	NaN	NaN	NaN	2	NaN	NaN	NaN	0	NaN	NaN	NaN
sp	9606	1	2	UP000005640_9606_Homo sapiens 20210617	>sp|Q9NTJ5|SAC1_HUMAN Phosphatidylinositol-3-phosphatase SAC1 OS=Homo sapiens OX=9606 GN=SACM1L PE=1 SV=2				Q9NTJ5	Q9NTJ5	SAC1_HUMAN	Homo sapiens	SACM1L	Phosphatidylinositol-3-phosphatase SAC1	3545763	NaN	NaN	NaN	0.039	NaN	NaN	NaN	2	NaN	NaN	NaN	0	NaN	NaN	NaN
sp	9606	1	1	UP000005640_9606_Homo sapiens 20210617	>sp|P62993|GRB2_HUMAN Growth factor receptor-bound protein 2 OS=Homo sapiens OX=9606 GN=GRB2 PE=1 SV=1				P62993	P62993	GRB2_HUMAN	Homo sapiens	GRB2	Growth factor receptor-bound protein 2	11215710	NaN	NaN	NaN	0.309	NaN	NaN	NaN	5	NaN	NaN	NaN	0	NaN	NaN	NaN
sp	9606	1	1	UP000005640_9606_Homo sapiens 20210617	>sp|Q16698|DECR_HUMAN 2,4-dienoyl-CoA reductase [(3E)-enoyl-CoA-producing], mitochondrial OS=Homo sapiens OX=9606 GN=DECR1 PE=1 SV=1				Q16698	Q16698	DECR_HUMAN	Homo sapiens	DECR1	2,4-dienoyl-CoA reductase [(3E)-enoyl-CoA-producing], mitochondrial	41820510	NaN	NaN	NaN	0.212	NaN	NaN	NaN	5	NaN	NaN	NaN	0	NaN	NaN	NaN
sp	9606	1	1	UP000005640_9606_Homo sapiens 20210617	>sp|Q9Y295|DRG1_HUMAN Developmentally-regulated GTP-binding protein 1 OS=Homo sapiens OX=9606 GN=DRG1 PE=1 SV=1				Q9Y295	Q9Y295	DRG1_HUMAN	Homo sapiens	DRG1	Developmentally-regulated GTP-binding protein 1	26614208	NaN	NaN	NaN	0.202	NaN	NaN	NaN	5	NaN	NaN	NaN	0	NaN	NaN	NaN
sp	9606	1	2	UP000005640_9606_Homo sapiens 20210617	>sp|Q13043|STK4_HUMAN Serine/threonine-protein kinase 4 OS=Homo sapiens OX=9606 GN=STK4 PE=1 SV=2				Q13043	Q13043	STK4_HUMAN	Homo sapiens	STK4	Serine/threonine-protein kinase 4	5546651	NaN	NaN	NaN	0.076	NaN	NaN	NaN	3	NaN	NaN	NaN	0	NaN	NaN	NaN
sp	9606	1	5	UP000005640_9606_Homo sapiens 20210617	>sp|P32119|PRDX2_HUMAN Peroxiredoxin-2 OS=Homo sapiens OX=9606 GN=PRDX2 PE=1 SV=5				P32119	P32119	PRDX2_HUMAN	Homo sapiens	PRDX2	Peroxiredoxin-2	127562780	90195.2	35267910	12465813	0.424	0.086	0.172	0.182	5	1	3	4	0	0	0	0
sp	9606	1	2	UP000005640_9606_Homo sapiens 20210617	>sp|P48735|IDHP_HUMAN Isocitrate dehydrogenase [NADP], mitochondrial OS=Homo sapiens OX=9606 GN=IDH2 PE=1 SV=2				P48735	P48735	IDHP_HUMAN	Homo sapiens	IDH2	Isocitrate dehydrogenase [NADP], mitochondrial	124148660	NaN	NaN	NaN	0.447	NaN	NaN	NaN	5	NaN	NaN	NaN	0	NaN	NaN	NaN
sp	9606	1	2	UP000005640_9606_Homo sapiens 20210617	>sp|O75874|IDHC_HUMAN Isocitrate dehydrogenase [NADP] cytoplasmic OS=Homo sapiens OX=9606 GN=IDH1 PE=1 SV=2				O75874	O75874	IDHC_HUMAN	Homo sapiens	IDH1	Isocitrate dehydrogenase [NADP] cytoplasmic	176280590	24800046	36612340	34811636	0.577	0.193	0.174	0.171	5	5	5	5	0	0	0	0
sp	9606	1	1	UP000005640_9606_Homo sapiens 20210617	>sp|Q5SSJ5|HP1B3_HUMAN Heterochromatin protein 1-binding protein 3 OS=Homo sapiens OX=9606 GN=HP1BP3 PE=1 SV=1				Q5SSJ5	Q5SSJ5	HP1B3_HUMAN	Homo sapiens	HP1BP3	Heterochromatin protein 1-binding protein 3	24360208	NaN	NaN	NaN	0.145	NaN	NaN	NaN	5	NaN	NaN	NaN	0	NaN	NaN	NaN
sp	9606	1	1	UP000005640_9606_Homo sapiens 20210617	>sp|P61964|WDR5_HUMAN WD repeat-containing protein 5 OS=Homo sapiens OX=9606 GN=WDR5 PE=1 SV=1				P61964	P61964	WDR5_HUMAN	Homo sapiens	WDR5	WD repeat-containing protein 5	2.75257e+06	NaN	NaN	NaN	0.039	NaN	NaN	NaN	1	NaN	NaN	NaN	0	NaN	NaN	NaN
sp	9606	1	1	UP000005640_9606_Homo sapiens 20210617	>sp|Q99436|PSB7_HUMAN Proteasome subunit beta type-7 OS=Homo sapiens OX=9606 GN=PSMB7 PE=1 SV=1				Q99436	Q99436	PSB7_HUMAN	Homo sapiens	PSMB7	Proteasome subunit beta type-7	21095166	NaN	NaN	NaN	0.231	NaN	NaN	NaN	5	NaN	NaN	NaN	0	NaN	NaN	NaN
sp	9606	1	1	UP000005640_9606_Homo sapiens 20210617	>sp|Q9Y3B2|EXOS1_HUMAN Exosome complex component CSL4 OS=Homo sapiens OX=9606 GN=EXOSC1 PE=1 SV=1				Q9Y3B2	Q9Y3B2	EXOS1_HUMAN	Homo sapiens	EXOSC1	Exosome complex component CSL4	2.66783e+06	NaN	NaN	NaN	0.113	NaN	NaN	NaN	2	NaN	NaN	NaN	0	NaN	NaN	NaN
sp	9606	1	4	UP000005640_9606_Homo sapiens 20210617	>sp|P31943|HNRH1_HUMAN Heterogeneous nuclear ribonucleoprotein H OS=Homo sapiens OX=9606 GN=HNRNPH1 PE=1 SV=4				P31943	P31943	HNRH1_HUMAN	Homo sapiens	HNRNPH1	Heterogeneous nuclear ribonucleoprotein H	29908648	2.77015e+06	8160336	5298558	0.312	0.096	0.176	0.134	5	4	5	5	0	0	0	0
sp	9606	1	3	UP000005640_9606_Homo sapiens 20210617	>sp|P00568|KAD1_HUMAN Adenylate kinase isoenzyme 1 OS=Homo sapiens OX=9606 GN=AK1 PE=1 SV=3				P00568	P00568	KAD1_HUMAN	Homo sapiens	AK1	Adenylate kinase isoenzyme 1	18832124	NaN	NaN	NaN	0.289	NaN	NaN	NaN	5	NaN	NaN	NaN	0	NaN	NaN	NaN
sp	9606	1	1	UP000005640_9606_Homo sapiens 20210617	>sp|P46940|IQGA1_HUMAN Ras GTPase-activating-like protein IQGAP1 OS=Homo sapiens OX=9606 GN=IQGAP1 PE=1 SV=1				P46940	P46940	IQGA1_HUMAN	Homo sapiens	IQGAP1	Ras GTPase-activating-like protein IQGAP1	32176174	NaN	NaN	NaN	0.174	NaN	NaN	NaN	5	NaN	NaN	NaN	0	NaN	NaN	NaN
sp	9606	1	4	UP000005640_9606_Homo sapiens 20210617	>sp|Q15637|SF01_HUMAN Splicing factor 1 OS=Homo sapiens OX=9606 GN=SF1 PE=1 SV=4				Q15637	Q15637	SF01_HUMAN	Homo sapiens	SF1	Splicing factor 1	11419922	NaN	NaN	NaN	0.199	NaN	NaN	NaN	5	NaN	NaN	NaN	0	NaN	NaN	NaN
sp	9606	1	1	UP000005640_9606_Homo sapiens 20210617	>sp|Q02318|CP27A_HUMAN Sterol 26-hydroxylase, mitochondrial OS=Homo sapiens OX=9606 GN=CYP27A1 PE=1 SV=1				Q02318	Q02318	CP27A_HUMAN	Homo sapiens	CYP27A1	Sterol 26-hydroxylase, mitochondrial	34912830	NaN	NaN	NaN	0.345	NaN	NaN	NaN	5	NaN	NaN	NaN	0	NaN	NaN	NaN
sp	9606	1	1	UP000005640_9606_Homo sapiens 20210617	>sp|Q9NTZ6|RBM12_HUMAN RNA-binding protein 12 OS=Homo sapiens OX=9606 GN=RBM12 PE=1 SV=1				Q9NTZ6	Q9NTZ6	RBM12_HUMAN	Homo sapiens	RBM12	RNA-binding protein 12	152872290	NaN	NaN	NaN	0.151	NaN	NaN	NaN	5	NaN	NaN	NaN	0	NaN	NaN	NaN
sp	9606	1	2	UP000005640_9606_Homo sapiens 20210617	>sp|P45880|VDAC2_HUMAN Voltage-dependent anion-selective channel protein 2 OS=Homo sapiens OX=9606 GN=VDAC2 PE=1 SV=2				P45880	P45880	VDAC2_HUMAN	Homo sapiens	VDAC2	Voltage-dependent anion-selective channel protein 2	65622310	NaN	2.55525e+06	NaN	0.279	NaN	0.041	NaN	5	NaN	1	NaN	0	NaN	0	NaN
sp	9606	1	3	UP000005640_9606_Homo sapiens 20210617	>sp|Q9Y5B0|CTDP1_HUMAN RNA polymerase II subunit A C-terminal domain phosphatase OS=Homo sapiens OX=9606 GN=CTDP1 PE=1 SV=3				Q9Y5B0	Q9Y5B0	CTDP1_HUMAN	Homo sapiens	CTDP1	RNA polymerase II subunit A C-terminal domain phosphatase	3.25617e+06	NaN	NaN	NaN	0.021	NaN	NaN	NaN	2	NaN	NaN	NaN	0.00175377	NaN	NaN	NaN
sp	9606	1	1	UP000005640_9606_Homo sapiens 20210617	>sp|Q96AG4|LRC59_HUMAN Leucine-rich repeat-containing protein 59 OS=Homo sapiens OX=9606 GN=LRRC59 PE=1 SV=1				Q96AG4	Q96AG4	LRC59_HUMAN	Homo sapiens	LRRC59	Leucine-rich repeat-containing protein 59	49148000	NaN	NaN	1.85684e+06	0.391	NaN	NaN	0.033	5	NaN	NaN	1	0	NaN	NaN	0
sp	9606	1	1	UP000005640_9606_Homo sapiens 20210617	>sp|Q9Y314|NOSIP_HUMAN Nitric oxide synthase-interacting protein OS=Homo sapiens OX=9606 GN=NOSIP PE=1 SV=1				Q9Y314	Q9Y314	NOSIP_HUMAN	Homo sapiens	NOSIP	Nitric oxide synthase-interacting protein	2530483	NaN	NaN	NaN	0.066	NaN	NaN	NaN	2	NaN	NaN	NaN	0.00155703	NaN	NaN	NaN
sp	9606	1	1	UP000005640_9606_Homo sapiens 20210617	>sp|Q9NWV4|CZIB_HUMAN CXXC motif containing zinc binding protein OS=Homo sapiens OX=9606 GN=CZIB PE=1 SV=1				Q9NWV4	Q9NWV4	CZIB_HUMAN	Homo sapiens	CZIB	CXXC motif containing zinc binding protein	1.20583e+06	NaN	NaN	NaN	0.106	NaN	NaN	NaN	1	NaN	NaN	NaN	0.00155703	NaN	NaN	NaN
sp	9606	1	2	UP000005640_9606_Homo sapiens 20210617	>sp|P00338|LDHA_HUMAN L-lactate dehydrogenase A chain OS=Homo sapiens OX=9606 GN=LDHA PE=1 SV=2				P00338	P00338	LDHA_HUMAN	Homo sapiens	LDHA	L-lactate dehydrogenase A chain	271192130	785177	3.31192e+06	16276823	0.696	0.063	0.108	0.136	5	1	3	4	0	0	0	0
sp	9606	1;2	2	UP000005640_9606_Homo sapiens 20210617	>sp|C4AMC7|WASH3_HUMAN Putative WAS protein family homolog 3 OS=Homo sapiens OX=9606 GN=WASH3P PE=1 SV=2;>sp|Q6VEQ5|WASH2_HUMAN WAS protein family homolog 2 OS=Homo sapiens OX=9606 GN=WASH2P PE=2 SV=2	;	;	;	C4AMC7;Q6VEQ5	C4AMC7;Q6VEQ5	WASH3_HUMAN;WASH2_HUMAN	Homo sapiens	WASH3P;WASH2P	Putative WAS protein family homolog 3;WAS protein family homolog 2	968729	NaN	NaN	NaN	1.7%;1.7%	NaN	NaN	NaN	1	NaN	NaN	NaN	0.00175377	NaN	NaN	NaN
sp	9606	1	3	UP000005640_9606_Homo sapiens 20210617	>sp|P46779|RL28_HUMAN 60S ribosomal protein L28 OS=Homo sapiens OX=9606 GN=RPL28 PE=1 SV=3				P46779	P46779	RL28_HUMAN	Homo sapiens	RPL28	60S ribosomal protein L28	88215690	NaN	5714605	NaN	0.599	NaN	0.058	NaN	5	NaN	1	NaN	0	NaN	0	NaN
sp	9606	1	3	UP000005640_9606_Homo sapiens 20210617	>sp|O00154|BACH_HUMAN Cytosolic acyl coenzyme A thioester hydrolase OS=Homo sapiens OX=9606 GN=ACOT7 PE=1 SV=3				O00154	O00154	BACH_HUMAN	Homo sapiens	ACOT7	Cytosolic acyl coenzyme A thioester hydrolase	2.33304e+06	NaN	NaN	NaN	0.061	NaN	NaN	NaN	2	NaN	NaN	NaN	0	NaN	NaN	NaN
sp	9606	1	2	UP000005640_9606_Homo sapiens 20210617	>sp|Q9HCU5|PREB_HUMAN Prolactin regulatory element-binding protein OS=Homo sapiens OX=9606 GN=PREB PE=1 SV=2				Q9HCU5	Q9HCU5	PREB_HUMAN	Homo sapiens	PREB	Prolactin regulatory element-binding protein	6146142	NaN	NaN	NaN	0.144	NaN	NaN	NaN	4	NaN	NaN	NaN	0	NaN	NaN	NaN
sp	9606	1	1	UP000005640_9606_Homo sapiens 20210617	>sp|Q09161|NCBP1_HUMAN Nuclear cap-binding protein subunit 1 OS=Homo sapiens OX=9606 GN=NCBP1 PE=1 SV=1				Q09161	Q09161	NCBP1_HUMAN	Homo sapiens	NCBP1	Nuclear cap-binding protein subunit 1	24524854	NaN	NaN	NaN	0.067	NaN	NaN	NaN	5	NaN	NaN	NaN	0	NaN	NaN	NaN
sp	9606	1	2	UP000005640_9606_Homo sapiens 20210617	>sp|O43252|PAPS1_HUMAN Bifunctional 3'-phosphoadenosine 5'-phosphosulfate synthase 1 OS=Homo sapiens OX=9606 GN=PAPSS1 PE=1 SV=2				O43252	O43252	PAPS1_HUMAN	Homo sapiens	PAPSS1	Bifunctional 3'-phosphoadenosine 5'-phosphosulfate synthase 1	20883072	NaN	NaN	NaN	0.212	NaN	NaN	NaN	5	NaN	NaN	NaN	0	NaN	NaN	NaN
sp	9606	1	4	UP000005640_9606_Homo sapiens 20210617	>sp|P14324|FPPS_HUMAN Farnesyl pyrophosphate synthase OS=Homo sapiens OX=9606 GN=FDPS PE=1 SV=4				P14324	P14324	FPPS_HUMAN	Homo sapiens	FDPS	Farnesyl pyrophosphate synthase	57731830	NaN	NaN	NaN	0.279	NaN	NaN	NaN	5	NaN	NaN	NaN	0	NaN	NaN	NaN
sp	9606	1	1	UP000005640_9606_Homo sapiens 20210617	>sp|P60842|IF4A1_HUMAN Eukaryotic initiation factor 4A-I OS=Homo sapiens OX=9606 GN=EIF4A1 PE=1 SV=1				P60842	P60842	IF4A1_HUMAN	Homo sapiens	EIF4A1	Eukaryotic initiation factor 4A-I	133541230	1.9593e+06	2.5907e+06	NaN	0.547	0.027	0.03	NaN	5	1	1	NaN	0	0	0	NaN
sp	9606	1	1	UP000005640_9606_Homo sapiens 20210617	>sp|Q8NC56|LEMD2_HUMAN LEM domain-containing protein 2 OS=Homo sapiens OX=9606 GN=LEMD2 PE=1 SV=1				Q8NC56	Q8NC56	LEMD2_HUMAN	Homo sapiens	LEMD2	LEM domain-containing protein 2	16035927	NaN	NaN	NaN	0.109	NaN	NaN	NaN	5	NaN	NaN	NaN	0	NaN	NaN	NaN
sp	9606	1	4	UP000005640_9606_Homo sapiens 20210617	>sp|A0MZ66|SHOT1_HUMAN Shootin-1 OS=Homo sapiens OX=9606 GN=SHTN1 PE=1 SV=4				A0MZ66	A0MZ66	SHOT1_HUMAN	Homo sapiens	SHTN1	Shootin-1	47376548	NaN	NaN	NaN	0.265	NaN	NaN	NaN	5	NaN	NaN	NaN	0	NaN	NaN	NaN
sp	9606	1	1	UP000005640_9606_Homo sapiens 20210617	>sp|P09001|RM03_HUMAN 39S ribosomal protein L3, mitochondrial OS=Homo sapiens OX=9606 GN=MRPL3 PE=1 SV=1				P09001	P09001	RM03_HUMAN	Homo sapiens	MRPL3	39S ribosomal protein L3, mitochondrial	14355721	NaN	NaN	NaN	0.207	NaN	NaN	NaN	5	NaN	NaN	NaN	0	NaN	NaN	NaN
sp	9606	1	4	UP000005640_9606_Homo sapiens 20210617	>sp|P38919|IF4A3_HUMAN Eukaryotic initiation factor 4A-III OS=Homo sapiens OX=9606 GN=EIF4A3 PE=1 SV=4				P38919	P38919	IF4A3_HUMAN	Homo sapiens	EIF4A3	Eukaryotic initiation factor 4A-III	33244448	5721634	NaN	NaN	0.328	0.019	NaN	NaN	5	1	NaN	NaN	0	0	NaN	NaN
sp	9606	1	2	UP000005640_9606_Homo sapiens 20210617	>sp|Q13492|PICAL_HUMAN Phosphatidylinositol-binding clathrin assembly protein OS=Homo sapiens OX=9606 GN=PICALM PE=1 SV=2				Q13492	Q13492	PICAL_HUMAN	Homo sapiens	PICALM	Phosphatidylinositol-binding clathrin assembly protein	6.59028e+06	NaN	NaN	NaN	0.078	NaN	NaN	NaN	4	NaN	NaN	NaN	0	NaN	NaN	NaN
sp	9606	1	2	UP000005640_9606_Homo sapiens 20210617	>sp|P16435|NCPR_HUMAN NADPH--cytochrome P450 reductase OS=Homo sapiens OX=9606 GN=POR PE=1 SV=2				P16435	P16435	NCPR_HUMAN	Homo sapiens	POR	NADPH--cytochrome P450 reductase	110184200	NaN	3.43371e+06	NaN	0.563	NaN	0.01	NaN	5	NaN	1	NaN	0	NaN	0	NaN
sp	9606	1	1	UP000005640_9606_Homo sapiens 20210617	>sp|Q13217|DNJC3_HUMAN DnaJ homolog subfamily C member 3 OS=Homo sapiens OX=9606 GN=DNAJC3 PE=1 SV=1				Q13217	Q13217	DNJC3_HUMAN	Homo sapiens	DNAJC3	DnaJ homolog subfamily C member 3	12470846	NaN	NaN	NaN	0.137	NaN	NaN	NaN	4	NaN	NaN	NaN	0	NaN	NaN	NaN
sp	9606	1	2	UP000005640_9606_Homo sapiens 20210617	>sp|Q92973|TNPO1_HUMAN Transportin-1 OS=Homo sapiens OX=9606 GN=TNPO1 PE=1 SV=2				Q92973	Q92973	TNPO1_HUMAN	Homo sapiens	TNPO1	Transportin-1	28194528	NaN	NaN	NaN	0.133	NaN	NaN	NaN	5	NaN	NaN	NaN	0	NaN	NaN	NaN
sp	9606	1	2	UP000005640_9606_Homo sapiens 20210617	>sp|Q6NUM9|RETST_HUMAN All-trans-retinol 13,14-reductase OS=Homo sapiens OX=9606 GN=RETSAT PE=1 SV=2				Q6NUM9	Q6NUM9	RETST_HUMAN	Homo sapiens	RETSAT	All-trans-retinol 13,14-reductase	11813984	NaN	NaN	NaN	0.187	NaN	NaN	NaN	5	NaN	NaN	NaN	0	NaN	NaN	NaN
sp	9606	1	2	UP000005640_9606_Homo sapiens 20210617	>sp|O95793|STAU1_HUMAN Double-stranded RNA-binding protein Staufen homolog 1 OS=Homo sapiens OX=9606 GN=STAU1 PE=1 SV=2				O95793	O95793	STAU1_HUMAN	Homo sapiens	STAU1	Double-stranded RNA-binding protein Staufen homolog 1	107200650	NaN	NaN	NaN	0.39	NaN	NaN	NaN	5	NaN	NaN	NaN	0	NaN	NaN	NaN
sp	9606	1	2	UP000005640_9606_Homo sapiens 20210617	>sp|P61981|1433G_HUMAN 14-3-3 protein gamma OS=Homo sapiens OX=9606 GN=YWHAG PE=1 SV=2				P61981	P61981	1433G_HUMAN	Homo sapiens	YWHAG	14-3-3 protein gamma	76456600	NaN	13807120	NaN	0.377	NaN	0.04	NaN	5	NaN	1	NaN	0	NaN	0	NaN
sp	9606	1	2	UP000005640_9606_Homo sapiens 20210617	>sp|Q13363|CTBP1_HUMAN C-terminal-binding protein 1 OS=Homo sapiens OX=9606 GN=CTBP1 PE=1 SV=2				Q13363	Q13363	CTBP1_HUMAN	Homo sapiens	CTBP1	C-terminal-binding protein 1	10552363	NaN	NaN	NaN	0.139	NaN	NaN	NaN	5	NaN	NaN	NaN	0	NaN	NaN	NaN
sp	9606	1	1	UP000005640_9606_Homo sapiens 20210617	>sp|Q9NP79|VTA1_HUMAN Vacuolar protein sorting-associated protein VTA1 homolog OS=Homo sapiens OX=9606 GN=VTA1 PE=1 SV=1				Q9NP79	Q9NP79	VTA1_HUMAN	Homo sapiens	VTA1	Vacuolar protein sorting-associated protein VTA1 homolog	12278470	NaN	NaN	NaN	0.121	NaN	NaN	NaN	4	NaN	NaN	NaN	0	NaN	NaN	NaN
sp	9606	1	2	UP000005640_9606_Homo sapiens 20210617	>sp|Q9NZB2|F120A_HUMAN Constitutive coactivator of PPAR-gamma-like protein 1 OS=Homo sapiens OX=9606 GN=FAM120A PE=1 SV=2				Q9NZB2	Q9NZB2	F120A_HUMAN	Homo sapiens	FAM120A	Constitutive coactivator of PPAR-gamma-like protein 1	21715628	NaN	NaN	NaN	0.033	NaN	NaN	NaN	4	NaN	NaN	NaN	0	NaN	NaN	NaN
sp	9606	1	1	UP000005640_9606_Homo sapiens 20210617	>sp|O43598|DNPH1_HUMAN 2'-deoxynucleoside 5'-phosphate N-hydrolase 1 OS=Homo sapiens OX=9606 GN=DNPH1 PE=1 SV=1				O43598	O43598	DNPH1_HUMAN	Homo sapiens	DNPH1	2'-deoxynucleoside 5'-phosphate N-hydrolase 1	9576706	NaN	NaN	NaN	0.241	NaN	NaN	NaN	4	NaN	NaN	NaN	0	NaN	NaN	NaN
sp	9606	1	6	UP000005640_9606_Homo sapiens 20210617	>sp|P17858|PFKAL_HUMAN ATP-dependent 6-phosphofructokinase, liver type OS=Homo sapiens OX=9606 GN=PFKL PE=1 SV=6				P17858	P17858	PFKAL_HUMAN	Homo sapiens	PFKL	ATP-dependent 6-phosphofructokinase, liver type	16464318	NaN	NaN	NaN	0.118	NaN	NaN	NaN	5	NaN	NaN	NaN	0	NaN	NaN	NaN
sp	9606	1	1	UP000005640_9606_Homo sapiens 20210617	>sp|P05023|AT1A1_HUMAN Sodium/potassium-transporting ATPase subunit alpha-1 OS=Homo sapiens OX=9606 GN=ATP1A1 PE=1 SV=1				P05023	P05023	AT1A1_HUMAN	Homo sapiens	ATP1A1	Sodium/potassium-transporting ATPase subunit alpha-1	53651640	NaN	1.14262e+06	1.27997e+06	0.249	NaN	0.011	0.011	5	NaN	1	1	0	NaN	0	0
sp	9606	1	1	UP000005640_9606_Homo sapiens 20210617	>sp|P62195|PRS8_HUMAN 26S proteasome regulatory subunit 8 OS=Homo sapiens OX=9606 GN=PSMC5 PE=1 SV=1				P62195	P62195	PRS8_HUMAN	Homo sapiens	PSMC5	26S proteasome regulatory subunit 8	27081924	NaN	NaN	NaN	0.562	NaN	NaN	NaN	5	NaN	NaN	NaN	0	NaN	NaN	NaN
sp	9606	1	3	UP000005640_9606_Homo sapiens 20210617	>sp|O75251|NDUS7_HUMAN NADH dehydrogenase [ubiquinone] iron-sulfur protein 7, mitochondrial OS=Homo sapiens OX=9606 GN=NDUFS7 PE=1 SV=3				O75251	O75251	NDUS7_HUMAN	Homo sapiens	NDUFS7	NADH dehydrogenase [ubiquinone] iron-sulfur protein 7, mitochondrial	22820812	NaN	NaN	NaN	0.075	NaN	NaN	NaN	2	NaN	NaN	NaN	0.00364721	NaN	NaN	NaN
sp	9606	1	3	UP000005640_9606_Homo sapiens 20210617	>sp|Q8N4T8|CBR4_HUMAN 3-oxoacyl-[acyl-carrier-protein] reductase OS=Homo sapiens OX=9606 GN=CBR4 PE=1 SV=3				Q8N4T8	Q8N4T8	CBR4_HUMAN	Homo sapiens	CBR4	3-oxoacyl-[acyl-carrier-protein] reductase	10740738	NaN	NaN	NaN	0.122	NaN	NaN	NaN	3	NaN	NaN	NaN	0	NaN	NaN	NaN
sp	9606	1	1	UP000005640_9606_Homo sapiens 20210617	>sp|O00487|PSDE_HUMAN 26S proteasome non-ATPase regulatory subunit 14 OS=Homo sapiens OX=9606 GN=PSMD14 PE=1 SV=1				O00487	O00487	PSDE_HUMAN	Homo sapiens	PSMD14	26S proteasome non-ATPase regulatory subunit 14	33053940	NaN	NaN	688887	0.29	NaN	NaN	0.042	5	NaN	NaN	1	0	NaN	NaN	0
sp	9606	1	2	UP000005640_9606_Homo sapiens 20210617	>sp|Q99959|PKP2_HUMAN Plakophilin-2 OS=Homo sapiens OX=9606 GN=PKP2 PE=1 SV=2				Q99959	Q99959	PKP2_HUMAN	Homo sapiens	PKP2	Plakophilin-2	3.28923e+06	NaN	NaN	NaN	0.023	NaN	NaN	NaN	2	NaN	NaN	NaN	0.00118906	NaN	NaN	NaN
sp	9606	1	1	UP000005640_9606_Homo sapiens 20210617	>sp|Q9BQE3|TBA1C_HUMAN Tubulin alpha-1C chain OS=Homo sapiens OX=9606 GN=TUBA1C PE=1 SV=1				Q9BQE3	Q9BQE3	TBA1C_HUMAN	Homo sapiens	TUBA1C	Tubulin alpha-1C chain	19848212	NaN	1.06755e+06	1461436	0.069	NaN	0.029	0.029	3	NaN	1	1	0	NaN	0	0
sp	9606	1	4	UP000005640_9606_Homo sapiens 20210617	>sp|Q16822|PCKGM_HUMAN Phosphoenolpyruvate carboxykinase [GTP], mitochondrial OS=Homo sapiens OX=9606 GN=PCK2 PE=1 SV=4				Q16822	Q16822	PCKGM_HUMAN	Homo sapiens	PCK2	Phosphoenolpyruvate carboxykinase [GTP], mitochondrial	98922440	NaN	88631	506850	0.467	NaN	0.025	0.019	5	NaN	1	1	0	NaN	0	0
sp	9606	1	1	UP000005640_9606_Homo sapiens 20210617	>sp|Q9BRK5|CAB45_HUMAN 45 kDa calcium-binding protein OS=Homo sapiens OX=9606 GN=SDF4 PE=1 SV=1				Q9BRK5	Q9BRK5	CAB45_HUMAN	Homo sapiens	SDF4	45 kDa calcium-binding protein	24044470	64907190	NaN	NaN	0.381	0.055	NaN	NaN	5	2	NaN	NaN	0	0	NaN	NaN
sp	9606	1	1	UP000005640_9606_Homo sapiens 20210617	>sp|O75356|ENTP5_HUMAN Ectonucleoside triphosphate diphosphohydrolase 5 OS=Homo sapiens OX=9606 GN=ENTPD5 PE=1 SV=1				O75356	O75356	ENTP5_HUMAN	Homo sapiens	ENTPD5	Ectonucleoside triphosphate diphosphohydrolase 5	18117192	NaN	NaN	NaN	0.189	NaN	NaN	NaN	5	NaN	NaN	NaN	0	NaN	NaN	NaN
sp	9606	1	3	UP000005640_9606_Homo sapiens 20210617	>sp|Q5JRX3|PREP_HUMAN Presequence protease, mitochondrial OS=Homo sapiens OX=9606 GN=PITRM1 PE=1 SV=3				Q5JRX3	Q5JRX3	PREP_HUMAN	Homo sapiens	PITRM1	Presequence protease, mitochondrial	19419062	NaN	NaN	NaN	0.158	NaN	NaN	NaN	5	NaN	NaN	NaN	0	NaN	NaN	NaN
sp	9606	1	4	UP000005640_9606_Homo sapiens 20210617	>sp|P51003|PAPOA_HUMAN Poly(A) polymerase alpha OS=Homo sapiens OX=9606 GN=PAPOLA PE=1 SV=4				P51003	P51003	PAPOA_HUMAN	Homo sapiens	PAPOLA	Poly(A) polymerase alpha	13990048	NaN	NaN	NaN	0.141	NaN	NaN	NaN	5	NaN	NaN	NaN	0	NaN	NaN	NaN
sp	9606	1	2	UP000005640_9606_Homo sapiens 20210617	>sp|Q92990|GLMN_HUMAN Glomulin OS=Homo sapiens OX=9606 GN=GLMN PE=1 SV=2				Q92990	Q92990	GLMN_HUMAN	Homo sapiens	GLMN	Glomulin	14746771	NaN	NaN	NaN	0.071	NaN	NaN	NaN	4	NaN	NaN	NaN	0	NaN	NaN	NaN
sp	9606	1	2	UP000005640_9606_Homo sapiens 20210617	>sp|Q9NQZ5|STAR7_HUMAN StAR-related lipid transfer protein 7, mitochondrial OS=Homo sapiens OX=9606 GN=STARD7 PE=1 SV=2				Q9NQZ5	Q9NQZ5	STAR7_HUMAN	Homo sapiens	STARD7	StAR-related lipid transfer protein 7, mitochondrial	12140304	NaN	NaN	NaN	0.07	NaN	NaN	NaN	2	NaN	NaN	NaN	0.00175377	NaN	NaN	NaN
sp	9606	1	2	UP000005640_9606_Homo sapiens 20210617	>sp|O75439|MPPB_HUMAN Mitochondrial-processing peptidase subunit beta OS=Homo sapiens OX=9606 GN=PMPCB PE=1 SV=2				O75439	O75439	MPPB_HUMAN	Homo sapiens	PMPCB	Mitochondrial-processing peptidase subunit beta	17187534	NaN	NaN	NaN	0.268	NaN	NaN	NaN	5	NaN	NaN	NaN	0	NaN	NaN	NaN
sp	9606	1	3	UP000005640_9606_Homo sapiens 20210617	>sp|P29401|TKT_HUMAN Transketolase OS=Homo sapiens OX=9606 GN=TKT PE=1 SV=3				P29401	P29401	TKT_HUMAN	Homo sapiens	TKT	Transketolase	91268870	2.18083e+06	23582888	16628101	0.563	0.066	0.152	0.079	5	4	5	4	0	0	0	0
sp	9606	1	2	UP000005640_9606_Homo sapiens 20210617	>sp|P25788|PSA3_HUMAN Proteasome subunit alpha type-3 OS=Homo sapiens OX=9606 GN=PSMA3 PE=1 SV=2				P25788	P25788	PSA3_HUMAN	Homo sapiens	PSMA3	Proteasome subunit alpha type-3	63808240	2.27395e+06	10020491	6.49757e+06	0.388	0.035	0.063	0.063	5	1	2	2	0	0	0	0
sp	9606	1	1	UP000005640_9606_Homo sapiens 20210617	>sp|Q96C23|GALM_HUMAN Galactose mutarotase OS=Homo sapiens OX=9606 GN=GALM PE=1 SV=1				Q96C23	Q96C23	GALM_HUMAN	Homo sapiens	GALM	Galactose mutarotase	39933256	NaN	NaN	NaN	0.281	NaN	NaN	NaN	5	NaN	NaN	NaN	0	NaN	NaN	NaN
sp	9606	1	1	UP000005640_9606_Homo sapiens 20210617	>sp|O14617|AP3D1_HUMAN AP-3 complex subunit delta-1 OS=Homo sapiens OX=9606 GN=AP3D1 PE=1 SV=1				O14617	O14617	AP3D1_HUMAN	Homo sapiens	AP3D1	AP-3 complex subunit delta-1	5344137	NaN	NaN	NaN	0.056	NaN	NaN	NaN	5	NaN	NaN	NaN	0	NaN	NaN	NaN
sp	9606	1	1	UP000005640_9606_Homo sapiens 20210617	>sp|Q53T59|H1BP3_HUMAN HCLS1-binding protein 3 OS=Homo sapiens OX=9606 GN=HS1BP3 PE=1 SV=1				Q53T59	Q53T59	H1BP3_HUMAN	Homo sapiens	HS1BP3	HCLS1-binding protein 3	8881707	NaN	NaN	NaN	0.11	NaN	NaN	NaN	4	NaN	NaN	NaN	0	NaN	NaN	NaN
sp	9606	1	1	UP000005640_9606_Homo sapiens 20210617	>sp|P68366|TBA4A_HUMAN Tubulin alpha-4A chain OS=Homo sapiens OX=9606 GN=TUBA4A PE=1 SV=1				P68366	P68366	TBA4A_HUMAN	Homo sapiens	TUBA4A	Tubulin alpha-4A chain	57434.9	NaN	NaN	NaN	0.033	NaN	NaN	NaN	1	NaN	NaN	NaN	0.000807754	NaN	NaN	NaN
sp	9606	1	1	UP000005640_9606_Homo sapiens 20210617	>sp|Q9NWV8|BABA1_HUMAN BRISC and BRCA1-A complex member 1 OS=Homo sapiens OX=9606 GN=BABAM1 PE=1 SV=1				Q9NWV8	Q9NWV8	BABA1_HUMAN	Homo sapiens	BABAM1	BRISC and BRCA1-A complex member 1	7690758	NaN	NaN	NaN	0.033	NaN	NaN	NaN	1	NaN	NaN	NaN	0.000412541	NaN	NaN	NaN
sp	9606	1	2	UP000005640_9606_Homo sapiens 20210617	>sp|Q14376|GALE_HUMAN UDP-glucose 4-epimerase OS=Homo sapiens OX=9606 GN=GALE PE=1 SV=2				Q14376	Q14376	GALE_HUMAN	Homo sapiens	GALE	UDP-glucose 4-epimerase	34635960	NaN	NaN	NaN	0.33	NaN	NaN	NaN	5	NaN	NaN	NaN	0	NaN	NaN	NaN
sp	9606	1	3	UP000005640_9606_Homo sapiens 20210617	>sp|P16444|DPEP1_HUMAN Dipeptidase 1 OS=Homo sapiens OX=9606 GN=DPEP1 PE=1 SV=3				P16444	P16444	DPEP1_HUMAN	Homo sapiens	DPEP1	Dipeptidase 1	5053194	NaN	NaN	NaN	0.105	NaN	NaN	NaN	3	NaN	NaN	NaN	0	NaN	NaN	NaN
sp	9606	1	2	UP000005640_9606_Homo sapiens 20210617	>sp|Q32P28|P3H1_HUMAN Prolyl 3-hydroxylase 1 OS=Homo sapiens OX=9606 GN=P3H1 PE=1 SV=2				Q32P28	Q32P28	P3H1_HUMAN	Homo sapiens	P3H1	Prolyl 3-hydroxylase 1	54648820	NaN	NaN	NaN	0.125	NaN	NaN	NaN	5	NaN	NaN	NaN	0	NaN	NaN	NaN
sp	9606	1	5	UP000005640_9606_Homo sapiens 20210617	>sp|P39060|COIA1_HUMAN Collagen alpha-1(XVIII) chain OS=Homo sapiens OX=9606 GN=COL18A1 PE=1 SV=5				P39060	P39060	COIA1_HUMAN	Homo sapiens	COL18A1	Collagen alpha-1(XVIII) chain	838969	NaN	NaN	NaN	0.005	NaN	NaN	NaN	1	NaN	NaN	NaN	0.00271463	NaN	NaN	NaN
sp	9606	1	2	UP000005640_9606_Homo sapiens 20210617	>sp|Q96S55|WRIP1_HUMAN ATPase WRNIP1 OS=Homo sapiens OX=9606 GN=WRNIP1 PE=1 SV=2				Q96S55	Q96S55	WRIP1_HUMAN	Homo sapiens	WRNIP1	ATPase WRNIP1	157519780	NaN	NaN	NaN	0.074	NaN	NaN	NaN	5	NaN	NaN	NaN	0	NaN	NaN	NaN
sp	9606	1	3	UP000005640_9606_Homo sapiens 20210617	>sp|Q13596|SNX1_HUMAN Sorting nexin-1 OS=Homo sapiens OX=9606 GN=SNX1 PE=1 SV=3				Q13596	Q13596	SNX1_HUMAN	Homo sapiens	SNX1	Sorting nexin-1	17069396	NaN	NaN	NaN	0.138	NaN	NaN	NaN	5	NaN	NaN	NaN	0	NaN	NaN	NaN
sp	9606	1	5	UP000005640_9606_Homo sapiens 20210617	>sp|Q13724|MOGS_HUMAN Mannosyl-oligosaccharide glucosidase OS=Homo sapiens OX=9606 GN=MOGS PE=1 SV=5				Q13724	Q13724	MOGS_HUMAN	Homo sapiens	MOGS	Mannosyl-oligosaccharide glucosidase	51340744	NaN	NaN	NaN	0.375	NaN	NaN	NaN	5	NaN	NaN	NaN	0	NaN	NaN	NaN
sp	9606	1	2	UP000005640_9606_Homo sapiens 20210617	>sp|P82675|RT05_HUMAN 28S ribosomal protein S5, mitochondrial OS=Homo sapiens OX=9606 GN=MRPS5 PE=1 SV=2				P82675	P82675	RT05_HUMAN	Homo sapiens	MRPS5	28S ribosomal protein S5, mitochondrial	7838980	NaN	NaN	NaN	0.1	NaN	NaN	NaN	4	NaN	NaN	NaN	0	NaN	NaN	NaN
sp	9606	1	2	UP000005640_9606_Homo sapiens 20210617	>sp|Q9BYD6|RM01_HUMAN 39S ribosomal protein L1, mitochondrial OS=Homo sapiens OX=9606 GN=MRPL1 PE=1 SV=2				Q9BYD6	Q9BYD6	RM01_HUMAN	Homo sapiens	MRPL1	39S ribosomal protein L1, mitochondrial	18132530	NaN	NaN	NaN	0.163	NaN	NaN	NaN	5	NaN	NaN	NaN	0	NaN	NaN	NaN
sp	9606	1	2	UP000005640_9606_Homo sapiens 20210617	>sp|P52888|THOP1_HUMAN Thimet oligopeptidase OS=Homo sapiens OX=9606 GN=THOP1 PE=1 SV=2				P52888	P52888	THOP1_HUMAN	Homo sapiens	THOP1	Thimet oligopeptidase	50742590	NaN	NaN	NaN	0.271	NaN	NaN	NaN	5	NaN	NaN	NaN	0	NaN	NaN	NaN
sp	9606	1	1	UP000005640_9606_Homo sapiens 20210617	>sp|Q96IJ6|GMPPA_HUMAN Mannose-1-phosphate guanyltransferase alpha OS=Homo sapiens OX=9606 GN=GMPPA PE=1 SV=1				Q96IJ6	Q96IJ6	GMPPA_HUMAN	Homo sapiens	GMPPA	Mannose-1-phosphate guanyltransferase alpha	17460992	NaN	NaN	NaN	0.26	NaN	NaN	NaN	5	NaN	NaN	NaN	0	NaN	NaN	NaN
sp	9606	1	2	UP000005640_9606_Homo sapiens 20210617	>sp|Q7Z4W1|DCXR_HUMAN L-xylulose reductase OS=Homo sapiens OX=9606 GN=DCXR PE=1 SV=2				Q7Z4W1	Q7Z4W1	DCXR_HUMAN	Homo sapiens	DCXR	L-xylulose reductase	42936050	NaN	NaN	NaN	0.324	NaN	NaN	NaN	5	NaN	NaN	NaN	0	NaN	NaN	NaN
sp	9606	1	2	UP000005640_9606_Homo sapiens 20210617	>sp|P06681|CO2_HUMAN Complement C2 OS=Homo sapiens OX=9606 GN=C2 PE=1 SV=2				P06681	P06681	CO2_HUMAN	Homo sapiens	C2	Complement C2	5151918	NaN	NaN	NaN	0.041	NaN	NaN	NaN	3	NaN	NaN	NaN	0	NaN	NaN	NaN
sp	9606	1	3	UP000005640_9606_Homo sapiens 20210617	>sp|P53992|SC24C_HUMAN Protein transport protein Sec24C OS=Homo sapiens OX=9606 GN=SEC24C PE=1 SV=3				P53992	P53992	SC24C_HUMAN	Homo sapiens	SEC24C	Protein transport protein Sec24C	53981636	NaN	NaN	NaN	0.19	NaN	NaN	NaN	5	NaN	NaN	NaN	0	NaN	NaN	NaN
sp	9606	1	2	UP000005640_9606_Homo sapiens 20210617	>sp|P07942|LAMB1_HUMAN Laminin subunit beta-1 OS=Homo sapiens OX=9606 GN=LAMB1 PE=1 SV=2				P07942	P07942	LAMB1_HUMAN	Homo sapiens	LAMB1	Laminin subunit beta-1	27773500	NaN	NaN	NaN	0.057	NaN	NaN	NaN	5	NaN	NaN	NaN	0	NaN	NaN	NaN
sp	9606	1	1	UP000005640_9606_Homo sapiens 20210617	>sp|Q96RE7|NACC1_HUMAN Nucleus accumbens-associated protein 1 OS=Homo sapiens OX=9606 GN=NACC1 PE=1 SV=1				Q96RE7	Q96RE7	NACC1_HUMAN	Homo sapiens	NACC1	Nucleus accumbens-associated protein 1	802188	NaN	NaN	NaN	0.021	NaN	NaN	NaN	1	NaN	NaN	NaN	0.00175377	NaN	NaN	NaN
sp	9606	1	1	UP000005640_9606_Homo sapiens 20210617	>sp|P42345|MTOR_HUMAN Serine/threonine-protein kinase mTOR OS=Homo sapiens OX=9606 GN=MTOR PE=1 SV=1				P42345	P42345	MTOR_HUMAN	Homo sapiens	MTOR	Serine/threonine-protein kinase mTOR	28353676	NaN	NaN	NaN	0.055	NaN	NaN	NaN	5	NaN	NaN	NaN	0	NaN	NaN	NaN
sp	9606	1	1	UP000005640_9606_Homo sapiens 20210617	>sp|Q9NZL9|MAT2B_HUMAN Methionine adenosyltransferase 2 subunit beta OS=Homo sapiens OX=9606 GN=MAT2B PE=1 SV=1				Q9NZL9	Q9NZL9	MAT2B_HUMAN	Homo sapiens	MAT2B	Methionine adenosyltransferase 2 subunit beta	16586434	NaN	NaN	NaN	0.111	NaN	NaN	NaN	3	NaN	NaN	NaN	0	NaN	NaN	NaN
sp	9606	1	2	UP000005640_9606_Homo sapiens 20210617	>sp|O94855|SC24D_HUMAN Protein transport protein Sec24D OS=Homo sapiens OX=9606 GN=SEC24D PE=1 SV=2				O94855	O94855	SC24D_HUMAN	Homo sapiens	SEC24D	Protein transport protein Sec24D	15688787	NaN	NaN	NaN	0.085	NaN	NaN	NaN	5	NaN	NaN	NaN	0	NaN	NaN	NaN
sp	9606	1	2	UP000005640_9606_Homo sapiens 20210617	>sp|Q9Y4R8|TELO2_HUMAN Telomere length regulation protein TEL2 homolog OS=Homo sapiens OX=9606 GN=TELO2 PE=1 SV=2				Q9Y4R8	Q9Y4R8	TELO2_HUMAN	Homo sapiens	TELO2	Telomere length regulation protein TEL2 homolog	2.09753e+06	NaN	NaN	NaN	0.05	NaN	NaN	NaN	4	NaN	NaN	NaN	0	NaN	NaN	NaN
sp	9606	1	1	UP000005640_9606_Homo sapiens 20210617	>sp|Q9Y6Y8|S23IP_HUMAN SEC23-interacting protein OS=Homo sapiens OX=9606 GN=SEC23IP PE=1 SV=1				Q9Y6Y8	Q9Y6Y8	S23IP_HUMAN	Homo sapiens	SEC23IP	SEC23-interacting protein	22015458	NaN	NaN	NaN	0.183	NaN	NaN	NaN	5	NaN	NaN	NaN	0	NaN	NaN	NaN
sp	9606	1	1	UP000005640_9606_Homo sapiens 20210617	>sp|P84095|RHOG_HUMAN Rho-related GTP-binding protein RhoG OS=Homo sapiens OX=9606 GN=RHOG PE=1 SV=1				P84095	P84095	RHOG_HUMAN	Homo sapiens	RHOG	Rho-related GTP-binding protein RhoG	1.69842e+06	NaN	NaN	NaN	0.052	NaN	NaN	NaN	1	NaN	NaN	NaN	0	NaN	NaN	NaN
sp	9606	1	3	UP000005640_9606_Homo sapiens 20210617	>sp|Q14008|CKAP5_HUMAN Cytoskeleton-associated protein 5 OS=Homo sapiens OX=9606 GN=CKAP5 PE=1 SV=3				Q14008	Q14008	CKAP5_HUMAN	Homo sapiens	CKAP5	Cytoskeleton-associated protein 5	24498362	NaN	NaN	NaN	0.142	NaN	NaN	NaN	5	NaN	NaN	NaN	0	NaN	NaN	NaN
sp	9606	1	1	UP000005640_9606_Homo sapiens 20210617	>sp|P43490|NAMPT_HUMAN Nicotinamide phosphoribosyltransferase OS=Homo sapiens OX=9606 GN=NAMPT PE=1 SV=1				P43490	P43490	NAMPT_HUMAN	Homo sapiens	NAMPT	Nicotinamide phosphoribosyltransferase	22903812	NaN	NaN	NaN	0.267	NaN	NaN	NaN	5	NaN	NaN	NaN	0	NaN	NaN	NaN
sp	9606	1	1	UP000005640_9606_Homo sapiens 20210617	>sp|Q9BRT9|SLD5_HUMAN DNA replication complex GINS protein SLD5 OS=Homo sapiens OX=9606 GN=GINS4 PE=1 SV=1				Q9BRT9	Q9BRT9	SLD5_HUMAN	Homo sapiens	GINS4	DNA replication complex GINS protein SLD5	7973219	NaN	NaN	NaN	0.135	NaN	NaN	NaN	3	NaN	NaN	NaN	0.00175377	NaN	NaN	NaN
sp	9606	1	3	UP000005640_9606_Homo sapiens 20210617	>sp|Q13200|PSMD2_HUMAN 26S proteasome non-ATPase regulatory subunit 2 OS=Homo sapiens OX=9606 GN=PSMD2 PE=1 SV=3				Q13200	Q13200	PSMD2_HUMAN	Homo sapiens	PSMD2	26S proteasome non-ATPase regulatory subunit 2	93634776	NaN	NaN	146415	0.323	NaN	NaN	0.008	5	NaN	NaN	1	0	NaN	NaN	0
sp	9606	1	2	UP000005640_9606_Homo sapiens 20210617	>sp|O00170|AIP_HUMAN AH receptor-interacting protein OS=Homo sapiens OX=9606 GN=AIP PE=1 SV=2				O00170	O00170	AIP_HUMAN	Homo sapiens	AIP	AH receptor-interacting protein	17738514	NaN	NaN	NaN	0.209	NaN	NaN	NaN	5	NaN	NaN	NaN	0	NaN	NaN	NaN
sp	9606	1	3	UP000005640_9606_Homo sapiens 20210617	>sp|Q9P0L0|VAPA_HUMAN Vesicle-associated membrane protein-associated protein A OS=Homo sapiens OX=9606 GN=VAPA PE=1 SV=3				Q9P0L0	Q9P0L0	VAPA_HUMAN	Homo sapiens	VAPA	Vesicle-associated membrane protein-associated protein A	57878170	NaN	NaN	NaN	0.373	NaN	NaN	NaN	5	NaN	NaN	NaN	0	NaN	NaN	NaN
sp	9606	1	2	UP000005640_9606_Homo sapiens 20210617	>sp|P21796|VDAC1_HUMAN Voltage-dependent anion-selective channel protein 1 OS=Homo sapiens OX=9606 GN=VDAC1 PE=1 SV=2				P21796	P21796	VDAC1_HUMAN	Homo sapiens	VDAC1	Voltage-dependent anion-selective channel protein 1	34728310	NaN	NaN	1.89175e+06	0.364	NaN	NaN	0.071	5	NaN	NaN	1	0	NaN	NaN	0
sp	9606	1	1	UP000005640_9606_Homo sapiens 20210617	>sp|Q8NEB9|PK3C3_HUMAN Phosphatidylinositol 3-kinase catalytic subunit type 3 OS=Homo sapiens OX=9606 GN=PIK3C3 PE=1 SV=1				Q8NEB9	Q8NEB9	PK3C3_HUMAN	Homo sapiens	PIK3C3	Phosphatidylinositol 3-kinase catalytic subunit type 3	1.19701e+06	NaN	NaN	NaN	0.016	NaN	NaN	NaN	1	NaN	NaN	NaN	0	NaN	NaN	NaN
sp	9606	1	2	UP000005640_9606_Homo sapiens 20210617	>sp|Q6P996|PDXD1_HUMAN Pyridoxal-dependent decarboxylase domain-containing protein 1 OS=Homo sapiens OX=9606 GN=PDXDC1 PE=1 SV=2				Q6P996	Q6P996	PDXD1_HUMAN	Homo sapiens	PDXDC1	Pyridoxal-dependent decarboxylase domain-containing protein 1	50295870	NaN	NaN	NaN	0.42	NaN	NaN	NaN	5	NaN	NaN	NaN	0	NaN	NaN	NaN
sp	9606	1	1	UP000005640_9606_Homo sapiens 20210617	>sp|P42126|ECI1_HUMAN Enoyl-CoA delta isomerase 1, mitochondrial OS=Homo sapiens OX=9606 GN=ECI1 PE=1 SV=1				P42126	P42126	ECI1_HUMAN	Homo sapiens	ECI1	Enoyl-CoA delta isomerase 1, mitochondrial	34189530	NaN	NaN	161033	0.344	NaN	NaN	0.043	5	NaN	NaN	1	0	NaN	NaN	0
sp	9606	1	2	UP000005640_9606_Homo sapiens 20210617	>sp|P23396|RS3_HUMAN 40S ribosomal protein S3 OS=Homo sapiens OX=9606 GN=RPS3 PE=1 SV=2				P23396	P23396	RS3_HUMAN	Homo sapiens	RPS3	40S ribosomal protein S3	134059530	NaN	NaN	1.51952e+06	0.84	NaN	NaN	0.058	5	NaN	NaN	1	0	NaN	NaN	0
sp	9606	1	3	UP000005640_9606_Homo sapiens 20210617	>sp|Q06210|GFPT1_HUMAN Glutamine--fructose-6-phosphate aminotransferase [isomerizing] 1 OS=Homo sapiens OX=9606 GN=GFPT1 PE=1 SV=3				Q06210	Q06210	GFPT1_HUMAN	Homo sapiens	GFPT1	Glutamine--fructose-6-phosphate aminotransferase [isomerizing] 1	90995810	NaN	NaN	NaN	0.392	NaN	NaN	NaN	5	NaN	NaN	NaN	0	NaN	NaN	NaN
sp	9606	1	2	UP000005640_9606_Homo sapiens 20210617	>sp|Q8NE71|ABCF1_HUMAN ATP-binding cassette sub-family F member 1 OS=Homo sapiens OX=9606 GN=ABCF1 PE=1 SV=2				Q8NE71	Q8NE71	ABCF1_HUMAN	Homo sapiens	ABCF1	ATP-binding cassette sub-family F member 1	17609096	NaN	NaN	NaN	0.201	NaN	NaN	NaN	5	NaN	NaN	NaN	0	NaN	NaN	NaN
sp	9606	1	1	UP000005640_9606_Homo sapiens 20210617	>sp|Q9Y2W2|WBP11_HUMAN WW domain-binding protein 11 OS=Homo sapiens OX=9606 GN=WBP11 PE=1 SV=1				Q9Y2W2	Q9Y2W2	WBP11_HUMAN	Homo sapiens	WBP11	WW domain-binding protein 11	496952	NaN	NaN	NaN	0.022	NaN	NaN	NaN	1	NaN	NaN	NaN	0	NaN	NaN	NaN
sp	9606	1	2	UP000005640_9606_Homo sapiens 20210617	>sp|Q5VTR2|BRE1A_HUMAN E3 ubiquitin-protein ligase BRE1A OS=Homo sapiens OX=9606 GN=RNF20 PE=1 SV=2				Q5VTR2	Q5VTR2	BRE1A_HUMAN	Homo sapiens	RNF20	E3 ubiquitin-protein ligase BRE1A	12199560	NaN	NaN	NaN	0.035	NaN	NaN	NaN	3	NaN	NaN	NaN	0	NaN	NaN	NaN
sp	9606	1	1	UP000005640_9606_Homo sapiens 20210617	>sp|Q9BYG5|PAR6B_HUMAN Partitioning defective 6 homolog beta OS=Homo sapiens OX=9606 GN=PARD6B PE=1 SV=1				Q9BYG5	Q9BYG5	PAR6B_HUMAN	Homo sapiens	PARD6B	Partitioning defective 6 homolog beta	5.22241e+06	NaN	NaN	NaN	0.048	NaN	NaN	NaN	2	NaN	NaN	NaN	0	NaN	NaN	NaN
sp	9606	1	2	UP000005640_9606_Homo sapiens 20210617	>sp|Q9NR56|MBNL1_HUMAN Muscleblind-like protein 1 OS=Homo sapiens OX=9606 GN=MBNL1 PE=1 SV=2				Q9NR56	Q9NR56	MBNL1_HUMAN	Homo sapiens	MBNL1	Muscleblind-like protein 1	2.98043e+06	NaN	NaN	NaN	0.028	NaN	NaN	NaN	1	NaN	NaN	NaN	0.00175377	NaN	NaN	NaN
sp	9606	1	1	UP000005640_9606_Homo sapiens 20210617	>sp|P27348|1433T_HUMAN 14-3-3 protein theta OS=Homo sapiens OX=9606 GN=YWHAQ PE=1 SV=1				P27348	P27348	1433T_HUMAN	Homo sapiens	YWHAQ	14-3-3 protein theta	50312590	NaN	5061944	NaN	0.518	NaN	0.057	NaN	5	NaN	1	NaN	0	NaN	0	NaN
sp	9606	1	3	UP000005640_9606_Homo sapiens 20210617	>sp|P49770|EI2BB_HUMAN Translation initiation factor eIF-2B subunit beta OS=Homo sapiens OX=9606 GN=EIF2B2 PE=1 SV=3				P49770	P49770	EI2BB_HUMAN	Homo sapiens	EIF2B2	Translation initiation factor eIF-2B subunit beta	7.90097e+06	NaN	NaN	NaN	0.211	NaN	NaN	NaN	5	NaN	NaN	NaN	0	NaN	NaN	NaN
sp	9606	1	1	UP000005640_9606_Homo sapiens 20210617	>sp|O95630|STABP_HUMAN STAM-binding protein OS=Homo sapiens OX=9606 GN=STAMBP PE=1 SV=1				O95630	O95630	STABP_HUMAN	Homo sapiens	STAMBP	STAM-binding protein	12574729	287436540	NaN	NaN	0.052	0.019	NaN	NaN	3	1	NaN	NaN	0.00241296	0.00241296	NaN	NaN
sp	9606	1	2	UP000005640_9606_Homo sapiens 20210617	>sp|Q9BT22|ALG1_HUMAN Chitobiosyldiphosphodolichol beta-mannosyltransferase OS=Homo sapiens OX=9606 GN=ALG1 PE=1 SV=2				Q9BT22	Q9BT22	ALG1_HUMAN	Homo sapiens	ALG1	Chitobiosyldiphosphodolichol beta-mannosyltransferase	7.34632e+06	NaN	NaN	NaN	0.093	NaN	NaN	NaN	4	NaN	NaN	NaN	0	NaN	NaN	NaN
sp	9606	1	2	UP000005640_9606_Homo sapiens 20210617	>sp|Q13685|AAMP_HUMAN Angio-associated migratory cell protein OS=Homo sapiens OX=9606 GN=AAMP PE=1 SV=2				Q13685	Q13685	AAMP_HUMAN	Homo sapiens	AAMP	Angio-associated migratory cell protein	16495189	NaN	NaN	NaN	0.131	NaN	NaN	NaN	5	NaN	NaN	NaN	0	NaN	NaN	NaN
sp	9606	1	2	UP000005640_9606_Homo sapiens 20210617	>sp|Q13011|ECH1_HUMAN Delta(3,5)-Delta(2,4)-dienoyl-CoA isomerase, mitochondrial OS=Homo sapiens OX=9606 GN=ECH1 PE=1 SV=2				Q13011	Q13011	ECH1_HUMAN	Homo sapiens	ECH1	Delta(3,5)-Delta(2,4)-dienoyl-CoA isomerase, mitochondrial	98073410	392451	2.19211e+06	8896783	0.47	0.027	0.027	0.055	5	1	1	2	0	0	0	0
sp	9606	1	2	UP000005640_9606_Homo sapiens 20210617	>sp|Q13617|CUL2_HUMAN Cullin-2 OS=Homo sapiens OX=9606 GN=CUL2 PE=1 SV=2				Q13617	Q13617	CUL2_HUMAN	Homo sapiens	CUL2	Cullin-2	12142678	NaN	NaN	NaN	0.079	NaN	NaN	NaN	5	NaN	NaN	NaN	0	NaN	NaN	NaN
sp	9606	1	4	UP000005640_9606_Homo sapiens 20210617	>sp|Q93034|CUL5_HUMAN Cullin-5 OS=Homo sapiens OX=9606 GN=CUL5 PE=1 SV=4				Q93034	Q93034	CUL5_HUMAN	Homo sapiens	CUL5	Cullin-5	1.90507e+06	NaN	NaN	NaN	0.027	NaN	NaN	NaN	2	NaN	NaN	NaN	0.00175377	NaN	NaN	NaN
sp	9606	1	4	UP000005640_9606_Homo sapiens 20210617	>sp|P07910|HNRPC_HUMAN Heterogeneous nuclear ribonucleoproteins C1/C2 OS=Homo sapiens OX=9606 GN=HNRNPC PE=1 SV=4				P07910	P07910	HNRPC_HUMAN	Homo sapiens	HNRNPC	Heterogeneous nuclear ribonucleoproteins C1/C2	23056480	NaN	NaN	NaN	0.258	NaN	NaN	NaN	5	NaN	NaN	NaN	0	NaN	NaN	NaN
sp	9606	1	3	UP000005640_9606_Homo sapiens 20210617	>sp|P21281|VATB2_HUMAN V-type proton ATPase subunit B, brain isoform OS=Homo sapiens OX=9606 GN=ATP6V1B2 PE=1 SV=3				P21281	P21281	VATB2_HUMAN	Homo sapiens	ATP6V1B2	V-type proton ATPase subunit B, brain isoform	14303722	NaN	NaN	NaN	0.223	NaN	NaN	NaN	5	NaN	NaN	NaN	0	NaN	NaN	NaN
sp	9606	1	1	UP000005640_9606_Homo sapiens 20210617	>sp|P23368|MAOM_HUMAN NAD-dependent malic enzyme, mitochondrial OS=Homo sapiens OX=9606 GN=ME2 PE=1 SV=1				P23368	P23368	MAOM_HUMAN	Homo sapiens	ME2	NAD-dependent malic enzyme, mitochondrial	39446204	NaN	NaN	NaN	0.11	NaN	NaN	NaN	5	NaN	NaN	NaN	0	NaN	NaN	NaN
sp	9606	1	3	UP000005640_9606_Homo sapiens 20210617	>sp|Q92552|RT27_HUMAN 28S ribosomal protein S27, mitochondrial OS=Homo sapiens OX=9606 GN=MRPS27 PE=1 SV=3				Q92552	Q92552	RT27_HUMAN	Homo sapiens	MRPS27	28S ribosomal protein S27, mitochondrial	18500700	NaN	NaN	NaN	0.217	NaN	NaN	NaN	5	NaN	NaN	NaN	0	NaN	NaN	NaN
sp	9606	1	1	UP000005640_9606_Homo sapiens 20210617	>sp|Q9NR28|DBLOH_HUMAN Diablo homolog, mitochondrial OS=Homo sapiens OX=9606 GN=DIABLO PE=1 SV=1				Q9NR28	Q9NR28	DBLOH_HUMAN	Homo sapiens	DIABLO	Diablo homolog, mitochondrial	7862236	NaN	NaN	NaN	0.071	NaN	NaN	NaN	2	NaN	NaN	NaN	0.00334113	NaN	NaN	NaN
sp	9606	1	2	UP000005640_9606_Homo sapiens 20210617	>sp|P07306|ASGR1_HUMAN Asialoglycoprotein receptor 1 OS=Homo sapiens OX=9606 GN=ASGR1 PE=1 SV=2				P07306	P07306	ASGR1_HUMAN	Homo sapiens	ASGR1	Asialoglycoprotein receptor 1	63455404	NaN	NaN	NaN	0.392	NaN	NaN	NaN	5	NaN	NaN	NaN	0	NaN	NaN	NaN
sp	9606	1	1	UP000005640_9606_Homo sapiens 20210617	>sp|O75915|PRAF3_HUMAN PRA1 family protein 3 OS=Homo sapiens OX=9606 GN=ARL6IP5 PE=1 SV=1				O75915	O75915	PRAF3_HUMAN	Homo sapiens	ARL6IP5	PRA1 family protein 3	2.26631e+06	NaN	NaN	NaN	0.096	NaN	NaN	NaN	2	NaN	NaN	NaN	0	NaN	NaN	NaN
sp	9606	1	2	UP000005640_9606_Homo sapiens 20210617	>sp|O15042|SR140_HUMAN U2 snRNP-associated SURP motif-containing protein OS=Homo sapiens OX=9606 GN=U2SURP PE=1 SV=2				O15042	O15042	SR140_HUMAN	Homo sapiens	U2SURP	U2 snRNP-associated SURP motif-containing protein	47766200	NaN	NaN	NaN	0.14	NaN	NaN	NaN	5	NaN	NaN	NaN	0	NaN	NaN	NaN
sp	9606	1	1	UP000005640_9606_Homo sapiens 20210617	>sp|P30825|SL7A1_HUMAN High affinity cationic amino acid transporter 1 OS=Homo sapiens OX=9606 GN=SLC7A1 PE=1 SV=1				P30825	P30825	SL7A1_HUMAN	Homo sapiens	SLC7A1	High affinity cationic amino acid transporter 1	286883	NaN	NaN	NaN	0.03	NaN	NaN	NaN	1	NaN	NaN	NaN	0.000412541	NaN	NaN	NaN
sp	9606	1	2	UP000005640_9606_Homo sapiens 20210617	>sp|Q4G0N4|NAKD2_HUMAN NAD kinase 2, mitochondrial OS=Homo sapiens OX=9606 GN=NADK2 PE=1 SV=2				Q4G0N4	Q4G0N4	NAKD2_HUMAN	Homo sapiens	NADK2	NAD kinase 2, mitochondrial	7202464	NaN	NaN	NaN	0.133	NaN	NaN	NaN	5	NaN	NaN	NaN	0	NaN	NaN	NaN
sp	9606	1	3	UP000005640_9606_Homo sapiens 20210617	>sp|Q12906|ILF3_HUMAN Interleukin enhancer-binding factor 3 OS=Homo sapiens OX=9606 GN=ILF3 PE=1 SV=3				Q12906	Q12906	ILF3_HUMAN	Homo sapiens	ILF3	Interleukin enhancer-binding factor 3	71115870	3018733	NaN	3615491	0.29	0.02	NaN	0.01	5	2	NaN	1	0	0	NaN	0
sp	9606	1	2	UP000005640_9606_Homo sapiens 20210617	>sp|Q9NY33|DPP3_HUMAN Dipeptidyl peptidase 3 OS=Homo sapiens OX=9606 GN=DPP3 PE=1 SV=2				Q9NY33	Q9NY33	DPP3_HUMAN	Homo sapiens	DPP3	Dipeptidyl peptidase 3	40758012	NaN	24077798	NaN	0.293	NaN	0.012	NaN	5	NaN	1	NaN	0	NaN	0	NaN
sp	9606	1	2	UP000005640_9606_Homo sapiens 20210617	>sp|Q9UKS6|PACN3_HUMAN Protein kinase C and casein kinase substrate in neurons protein 3 OS=Homo sapiens OX=9606 GN=PACSIN3 PE=1 SV=2				Q9UKS6	Q9UKS6	PACN3_HUMAN	Homo sapiens	PACSIN3	Protein kinase C and casein kinase substrate in neurons protein 3	15915739	NaN	NaN	NaN	0.151	NaN	NaN	NaN	5	NaN	NaN	NaN	0	NaN	NaN	NaN
sp	9606	1	3	UP000005640_9606_Homo sapiens 20210617	>sp|Q8NDI1|EHBP1_HUMAN EH domain-binding protein 1 OS=Homo sapiens OX=9606 GN=EHBP1 PE=1 SV=3				Q8NDI1	Q8NDI1	EHBP1_HUMAN	Homo sapiens	EHBP1	EH domain-binding protein 1	4.43956e+06	NaN	NaN	NaN	0.025	NaN	NaN	NaN	3	NaN	NaN	NaN	0	NaN	NaN	NaN
sp	9606	1	1	UP000005640_9606_Homo sapiens 20210617	>sp|Q16740|CLPP_HUMAN ATP-dependent Clp protease proteolytic subunit, mitochondrial OS=Homo sapiens OX=9606 GN=CLPP PE=1 SV=1				Q16740	Q16740	CLPP_HUMAN	Homo sapiens	CLPP	ATP-dependent Clp protease proteolytic subunit, mitochondrial	37315760	NaN	NaN	NaN	0.065	NaN	NaN	NaN	2	NaN	NaN	NaN	0	NaN	NaN	NaN
sp	9606	1	2	UP000005640_9606_Homo sapiens 20210617	>sp|Q9NVP1|DDX18_HUMAN ATP-dependent RNA helicase DDX18 OS=Homo sapiens OX=9606 GN=DDX18 PE=1 SV=2				Q9NVP1	Q9NVP1	DDX18_HUMAN	Homo sapiens	DDX18	ATP-dependent RNA helicase DDX18	13129963	NaN	NaN	NaN	0.113	NaN	NaN	NaN	5	NaN	NaN	NaN	0	NaN	NaN	NaN
sp	9606	1	2	UP000005640_9606_Homo sapiens 20210617	>sp|Q5T2W1|NHRF3_HUMAN Na(+)/H(+) exchange regulatory cofactor NHE-RF3 OS=Homo sapiens OX=9606 GN=PDZK1 PE=1 SV=2				Q5T2W1	Q5T2W1	NHRF3_HUMAN	Homo sapiens	PDZK1	Na(+)/H(+) exchange regulatory cofactor NHE-RF3	4846564	NaN	NaN	NaN	0.067	NaN	NaN	NaN	4	NaN	NaN	NaN	0	NaN	NaN	NaN
sp	9606	1	2	UP000005640_9606_Homo sapiens 20210617	>sp|Q12905|ILF2_HUMAN Interleukin enhancer-binding factor 2 OS=Homo sapiens OX=9606 GN=ILF2 PE=1 SV=2				Q12905	Q12905	ILF2_HUMAN	Homo sapiens	ILF2	Interleukin enhancer-binding factor 2	70203310	NaN	0	NaN	0.403	NaN	0.036	NaN	5	NaN	1	NaN	0	NaN	0	NaN
sp	9606	1	1	UP000005640_9606_Homo sapiens 20210617	>sp|P15170|ERF3A_HUMAN Eukaryotic peptide chain release factor GTP-binding subunit ERF3A OS=Homo sapiens OX=9606 GN=GSPT1 PE=1 SV=1				P15170	P15170	ERF3A_HUMAN	Homo sapiens	GSPT1	Eukaryotic peptide chain release factor GTP-binding subunit ERF3A	43702690	7.56382e+06	NaN	NaN	0.259	0.022	NaN	NaN	5	1	NaN	NaN	0	0	NaN	NaN
sp	9606	1	1	UP000005640_9606_Homo sapiens 20210617	>sp|P00439|PH4H_HUMAN Phenylalanine-4-hydroxylase OS=Homo sapiens OX=9606 GN=PAH PE=1 SV=1				P00439	P00439	PH4H_HUMAN	Homo sapiens	PAH	Phenylalanine-4-hydroxylase	15415046	NaN	NaN	NaN	0.312	NaN	NaN	NaN	5	NaN	NaN	NaN	0	NaN	NaN	NaN
sp	9606	1	1	UP000005640_9606_Homo sapiens 20210617	>sp|P14625|ENPL_HUMAN Endoplasmin OS=Homo sapiens OX=9606 GN=HSP90B1 PE=1 SV=1				P14625	P14625	ENPL_HUMAN	Homo sapiens	HSP90B1	Endoplasmin	387660450	20211808	24114558	7357854	0.555	0.064	0.039	0.03	5	5	3	3	0	0	0	0
sp	9606	1	4;2	UP000005640_9606_Homo sapiens 20210617	>sp|O14602|IF1AY_HUMAN Eukaryotic translation initiation factor 1A, Y-chromosomal OS=Homo sapiens OX=9606 GN=EIF1AY PE=1 SV=4;>sp|P47813|IF1AX_HUMAN Eukaryotic translation initiation factor 1A, X-chromosomal OS=Homo sapiens OX=9606 GN=EIF1AX PE=1 SV=2	;	;	;	O14602;P47813	O14602;P47813	IF1AY_HUMAN;IF1AX_HUMAN	Homo sapiens	EIF1AY;EIF1AX	Eukaryotic translation initiation factor 1A, Y-chromosomal;Eukaryotic translation initiation factor 1A, X-chromosomal	9824956	557044	1.61703e+06	NaN	15.3%;15.3%	4.9%;4.9%	4.9%;4.9%	NaN	2	1	1	NaN	0	0	0	NaN
sp	9606	1	1	UP000005640_9606_Homo sapiens 20210617	>sp|P05026|AT1B1_HUMAN Sodium/potassium-transporting ATPase subunit beta-1 OS=Homo sapiens OX=9606 GN=ATP1B1 PE=1 SV=1				P05026	P05026	AT1B1_HUMAN	Homo sapiens	ATP1B1	Sodium/potassium-transporting ATPase subunit beta-1	56783984	1.24933e+06	1.15501e+06	968585	0.231	0.046	0.046	0.059	5	1	1	2	0	0	0	0
sp	9606	1	1	UP000005640_9606_Homo sapiens 20210617	>sp|Q9Y6A4|CFA20_HUMAN Cilia- and flagella-associated protein 20 OS=Homo sapiens OX=9606 GN=CFAP20 PE=1 SV=1				Q9Y6A4	Q9Y6A4	CFA20_HUMAN	Homo sapiens	CFAP20	Cilia- and flagella-associated protein 20	7738789	NaN	NaN	NaN	0.124	NaN	NaN	NaN	3	NaN	NaN	NaN	0	NaN	NaN	NaN
sp	9606	1	2	UP000005640_9606_Homo sapiens 20210617	>sp|P52701|MSH6_HUMAN DNA mismatch repair protein Msh6 OS=Homo sapiens OX=9606 GN=MSH6 PE=1 SV=2				P52701	P52701	MSH6_HUMAN	Homo sapiens	MSH6	DNA mismatch repair protein Msh6	55137650	NaN	NaN	NaN	0.198	NaN	NaN	NaN	5	NaN	NaN	NaN	0	NaN	NaN	NaN
sp	9606	1	1	UP000005640_9606_Homo sapiens 20210617	>sp|Q96DZ1|ERLEC_HUMAN Endoplasmic reticulum lectin 1 OS=Homo sapiens OX=9606 GN=ERLEC1 PE=1 SV=1				Q96DZ1	Q96DZ1	ERLEC_HUMAN	Homo sapiens	ERLEC1	Endoplasmic reticulum lectin 1	3.31303e+06	NaN	NaN	NaN	0.027	NaN	NaN	NaN	1	NaN	NaN	NaN	0.00364721	NaN	NaN	NaN
sp	9606	1	1	UP000005640_9606_Homo sapiens 20210617	>sp|Q9H845|ACAD9_HUMAN Complex I assembly factor ACAD9, mitochondrial OS=Homo sapiens OX=9606 GN=ACAD9 PE=1 SV=1				Q9H845	Q9H845	ACAD9_HUMAN	Homo sapiens	ACAD9	Complex I assembly factor ACAD9, mitochondrial	15272938	NaN	NaN	NaN	0.142	NaN	NaN	NaN	5	NaN	NaN	NaN	0	NaN	NaN	NaN
sp	9606	1	2	UP000005640_9606_Homo sapiens 20210617	>sp|Q9P0Z9|SOX_HUMAN Peroxisomal sarcosine oxidase OS=Homo sapiens OX=9606 GN=PIPOX PE=1 SV=2				Q9P0Z9	Q9P0Z9	SOX_HUMAN	Homo sapiens	PIPOX	Peroxisomal sarcosine oxidase	14380959	NaN	NaN	NaN	0.197	NaN	NaN	NaN	5	NaN	NaN	NaN	0	NaN	NaN	NaN
sp	9606	1	3	UP000005640_9606_Homo sapiens 20210617	>sp|P10321|HLAC_HUMAN HLA class I histocompatibility antigen, C alpha chain OS=Homo sapiens OX=9606 GN=HLA-C PE=1 SV=3				P10321	P10321	HLAC_HUMAN	Homo sapiens	HLA-C	HLA class I histocompatibility antigen, C alpha chain	6712046	NaN	NaN	NaN	0.068	NaN	NaN	NaN	2	NaN	NaN	NaN	0	NaN	NaN	NaN
sp	9606	1	1	UP000005640_9606_Homo sapiens 20210617	>sp|Q9Y6N7|ROBO1_HUMAN Roundabout homolog 1 OS=Homo sapiens OX=9606 GN=ROBO1 PE=1 SV=1				Q9Y6N7	Q9Y6N7	ROBO1_HUMAN	Homo sapiens	ROBO1	Roundabout homolog 1	545147	NaN	NaN	NaN	0.011	NaN	NaN	NaN	1	NaN	NaN	NaN	0.00175377	NaN	NaN	NaN
sp	9606	1	1	UP000005640_9606_Homo sapiens 20210617	>sp|P51398|RT29_HUMAN 28S ribosomal protein S29, mitochondrial OS=Homo sapiens OX=9606 GN=DAP3 PE=1 SV=1				P51398	P51398	RT29_HUMAN	Homo sapiens	DAP3	28S ribosomal protein S29, mitochondrial	10548930	NaN	NaN	NaN	0.261	NaN	NaN	NaN	5	NaN	NaN	NaN	0	NaN	NaN	NaN
sp	9606	1	2	UP000005640_9606_Homo sapiens 20210617	>sp|Q8N2G8|GHDC_HUMAN GH3 domain-containing protein OS=Homo sapiens OX=9606 GN=GHDC PE=1 SV=2				Q8N2G8	Q8N2G8	GHDC_HUMAN	Homo sapiens	GHDC	GH3 domain-containing protein	39669548	NaN	NaN	NaN	0.068	NaN	NaN	NaN	4	NaN	NaN	NaN	0	NaN	NaN	NaN
sp	9606	1	1	UP000005640_9606_Homo sapiens 20210617	>sp|Q6PD62|CTR9_HUMAN RNA polymerase-associated protein CTR9 homolog OS=Homo sapiens OX=9606 GN=CTR9 PE=1 SV=1				Q6PD62	Q6PD62	CTR9_HUMAN	Homo sapiens	CTR9	RNA polymerase-associated protein CTR9 homolog	8326898	NaN	NaN	NaN	0.058	NaN	NaN	NaN	5	NaN	NaN	NaN	0	NaN	NaN	NaN
sp	9606	1	2	UP000005640_9606_Homo sapiens 20210617	>sp|P54136|SYRC_HUMAN Arginine--tRNA ligase, cytoplasmic OS=Homo sapiens OX=9606 GN=RARS1 PE=1 SV=2				P54136	P54136	SYRC_HUMAN	Homo sapiens	RARS1	Arginine--tRNA ligase, cytoplasmic	37191624	NaN	270946	2.2979e+06	0.438	NaN	0.017	0.012	5	NaN	1	1	0	NaN	0	0
sp	9606	1	1	UP000005640_9606_Homo sapiens 20210617	>sp|Q15006|EMC2_HUMAN ER membrane protein complex subunit 2 OS=Homo sapiens OX=9606 GN=EMC2 PE=1 SV=1				Q15006	Q15006	EMC2_HUMAN	Homo sapiens	EMC2	ER membrane protein complex subunit 2	16177255	NaN	NaN	NaN	0.232	NaN	NaN	NaN	5	NaN	NaN	NaN	0	NaN	NaN	NaN
sp	9606	1	3	UP000005640_9606_Homo sapiens 20210617	>sp|P62280|RS11_HUMAN 40S ribosomal protein S11 OS=Homo sapiens OX=9606 GN=RPS11 PE=1 SV=3				P62280	P62280	RS11_HUMAN	Homo sapiens	RPS11	40S ribosomal protein S11	120250760	NaN	1.79958e+06	NaN	0.671	NaN	0.044	NaN	5	NaN	1	NaN	0	NaN	0	NaN
sp	9606	1	2	UP000005640_9606_Homo sapiens 20210617	>sp|P16278|BGAL_HUMAN Beta-galactosidase OS=Homo sapiens OX=9606 GN=GLB1 PE=1 SV=2				P16278	P16278	BGAL_HUMAN	Homo sapiens	GLB1	Beta-galactosidase	14002608	NaN	NaN	NaN	0.13	NaN	NaN	NaN	5	NaN	NaN	NaN	0	NaN	NaN	NaN
sp	9606	1	1	UP000005640_9606_Homo sapiens 20210617	>sp|O00303|EIF3F_HUMAN Eukaryotic translation initiation factor 3 subunit F OS=Homo sapiens OX=9606 GN=EIF3F PE=1 SV=1				O00303	O00303	EIF3F_HUMAN	Homo sapiens	EIF3F	Eukaryotic translation initiation factor 3 subunit F	23635086	NaN	NaN	NaN	0.317	NaN	NaN	NaN	5	NaN	NaN	NaN	0	NaN	NaN	NaN
sp	9606	1	2	UP000005640_9606_Homo sapiens 20210617	>sp|P02765|FETUA_HUMAN Alpha-2-HS-glycoprotein OS=Homo sapiens OX=9606 GN=AHSG PE=1 SV=2				P02765	P02765	FETUA_HUMAN	Homo sapiens	AHSG	Alpha-2-HS-glycoprotein	17136534	NaN	NaN	NaN	0.193	NaN	NaN	NaN	5	NaN	NaN	NaN	0	NaN	NaN	NaN
sp	9606	1	4	UP000005640_9606_Homo sapiens 20210617	>sp|Q92945|FUBP2_HUMAN Far upstream element-binding protein 2 OS=Homo sapiens OX=9606 GN=KHSRP PE=1 SV=4				Q92945	Q92945	FUBP2_HUMAN	Homo sapiens	KHSRP	Far upstream element-binding protein 2	46565470	1.86127e+06	3976036	3340594	0.225	0.013	0.013	0.027	5	1	1	2	0	0	0	0
sp	9606	1	1	UP000005640_9606_Homo sapiens 20210617	>sp|Q13838|DX39B_HUMAN Spliceosome RNA helicase DDX39B OS=Homo sapiens OX=9606 GN=DDX39B PE=1 SV=1				Q13838	Q13838	DX39B_HUMAN	Homo sapiens	DDX39B	Spliceosome RNA helicase DDX39B	38633736	NaN	NaN	NaN	0.315	NaN	NaN	NaN	5	NaN	NaN	NaN	0	NaN	NaN	NaN
sp	9606	1	1	UP000005640_9606_Homo sapiens 20210617	>sp|P27797|CALR_HUMAN Calreticulin OS=Homo sapiens OX=9606 GN=CALR PE=1 SV=1				P27797	P27797	CALR_HUMAN	Homo sapiens	CALR	Calreticulin	152761980	22920906	22390644	21837784	0.499	0.058	0.18	0.173	5	3	5	5	0	0	0	0
sp	9606	1	3	UP000005640_9606_Homo sapiens 20210617	>sp|P62263|RS14_HUMAN 40S ribosomal protein S14 OS=Homo sapiens OX=9606 GN=RPS14 PE=1 SV=3				P62263	P62263	RS14_HUMAN	Homo sapiens	RPS14	40S ribosomal protein S14	44857000	NaN	7129020	9131433	0.278	NaN	0.073	0.073	5	NaN	1	1	0	NaN	0	0
sp	9606	1	1	UP000005640_9606_Homo sapiens 20210617	>sp|P39687|AN32A_HUMAN Acidic leucine-rich nuclear phosphoprotein 32 family member A OS=Homo sapiens OX=9606 GN=ANP32A PE=1 SV=1				P39687	P39687	AN32A_HUMAN	Homo sapiens	ANP32A	Acidic leucine-rich nuclear phosphoprotein 32 family member A	77631144	1.79827e+06	5.79913e+06	3617956	0.353	0.028	0.028	0.06	5	1	1	2	0	0	0	0
sp	9606	1	1	UP000005640_9606_Homo sapiens 20210617	>sp|Q9BTT0|AN32E_HUMAN Acidic leucine-rich nuclear phosphoprotein 32 family member E OS=Homo sapiens OX=9606 GN=ANP32E PE=1 SV=1				Q9BTT0	Q9BTT0	AN32E_HUMAN	Homo sapiens	ANP32E	Acidic leucine-rich nuclear phosphoprotein 32 family member E	6891269	NaN	NaN	NaN	0.101	NaN	NaN	NaN	2	NaN	NaN	NaN	0	NaN	NaN	NaN
sp	9606	1	3	UP000005640_9606_Homo sapiens 20210617	>sp|Q15274|NADC_HUMAN Nicotinate-nucleotide pyrophosphorylase [carboxylating] OS=Homo sapiens OX=9606 GN=QPRT PE=1 SV=3				Q15274	Q15274	NADC_HUMAN	Homo sapiens	QPRT	Nicotinate-nucleotide pyrophosphorylase [carboxylating]	108833760	1.49671e+06	NaN	1.3081e+06	0.401	0.037	NaN	0.037	5	1	NaN	1	0	0	NaN	0
sp	9606	1	2	UP000005640_9606_Homo sapiens 20210617	>sp|Q9BSE5|SPEB_HUMAN Agmatinase, mitochondrial OS=Homo sapiens OX=9606 GN=AGMAT PE=1 SV=2				Q9BSE5	Q9BSE5	SPEB_HUMAN	Homo sapiens	AGMAT	Agmatinase, mitochondrial	55892700	NaN	3.73547e+06	1.92918e+06	0.426	NaN	0.028	0.028	5	NaN	1	1	0	NaN	0	0
sp	9606	1	2	UP000005640_9606_Homo sapiens 20210617	>sp|Q9BTW9|TBCD_HUMAN Tubulin-specific chaperone D OS=Homo sapiens OX=9606 GN=TBCD PE=1 SV=2				Q9BTW9	Q9BTW9	TBCD_HUMAN	Homo sapiens	TBCD	Tubulin-specific chaperone D	8712756	NaN	NaN	NaN	0.062	NaN	NaN	NaN	5	NaN	NaN	NaN	0	NaN	NaN	NaN
sp	9606	1	2	UP000005640_9606_Homo sapiens 20210617	>sp|Q07866|KLC1_HUMAN Kinesin light chain 1 OS=Homo sapiens OX=9606 GN=KLC1 PE=1 SV=2				Q07866	Q07866	KLC1_HUMAN	Homo sapiens	KLC1	Kinesin light chain 1	26215020	NaN	NaN	NaN	0.136	NaN	NaN	NaN	5	NaN	NaN	NaN	0	NaN	NaN	NaN
sp	9606	1	1	UP000005640_9606_Homo sapiens 20210617	>sp|Q86W56|PARG_HUMAN Poly(ADP-ribose) glycohydrolase OS=Homo sapiens OX=9606 GN=PARG PE=1 SV=1				Q86W56	Q86W56	PARG_HUMAN	Homo sapiens	PARG	Poly(ADP-ribose) glycohydrolase	723612	NaN	NaN	NaN	0.018	NaN	NaN	NaN	2	NaN	NaN	NaN	0.00175377	NaN	NaN	NaN
sp	9606	1	1	UP000005640_9606_Homo sapiens 20210617	>sp|Q9BR76|COR1B_HUMAN Coronin-1B OS=Homo sapiens OX=9606 GN=CORO1B PE=1 SV=1				Q9BR76	Q9BR76	COR1B_HUMAN	Homo sapiens	CORO1B	Coronin-1B	3404679	NaN	NaN	NaN	0.053	NaN	NaN	NaN	3	NaN	NaN	NaN	0	NaN	NaN	NaN
sp	9606	1	1	UP000005640_9606_Homo sapiens 20210617	>sp|Q9NUQ9|CYRIB_HUMAN CYFIP-related Rac1 interactor B OS=Homo sapiens OX=9606 GN=CYRIB PE=1 SV=1				Q9NUQ9	Q9NUQ9	CYRIB_HUMAN	Homo sapiens	CYRIB	CYFIP-related Rac1 interactor B	3.64463e+06	NaN	NaN	NaN	0.13	NaN	NaN	NaN	4	NaN	NaN	NaN	0.00155703	NaN	NaN	NaN
sp	9606	1	1	UP000005640_9606_Homo sapiens 20210617	>sp|Q9Y266|NUDC_HUMAN Nuclear migration protein nudC OS=Homo sapiens OX=9606 GN=NUDC PE=1 SV=1				Q9Y266	Q9Y266	NUDC_HUMAN	Homo sapiens	NUDC	Nuclear migration protein nudC	65388850	5.03914e+06	12787317	12244754	0.598	0.076	0.082	0.103	5	3	3	4	0	0	0	0
sp	9606	1	3	UP000005640_9606_Homo sapiens 20210617	>sp|P17980|PRS6A_HUMAN 26S proteasome regulatory subunit 6A OS=Homo sapiens OX=9606 GN=PSMC3 PE=1 SV=3				P17980	P17980	PRS6A_HUMAN	Homo sapiens	PSMC3	26S proteasome regulatory subunit 6A	36106216	NaN	NaN	NaN	0.417	NaN	NaN	NaN	5	NaN	NaN	NaN	0	NaN	NaN	NaN
sp	9606	1	2	UP000005640_9606_Homo sapiens 20210617	>sp|Q9HD45|TM9S3_HUMAN Transmembrane 9 superfamily member 3 OS=Homo sapiens OX=9606 GN=TM9SF3 PE=1 SV=2				Q9HD45	Q9HD45	TM9S3_HUMAN	Homo sapiens	TM9SF3	Transmembrane 9 superfamily member 3	2740611	NaN	NaN	NaN	0.076	NaN	NaN	NaN	3	NaN	NaN	NaN	0	NaN	NaN	NaN
sp	9606	1	3	UP000005640_9606_Homo sapiens 20210617	>sp|P11177|ODPB_HUMAN Pyruvate dehydrogenase E1 component subunit beta, mitochondrial OS=Homo sapiens OX=9606 GN=PDHB PE=1 SV=3				P11177	P11177	ODPB_HUMAN	Homo sapiens	PDHB	Pyruvate dehydrogenase E1 component subunit beta, mitochondrial	15695844	NaN	NaN	NaN	0.281	NaN	NaN	NaN	5	NaN	NaN	NaN	0	NaN	NaN	NaN
sp	9606	1	3	UP000005640_9606_Homo sapiens 20210617	>sp|Q96I59|SYNM_HUMAN Probable asparagine--tRNA ligase, mitochondrial OS=Homo sapiens OX=9606 GN=NARS2 PE=1 SV=3				Q96I59	Q96I59	SYNM_HUMAN	Homo sapiens	NARS2	Probable asparagine--tRNA ligase, mitochondrial	3363481	NaN	NaN	NaN	0.08	NaN	NaN	NaN	3	NaN	NaN	NaN	0	NaN	NaN	NaN
sp	9606	1	1	UP000005640_9606_Homo sapiens 20210617	>sp|Q5R3I4|TTC38_HUMAN Tetratricopeptide repeat protein 38 OS=Homo sapiens OX=9606 GN=TTC38 PE=1 SV=1				Q5R3I4	Q5R3I4	TTC38_HUMAN	Homo sapiens	TTC38	Tetratricopeptide repeat protein 38	31235636	NaN	NaN	NaN	0.149	NaN	NaN	NaN	5	NaN	NaN	NaN	0	NaN	NaN	NaN
sp	9606	1	2	UP000005640_9606_Homo sapiens 20210617	>sp|O75351|VPS4B_HUMAN Vacuolar protein sorting-associated protein 4B OS=Homo sapiens OX=9606 GN=VPS4B PE=1 SV=2				O75351	O75351	VPS4B_HUMAN	Homo sapiens	VPS4B	Vacuolar protein sorting-associated protein 4B	10757654	NaN	NaN	NaN	0.189	NaN	NaN	NaN	5	NaN	NaN	NaN	0	NaN	NaN	NaN
sp	9606	1	3	UP000005640_9606_Homo sapiens 20210617	>sp|P09012|SNRPA_HUMAN U1 small nuclear ribonucleoprotein A OS=Homo sapiens OX=9606 GN=SNRPA PE=1 SV=3				P09012	P09012	SNRPA_HUMAN	Homo sapiens	SNRPA	U1 small nuclear ribonucleoprotein A	7775314	NaN	2.29759e+06	NaN	0.096	NaN	0.025	NaN	4	NaN	1	NaN	0	NaN	0	NaN
sp	9606	1	2	UP000005640_9606_Homo sapiens 20210617	>sp|O95486|SC24A_HUMAN Protein transport protein Sec24A OS=Homo sapiens OX=9606 GN=SEC24A PE=1 SV=2				O95486	O95486	SC24A_HUMAN	Homo sapiens	SEC24A	Protein transport protein Sec24A	23362398	NaN	NaN	NaN	0.15	NaN	NaN	NaN	5	NaN	NaN	NaN	0	NaN	NaN	NaN
sp	9606	1	2	UP000005640_9606_Homo sapiens 20210617	>sp|P62701|RS4X_HUMAN 40S ribosomal protein S4, X isoform OS=Homo sapiens OX=9606 GN=RPS4X PE=1 SV=2				P62701	P62701	RS4X_HUMAN	Homo sapiens	RPS4X	40S ribosomal protein S4, X isoform	184365060	3.17379e+06	NaN	1751057	0.753	0.027	NaN	0.027	5	1	NaN	1	0	0	NaN	0
sp	9606	1	2	UP000005640_9606_Homo sapiens 20210617	>sp|Q15717|ELAV1_HUMAN ELAV-like protein 1 OS=Homo sapiens OX=9606 GN=ELAVL1 PE=1 SV=2				Q15717	Q15717	ELAV1_HUMAN	Homo sapiens	ELAVL1	ELAV-like protein 1	21102140	NaN	NaN	NaN	0.258	NaN	NaN	NaN	5	NaN	NaN	NaN	0	NaN	NaN	NaN
sp	9606	1	2	UP000005640_9606_Homo sapiens 20210617	>sp|P40938|RFC3_HUMAN Replication factor C subunit 3 OS=Homo sapiens OX=9606 GN=RFC3 PE=1 SV=2				P40938	P40938	RFC3_HUMAN	Homo sapiens	RFC3	Replication factor C subunit 3	18898994	NaN	NaN	NaN	0.126	NaN	NaN	NaN	5	NaN	NaN	NaN	0	NaN	NaN	NaN
sp	9606	1	1	UP000005640_9606_Homo sapiens 20210617	>sp|Q29RF7|PDS5A_HUMAN Sister chromatid cohesion protein PDS5 homolog A OS=Homo sapiens OX=9606 GN=PDS5A PE=1 SV=1				Q29RF7	Q29RF7	PDS5A_HUMAN	Homo sapiens	PDS5A	Sister chromatid cohesion protein PDS5 homolog A	19122138	NaN	NaN	NaN	0.079	NaN	NaN	NaN	5	NaN	NaN	NaN	0	NaN	NaN	NaN
sp	9606	1	2	UP000005640_9606_Homo sapiens 20210617	>sp|P46199|IF2M_HUMAN Translation initiation factor IF-2, mitochondrial OS=Homo sapiens OX=9606 GN=MTIF2 PE=1 SV=2				P46199	P46199	IF2M_HUMAN	Homo sapiens	MTIF2	Translation initiation factor IF-2, mitochondrial	12435882	NaN	NaN	NaN	0.078	NaN	NaN	NaN	5	NaN	NaN	NaN	0	NaN	NaN	NaN
sp	9606	1	1	UP000005640_9606_Homo sapiens 20210617	>sp|Q9Y508|RN114_HUMAN E3 ubiquitin-protein ligase RNF114 OS=Homo sapiens OX=9606 GN=RNF114 PE=1 SV=1				Q9Y508	Q9Y508	RN114_HUMAN	Homo sapiens	RNF114	E3 ubiquitin-protein ligase RNF114	12134646	NaN	NaN	NaN	0.096	NaN	NaN	NaN	3	NaN	NaN	NaN	0.00118906	NaN	NaN	NaN
sp	9606	1	1	UP000005640_9606_Homo sapiens 20210617	>sp|O95433|AHSA1_HUMAN Activator of 90 kDa heat shock protein ATPase homolog 1 OS=Homo sapiens OX=9606 GN=AHSA1 PE=1 SV=1				O95433	O95433	AHSA1_HUMAN	Homo sapiens	AHSA1	Activator of 90 kDa heat shock protein ATPase homolog 1	41789856	NaN	NaN	NaN	0.42	NaN	NaN	NaN	5	NaN	NaN	NaN	0	NaN	NaN	NaN
sp	9606	1	2	UP000005640_9606_Homo sapiens 20210617	>sp|Q14451|GRB7_HUMAN Growth factor receptor-bound protein 7 OS=Homo sapiens OX=9606 GN=GRB7 PE=1 SV=2				Q14451	Q14451	GRB7_HUMAN	Homo sapiens	GRB7	Growth factor receptor-bound protein 7	3.79358e+06	NaN	NaN	NaN	0.081	NaN	NaN	NaN	4	NaN	NaN	NaN	0.00155703	NaN	NaN	NaN
sp	9606	1	2	UP000005640_9606_Homo sapiens 20210617	>sp|O14763|TR10B_HUMAN Tumor necrosis factor receptor superfamily member 10B OS=Homo sapiens OX=9606 GN=TNFRSF10B PE=1 SV=2				O14763	O14763	TR10B_HUMAN	Homo sapiens	TNFRSF10B	Tumor necrosis factor receptor superfamily member 10B	247263	NaN	NaN	NaN	0.039	NaN	NaN	NaN	1	NaN	NaN	NaN	0.00942211	NaN	NaN	NaN
sp	9606	1	2	UP000005640_9606_Homo sapiens 20210617	>sp|Q9H6S3|ES8L2_HUMAN Epidermal growth factor receptor kinase substrate 8-like protein 2 OS=Homo sapiens OX=9606 GN=EPS8L2 PE=1 SV=2				Q9H6S3	Q9H6S3	ES8L2_HUMAN	Homo sapiens	EPS8L2	Epidermal growth factor receptor kinase substrate 8-like protein 2	31118440	NaN	NaN	NaN	0.197	NaN	NaN	NaN	5	NaN	NaN	NaN	0	NaN	NaN	NaN
sp	9606	1	1	UP000005640_9606_Homo sapiens 20210617	>sp|P49902|5NTC_HUMAN Cytosolic purine 5'-nucleotidase OS=Homo sapiens OX=9606 GN=NT5C2 PE=1 SV=1				P49902	P49902	5NTC_HUMAN	Homo sapiens	NT5C2	Cytosolic purine 5'-nucleotidase	12041922	NaN	NaN	NaN	0.226	NaN	NaN	NaN	5	NaN	NaN	NaN	0	NaN	NaN	NaN
sp	9606	1	2	UP000005640_9606_Homo sapiens 20210617	>sp|P61204|ARF3_HUMAN ADP-ribosylation factor 3 OS=Homo sapiens OX=9606 GN=ARF3 PE=1 SV=2;>sp|P84077|ARF1_HUMAN ADP-ribosylation factor 1 OS=Homo sapiens OX=9606 GN=ARF1 PE=1 SV=2	;	;	;	P61204;P84077	P61204;P84077	ARF3_HUMAN;ARF1_HUMAN	Homo sapiens	ARF3;ARF1	ADP-ribosylation factor 3;ADP-ribosylation factor 1	66536776	NaN	NaN	NaN	57.5%;57.5%	NaN	NaN	NaN	5	NaN	NaN	NaN	0	NaN	NaN	NaN
sp	9606	1	3	UP000005640_9606_Homo sapiens 20210617	>sp|Q9BZZ5|API5_HUMAN Apoptosis inhibitor 5 OS=Homo sapiens OX=9606 GN=API5 PE=1 SV=3				Q9BZZ5	Q9BZZ5	API5_HUMAN	Homo sapiens	API5	Apoptosis inhibitor 5	25469846	NaN	NaN	NaN	0.218	NaN	NaN	NaN	5	NaN	NaN	NaN	0	NaN	NaN	NaN
sp	9606	1	4	UP000005640_9606_Homo sapiens 20210617	>sp|P60174|TPIS_HUMAN Triosephosphate isomerase OS=Homo sapiens OX=9606 GN=TPI1 PE=1 SV=4				P60174	P60174	TPIS_HUMAN	Homo sapiens	TPI1	Triosephosphate isomerase	106424240	11684517	17578798	16179642	0.859	0.241	0.361	0.209	5	4	5	5	0	0	0	0
sp	9606	1	2	UP000005640_9606_Homo sapiens 20210617	>sp|Q13616|CUL1_HUMAN Cullin-1 OS=Homo sapiens OX=9606 GN=CUL1 PE=1 SV=2				Q13616	Q13616	CUL1_HUMAN	Homo sapiens	CUL1	Cullin-1	31023894	NaN	NaN	NaN	0.139	NaN	NaN	NaN	5	NaN	NaN	NaN	0	NaN	NaN	NaN
sp	9606	1	2	UP000005640_9606_Homo sapiens 20210617	>sp|O60610|DIAP1_HUMAN Protein diaphanous homolog 1 OS=Homo sapiens OX=9606 GN=DIAPH1 PE=1 SV=2				O60610	O60610	DIAP1_HUMAN	Homo sapiens	DIAPH1	Protein diaphanous homolog 1	28420528	NaN	NaN	NaN	0.145	NaN	NaN	NaN	5	NaN	NaN	NaN	0	NaN	NaN	NaN
sp	9606	1	1	UP000005640_9606_Homo sapiens 20210617	>sp|Q9UNX3|RL26L_HUMAN 60S ribosomal protein L26-like 1 OS=Homo sapiens OX=9606 GN=RPL26L1 PE=1 SV=1				Q9UNX3	Q9UNX3	RL26L_HUMAN	Homo sapiens	RPL26L1	60S ribosomal protein L26-like 1	65425556	NaN	NaN	1.0457e+06	0.572	NaN	NaN	0.11	5	NaN	NaN	2	0	NaN	NaN	0
sp	9606	1	3	UP000005640_9606_Homo sapiens 20210617	>sp|P21912|SDHB_HUMAN Succinate dehydrogenase [ubiquinone] iron-sulfur subunit, mitochondrial OS=Homo sapiens OX=9606 GN=SDHB PE=1 SV=3				P21912	P21912	SDHB_HUMAN	Homo sapiens	SDHB	Succinate dehydrogenase [ubiquinone] iron-sulfur subunit, mitochondrial	26540138	NaN	NaN	NaN	0.193	NaN	NaN	NaN	5	NaN	NaN	NaN	0	NaN	NaN	NaN
sp	9606	1	2	UP000005640_9606_Homo sapiens 20210617	>sp|O75822|EIF3J_HUMAN Eukaryotic translation initiation factor 3 subunit J OS=Homo sapiens OX=9606 GN=EIF3J PE=1 SV=2				O75822	O75822	EIF3J_HUMAN	Homo sapiens	EIF3J	Eukaryotic translation initiation factor 3 subunit J	19577826	NaN	NaN	NaN	0.198	NaN	NaN	NaN	5	NaN	NaN	NaN	0	NaN	NaN	NaN
sp	9606	1	3	UP000005640_9606_Homo sapiens 20210617	>sp|P53999|TCP4_HUMAN Activated RNA polymerase II transcriptional coactivator p15 OS=Homo sapiens OX=9606 GN=SUB1 PE=1 SV=3				P53999	P53999	TCP4_HUMAN	Homo sapiens	SUB1	Activated RNA polymerase II transcriptional coactivator p15	25324402	NaN	4425338	3.25058e+06	0.339	NaN	0.079	0.079	5	NaN	1	1	0	NaN	0	0
sp	9606	1	1	UP000005640_9606_Homo sapiens 20210617	>sp|Q8IUF8|RIOX2_HUMAN Ribosomal oxygenase 2 OS=Homo sapiens OX=9606 GN=RIOX2 PE=1 SV=1				Q8IUF8	Q8IUF8	RIOX2_HUMAN	Homo sapiens	RIOX2	Ribosomal oxygenase 2	3.35235e+06	NaN	NaN	NaN	0.092	NaN	NaN	NaN	3	NaN	NaN	NaN	0	NaN	NaN	NaN
sp	9606	1	2	UP000005640_9606_Homo sapiens 20210617	>sp|P43243|MATR3_HUMAN Matrin-3 OS=Homo sapiens OX=9606 GN=MATR3 PE=1 SV=2				P43243	P43243	MATR3_HUMAN	Homo sapiens	MATR3	Matrin-3	14027650	NaN	NaN	NaN	0.119	NaN	NaN	NaN	5	NaN	NaN	NaN	0	NaN	NaN	NaN
sp	9606	1	1	UP000005640_9606_Homo sapiens 20210617	>sp|P49915|GUAA_HUMAN GMP synthase [glutamine-hydrolyzing] OS=Homo sapiens OX=9606 GN=GMPS PE=1 SV=1				P49915	P49915	GUAA_HUMAN	Homo sapiens	GMPS	GMP synthase [glutamine-hydrolyzing]	43629330	NaN	NaN	NaN	0.362	NaN	NaN	NaN	5	NaN	NaN	NaN	0	NaN	NaN	NaN
sp	9606	1	3	UP000005640_9606_Homo sapiens 20210617	>sp|P63244|RACK1_HUMAN Receptor of activated protein C kinase 1 OS=Homo sapiens OX=9606 GN=RACK1 PE=1 SV=3				P63244	P63244	RACK1_HUMAN	Homo sapiens	RACK1	Receptor of activated protein C kinase 1	85914990	1922827	2699650	8.01622e+06	0.511	0.05	0.073	0.161	5	1	2	4	0	0	0	0
sp	9606	1	1	UP000005640_9606_Homo sapiens 20210617	>sp|P16219|ACADS_HUMAN Short-chain specific acyl-CoA dehydrogenase, mitochondrial OS=Homo sapiens OX=9606 GN=ACADS PE=1 SV=1				P16219	P16219	ACADS_HUMAN	Homo sapiens	ACADS	Short-chain specific acyl-CoA dehydrogenase, mitochondrial	16977770	NaN	NaN	NaN	0.226	NaN	NaN	NaN	5	NaN	NaN	NaN	0	NaN	NaN	NaN
sp	9606	1	3	UP000005640_9606_Homo sapiens 20210617	>sp|Q92783|STAM1_HUMAN Signal transducing adapter molecule 1 OS=Homo sapiens OX=9606 GN=STAM PE=1 SV=3				Q92783	Q92783	STAM1_HUMAN	Homo sapiens	STAM	Signal transducing adapter molecule 1	18998464	NaN	NaN	NaN	0.096	NaN	NaN	NaN	4	NaN	NaN	NaN	0.000412541	NaN	NaN	NaN
sp	9606	1	2	UP000005640_9606_Homo sapiens 20210617	>sp|Q7Z4H8|PLGT3_HUMAN Protein O-glucosyltransferase 3 OS=Homo sapiens OX=9606 GN=POGLUT3 PE=1 SV=2				Q7Z4H8	Q7Z4H8	PLGT3_HUMAN	Homo sapiens	POGLUT3	Protein O-glucosyltransferase 3	2.80277e+06	NaN	NaN	NaN	0.181	NaN	NaN	NaN	5	NaN	NaN	NaN	0	NaN	NaN	NaN
sp	9606	1	4	UP000005640_9606_Homo sapiens 20210617	>sp|O00151|PDLI1_HUMAN PDZ and LIM domain protein 1 OS=Homo sapiens OX=9606 GN=PDLIM1 PE=1 SV=4				O00151	O00151	PDLI1_HUMAN	Homo sapiens	PDLIM1	PDZ and LIM domain protein 1	33978520	71002.3	NaN	2.09204e+06	0.556	0.03	NaN	0.03	5	1	NaN	1	0	0	NaN	0
sp	9606	1	1	UP000005640_9606_Homo sapiens 20210617	>sp|Q9NR50|EI2BG_HUMAN Translation initiation factor eIF-2B subunit gamma OS=Homo sapiens OX=9606 GN=EIF2B3 PE=1 SV=1				Q9NR50	Q9NR50	EI2BG_HUMAN	Homo sapiens	EIF2B3	Translation initiation factor eIF-2B subunit gamma	7.59816e+06	NaN	NaN	NaN	0.091	NaN	NaN	NaN	3	NaN	NaN	NaN	0.00175377	NaN	NaN	NaN
sp	9606	1	1	UP000005640_9606_Homo sapiens 20210617	>sp|Q9H3N1|TMX1_HUMAN Thioredoxin-related transmembrane protein 1 OS=Homo sapiens OX=9606 GN=TMX1 PE=1 SV=1				Q9H3N1	Q9H3N1	TMX1_HUMAN	Homo sapiens	TMX1	Thioredoxin-related transmembrane protein 1	59137600	NaN	NaN	NaN	0.204	NaN	NaN	NaN	5	NaN	NaN	NaN	0	NaN	NaN	NaN
sp	9606	1	2	UP000005640_9606_Homo sapiens 20210617	>sp|Q93099|HGD_HUMAN Homogentisate 1,2-dioxygenase OS=Homo sapiens OX=9606 GN=HGD PE=1 SV=2				Q93099	Q93099	HGD_HUMAN	Homo sapiens	HGD	Homogentisate 1,2-dioxygenase	12054502	NaN	NaN	NaN	0.207	NaN	NaN	NaN	5	NaN	NaN	NaN	0	NaN	NaN	NaN
sp	9606	1	1	UP000005640_9606_Homo sapiens 20210617	>sp|Q9H9J2|RM44_HUMAN 39S ribosomal protein L44, mitochondrial OS=Homo sapiens OX=9606 GN=MRPL44 PE=1 SV=1				Q9H9J2	Q9H9J2	RM44_HUMAN	Homo sapiens	MRPL44	39S ribosomal protein L44, mitochondrial	22897802	NaN	NaN	NaN	0.319	NaN	NaN	NaN	5	NaN	NaN	NaN	0	NaN	NaN	NaN
sp	9606	1	4	UP000005640_9606_Homo sapiens 20210617	>sp|Q04760|LGUL_HUMAN Lactoylglutathione lyase OS=Homo sapiens OX=9606 GN=GLO1 PE=1 SV=4				Q04760	Q04760	LGUL_HUMAN	Homo sapiens	GLO1	Lactoylglutathione lyase	34341364	NaN	NaN	NaN	0.457	NaN	NaN	NaN	5	NaN	NaN	NaN	0	NaN	NaN	NaN
sp	9606	1	1	UP000005640_9606_Homo sapiens 20210617	>sp|P22059|OSBP1_HUMAN Oxysterol-binding protein 1 OS=Homo sapiens OX=9606 GN=OSBP PE=1 SV=1				P22059	P22059	OSBP1_HUMAN	Homo sapiens	OSBP	Oxysterol-binding protein 1	4249243	NaN	NaN	NaN	0.05	NaN	NaN	NaN	3	NaN	NaN	NaN	0	NaN	NaN	NaN
sp	9606	1	2	UP000005640_9606_Homo sapiens 20210617	>sp|P23284|PPIB_HUMAN Peptidyl-prolyl cis-trans isomerase B OS=Homo sapiens OX=9606 GN=PPIB PE=1 SV=2				P23284	P23284	PPIB_HUMAN	Homo sapiens	PPIB	Peptidyl-prolyl cis-trans isomerase B	101608750	6.80896e+06	37275376	34181320	0.523	0.06	0.319	0.269	5	1	5	5	0	0	0	0
sp	9606	1	1	UP000005640_9606_Homo sapiens 20210617	>sp|P32969|RL9_HUMAN 60S ribosomal protein L9 OS=Homo sapiens OX=9606 GN=RPL9P9 PE=1 SV=1				P32969	P32969	RL9_HUMAN	Homo sapiens	RPL9P9	60S ribosomal protein L9	40340224	NaN	NaN	NaN	0.526	NaN	NaN	NaN	5	NaN	NaN	NaN	0	NaN	NaN	NaN
sp	9606	1	2	UP000005640_9606_Homo sapiens 20210617	>sp|P28370|SMCA1_HUMAN Probable global transcription activator SNF2L1 OS=Homo sapiens OX=9606 GN=SMARCA1 PE=1 SV=2				P28370	P28370	SMCA1_HUMAN	Homo sapiens	SMARCA1	Probable global transcription activator SNF2L1	12147445	NaN	NaN	NaN	0.063	NaN	NaN	NaN	5	NaN	NaN	NaN	0	NaN	NaN	NaN
sp	9606	1	1	UP000005640_9606_Homo sapiens 20210617	>sp|O75489|NDUS3_HUMAN NADH dehydrogenase [ubiquinone] iron-sulfur protein 3, mitochondrial OS=Homo sapiens OX=9606 GN=NDUFS3 PE=1 SV=1				O75489	O75489	NDUS3_HUMAN	Homo sapiens	NDUFS3	NADH dehydrogenase [ubiquinone] iron-sulfur protein 3, mitochondrial	20826608	NaN	NaN	NaN	0.383	NaN	NaN	NaN	5	NaN	NaN	NaN	0	NaN	NaN	NaN
sp	9606	1	3	UP000005640_9606_Homo sapiens 20210617	>sp|Q9BRX8|PXL2A_HUMAN Peroxiredoxin-like 2A OS=Homo sapiens OX=9606 GN=PRXL2A PE=1 SV=3				Q9BRX8	Q9BRX8	PXL2A_HUMAN	Homo sapiens	PRXL2A	Peroxiredoxin-like 2A	10772191	NaN	NaN	NaN	0.319	NaN	NaN	NaN	5	NaN	NaN	NaN	0	NaN	NaN	NaN
sp	9606	1	1	UP000005640_9606_Homo sapiens 20210617	>sp|O15173|PGRC2_HUMAN Membrane-associated progesterone receptor component 2 OS=Homo sapiens OX=9606 GN=PGRMC2 PE=1 SV=1				O15173	O15173	PGRC2_HUMAN	Homo sapiens	PGRMC2	Membrane-associated progesterone receptor component 2	22510572	NaN	NaN	8630726	0.175	NaN	NaN	0.063	4	NaN	NaN	1	0	NaN	NaN	0
sp	9606	1	1	UP000005640_9606_Homo sapiens 20210617	>sp|O15372|EIF3H_HUMAN Eukaryotic translation initiation factor 3 subunit H OS=Homo sapiens OX=9606 GN=EIF3H PE=1 SV=1				O15372	O15372	EIF3H_HUMAN	Homo sapiens	EIF3H	Eukaryotic translation initiation factor 3 subunit H	32590398	NaN	NaN	NaN	0.287	NaN	NaN	NaN	5	NaN	NaN	NaN	0	NaN	NaN	NaN
sp	9606	1	3	UP000005640_9606_Homo sapiens 20210617	>sp|P56134|ATPK_HUMAN ATP synthase subunit f, mitochondrial OS=Homo sapiens OX=9606 GN=ATP5MF PE=1 SV=3				P56134	P56134	ATPK_HUMAN	Homo sapiens	ATP5MF	ATP synthase subunit f, mitochondrial	2.78478e+06	NaN	NaN	NaN	0.255	NaN	NaN	NaN	2	NaN	NaN	NaN	0	NaN	NaN	NaN
sp	9606	1	1	UP000005640_9606_Homo sapiens 20210617	>sp|P23921|RIR1_HUMAN Ribonucleoside-diphosphate reductase large subunit OS=Homo sapiens OX=9606 GN=RRM1 PE=1 SV=1				P23921	P23921	RIR1_HUMAN	Homo sapiens	RRM1	Ribonucleoside-diphosphate reductase large subunit	30744910	NaN	NaN	NaN	0.22	NaN	NaN	NaN	5	NaN	NaN	NaN	0	NaN	NaN	NaN
[truncated: 1,915 more rows]
